# Supplementary material for: Crystal structure and Hirshfeld surface analysis of 3-benzoyl-6-(1,3-dioxo-1-phenyl­butan-2-yl)-2-hy­droxy-2-methyl-4-phenyl­cyclo­hexane-1,1-dicarbo­nitrile
Source: Acta Crystallogr E Crystallogr Commun. 2022 May 13;78(Pt 6):568–73. doi: 10.1107/S2056989022004777 (PMC9431776; doi:10.1107/S2056989022004777)
Supplement: Supplementary file 1 [file e-78-00568-sup1.cif]

##############################################################################
#                                                                            #
# This CIF contains the data in a paper accepted for publication in          #
# Acta Crystallographica Section E. It conforms to the requirements of       #
# Notes for Authors for Acta Crystallographica Section E, and has been       #
# peer reviewed under the auspices of the IUCr Commission on Journals.       #
#                                                                            #
# Full details of the Crystallographic Information File format               #
# are given in the paper "The Crystallographic Information File (CIF):       #
# a New Standard Archive File for Crystallography" by S. R. Hall, F. H.      #
# Allen and I. D. Brown [Acta Cryst. (1991), A47, 655-685].                  #
#                                                                            #
# The current version of the core CIF dictionary is obtainable from          #
# ftp://ftp.iucr.org/pub/cif_core.dic.                                       #
#                                                                            #
# Software is freely available for graphical display of the structure(s)     #
# in this CIF. For information consult the CIF software page                 #
# http://www.iucr.org/resources/cif/software.                                #
#                                                                            #
# This file may be used for bona fide research purposes within the           #
# scientific community so long as proper attribution is given to the journal # 
# article from which it was obtained.                                        #
#                                                                            #
##############################################################################
data_I
_audit_creation_method     SHELXL-2013
_journal_date_recd_electronic     2022-04-11
_journal_date_accepted     2022-05-04
_journal_name_full     'Acta Crystallographica, Section E'
_journal_year     2022
_journal_volume     78
_journal_issue      6
_journal_page_first     0
_journal_page_last     0
_journal_paper_category     GO
_journal_paper_doi     10.1107/S2056989022004777
_journal_coeditor_code     WM5643
_publ_contact_author_name     'Ajaya Bhattarai'
_publ_contact_author_address
;
Department of Chemistry
M.M.A.M.C. (Tribhuvan University)
Biratnagar
Nepal
;
_publ_contact_author_email     ajaya.bhattarai@mmamc.tu.edu.np
_publ_contact_author_fax     ?
_publ_contact_author_phone     ?
_publ_section_title
;\
Crystal structure and Hirshfeld surface analysis of
3-benzoyl-6-(1,3-dioxo-1-phenylbutan-2-yl)-2-hydroxy-2-methyl-4-\
phenylcyclohexane-1,1-dicarbonitrile
;
loop_
    _publ_author_name
    _publ_author_address
    'Farid N. Naghiyev'
;
Department of Chemistry
Baku State University
Z. Khalilov str. 23
Az 1148
Baku
Azerbaijan
;
    'Victor N. Khrustalev'
;
Peoples' Friendship University of Russia (RUDN University)
Miklukho-Maklay St. 6
Moscow 117198
Russian Federation
N. D. Zelinsky Institute of Organic Chemistry RAS
Leninsky Prosp. 47
Moscow 119991
Russian Federation
;
    'Ekaterina V. Dobrokhotova'
;
Peoples' Friendship University of Russia (RUDN University)
Miklukho-Maklay St. 6
Moscow 117198
Russian Federation
;
    'Akkurt, Mehmet'
;
Department of Physics
Faculty of Sciences
Erciyes University
38039 Kayseri
Turkey
;
    'Ali N. Khalilov'
;
`Composite Materials' Scientific Research Center
Azerbaijan State Economic University (UNEC)
H. Aliyev str. 135
Az 1063
Baku
Azerbaijan
Department of Chemistry
Baku State University
Z. Khalilov str. 23
Az 1148
Baku
Azerbaijan
;
    'Ajaya Bhattarai'
;
Department of Chemistry
M.M.A.M.C. (Tribhuvan University)
Biratnagar
Nepal
;
    '\.Ibrahim G. Mamedov'
;
Department of Chemistry
Baku State University
Z. Khalilov str. 23
Az 1148
Baku
Azerbaijan
;
_publ_section_synopsis
;
In the crystal, O---H...O, C---H...O, and C---H...N hydrogen bonds connect
molecules, generating molecular layers parallel to (100). These layers are
linked together by weak C---H...\p interactions and van der Waals forces.
;
_chemical_name_systematic
;\
3-Benzoyl-6-(1,3-dioxo-1-phenylbutan-2-yl)-2-hydroxy-2-methyl-4-\
phenylcyclohexane-1,1-dicarbonitrile
;
_chemical_name_common     ?
_chemical_formula_moiety     'C32 H28 N2 O4'
_chemical_formula_sum     'C32 H28 N2 O4'
_chemical_formula_iupac     'C32 H28 N2 O4'
_chemical_formula_weight     504.56
_chemical_melting_point     ?
_space_group_crystal_system     monoclinic
_space_group_name_H-M_alt     'P 21/c'
_space_group_name_Hall     '-P 2ybc'
loop_
    _space_group_symop_operation_xyz
    'x, y, z'
    '-x, y+1/2, -z+1/2'
    '-x, -y, -z'
    'x, -y-1/2, z-1/2'
_cell_length_a     13.9798(3)
_cell_length_b     11.8411(2)
_cell_length_c     15.7406(3)
_cell_angle_alpha     90
_cell_angle_beta     91.901(2)
_cell_angle_gamma     90
_cell_volume     2604.21(9)
_cell_formula_units_Z     4
_cell_measurement_reflns_used     52541
_cell_measurement_theta_min     3.14
_cell_measurement_theta_max     79.44
_cell_measurement_temperature     100(2)
_exptl_crystal_description     prism
_exptl_crystal_colour     colourless
_exptl_crystal_size_max     0.09
_exptl_crystal_size_mid     0.06
_exptl_crystal_size_min     0.06
_exptl_crystal_density_diffrn     1.287
_exptl_crystal_density_meas     ?
_exptl_crystal_density_method     ?
_exptl_crystal_F_000     1064
_exptl_absorpt_coefficient_mu     0.685
_exptl_absorpt_correction_type     multi-scan
_exptl_absorpt_process_details
;
(CrysAlis PRO; Rigaku OD, 2021)
;
_exptl_absorpt_correction_T_min     0.933
_exptl_absorpt_correction_T_max     0.949
_exptl_special_details     ?
_diffrn_ambient_temperature     100(2)
_diffrn_source     'micro-focus sealed X-ray tube'
_diffrn_radiation_type     CuK\a
_diffrn_radiation_wavelength     1.54184
_diffrn_measurement_device_type     'Rigaku XtaLAB Synergy Dualflex HyPix'
_diffrn_measurement_method     '\f and \w'
_diffrn_detector_area_resol_mean     ?
_diffrn_reflns_number     77914
_diffrn_reflns_av_R_equivalents     0.1101
_diffrn_reflns_av_unetI/netI     0.0386
_diffrn_reflns_theta_min     4.674
_diffrn_reflns_theta_max     80.293
_diffrn_reflns_theta_full     67.684
_diffrn_measured_fraction_theta_max     0.985
_diffrn_measured_fraction_theta_full     0.992
_diffrn_reflns_limit_h_min     -17
_diffrn_reflns_limit_h_max     17
_diffrn_reflns_limit_k_min     -14
_diffrn_reflns_limit_k_max     12
_diffrn_reflns_limit_l_min     -20
_diffrn_reflns_limit_l_max     20
_diffrn_standards_number     0
_diffrn_standards_interval_count     0
_diffrn_standards_interval_time     0
_diffrn_standards_decay_%     0
_refine_special_details     ?
_reflns_number_total     5618
_reflns_number_gt     5497
_reflns_threshold_expression     'I > 2\s(I)'
_refine_ls_structure_factor_coef     Fsqd
_refine_ls_matrix_type     full
_refine_ls_R_factor_all     0.0746
_refine_ls_R_factor_gt     0.0738
_refine_ls_wR_factor_gt     0.1858
_refine_ls_wR_factor_ref     0.1866
_refine_ls_goodness_of_fit_ref     1.108
_refine_ls_restrained_S_all     1.108
_refine_ls_number_reflns     5618
_refine_ls_number_parameters     348
_refine_ls_number_restraints     0
_refine_ls_hydrogen_treatment     mixed
_refine_ls_weighting_scheme     calc
_refine_ls_weighting_details
              'w=1/[\s^2^(Fo^2^)+(0.0869P)^2^+2.2708P] where P=(Fo^2^+2Fc^2^)/3'
_atom_sites_solution_hydrogens     mixed
_atom_sites_solution_primary     difmap
_atom_sites_solution_secondary     difmap
_refine_ls_shift/su_max     0.000
_refine_ls_shift/su_mean     0.000
_refine_diff_density_max     0.538
_refine_diff_density_min     -0.333
_refine_ls_extinction_method     none
_refine_ls_extinction_coef     .
loop_
    _atom_type_symbol
    _atom_type_description
    _atom_type_scat_dispersion_real
    _atom_type_scat_dispersion_imag
    _atom_type_scat_source
    'C' 'C' 0.0181 0.0091
                         'International Tables Vol C Tables 4.2.6.8 and 6.1.1.4'
    'H' 'H' 0.0000 0.0000
                         'International Tables Vol C Tables 4.2.6.8 and 6.1.1.4'
    'N' 'N' 0.0311 0.0180
                         'International Tables Vol C Tables 4.2.6.8 and 6.1.1.4'
    'O' 'O' 0.0492 0.0322
                         'International Tables Vol C Tables 4.2.6.8 and 6.1.1.4'
_computing_data_collection
;
CrysAlis PRO (Rigaku OD, 2021)
;
_computing_cell_refinement
;
CrysAlis PRO (Rigaku OD, 2021)
;
_computing_data_reduction
;
CrysAlis PRO (Rigaku OD, 2021)
;
_computing_structure_solution
;
SHELXT (Sheldrick, 2015a)
;
_computing_structure_refinement
;
SHELXL (Sheldrick, 2015b)
;
_computing_molecular_graphics
;
ORTEP-3 for Windows (Farrugia, 2012)
;
_computing_publication_material
;
PLATON (Spek, 2020)
;
loop_
    _atom_site_type_symbol
    _atom_site_label
    _atom_site_fract_x
    _atom_site_fract_y
    _atom_site_fract_z
    _atom_site_U_iso_or_equiv
    _atom_site_adp_type
    _atom_site_calc_flag
    _atom_site_occupancy
    _atom_site_disorder_assembly
    _atom_site_disorder_group
    O O1 0.60930(11) 0.56945(13) 0.06669(10) 0.0327(3) Uani d 1 . .
    O O2 0.68557(10) 0.25976(12) 0.19898(9) 0.0290(3) Uani d 1 . .
    O O3 0.42148(11) 0.24428(13) 0.31883(10) 0.0324(3) Uani d 1 . .
    H H3 0.415(2) 0.199(3) 0.367(2) 0.049 Uiso d 1 . .
    O O4 0.20303(11) 0.28810(13) 0.28805(10) 0.0351(4) Uani d 1 . .
    N N1 0.52004(13) 0.62769(17) 0.35886(12) 0.0344(4) Uani d 1 . .
    N N2 0.65726(13) 0.31942(18) 0.39833(12) 0.0368(4) Uani d 1 . .
    C C1 0.52388(13) 0.39859(16) 0.21623(12) 0.0231(4) Uani d 1 . .
    H H1 0.5225 0.3158 0.2038 0.028 Uiso calc 1 . .
    C C2 0.51310(13) 0.41460(17) 0.31391(12) 0.0240(4) Uani d 1 . .
    C C3 0.41622(13) 0.35964(18) 0.34400(12) 0.0266(4) Uani d 1 . .
    C C4 0.33213(13) 0.42000(17) 0.29384(12) 0.0237(4) Uani d 1 . .
    H H4 0.3342 0.5025 0.3074 0.028 Uiso calc 1 . .
    C C5 0.34164(13) 0.40464(16) 0.19736(12) 0.0236(4) Uani d 1 . .
    H H5 0.3408 0.3219 0.1846 0.028 Uiso calc 1 . .
    C C6 0.43762(13) 0.45324(17) 0.16959(12) 0.0244(4) Uani d 1 . .
    H H6A 0.4432 0.4417 0.1077 0.029 Uiso calc 1 . .
    H H6B 0.4386 0.5356 0.1805 0.029 Uiso calc 1 . .
    C C7 0.62107(13) 0.44637(16) 0.18714(12) 0.0237(4) Uani d 1 . .
    H H7 0.6368 0.5172 0.2193 0.028 Uiso calc 1 . .
    C C8 0.61386(13) 0.47219(17) 0.09111(12) 0.0261(4) Uani d 1 . .
    C C9 0.61333(15) 0.3741(2) 0.03178(13) 0.0320(4) Uani d 1 . .
    H H9A 0.5778 0.3941 -0.0208 0.048 Uiso calc 1 . .
    H H9B 0.5825 0.3095 0.0585 0.048 Uiso calc 1 . .
    H H9C 0.6793 0.3543 0.0187 0.048 Uiso calc 1 . .
    C C10 0.70293(13) 0.36013(16) 0.20056(12) 0.0235(4) Uani d 1 . .
    C C11 0.80373(13) 0.40261(17) 0.20804(12) 0.0255(4) Uani d 1 . .
    C C12 0.82669(14) 0.51657(19) 0.20982(14) 0.0308(4) Uani d 1 . .
    H H12 0.7773 0.5717 0.2078 0.037 Uiso calc 1 . .
    C C13 0.92204(15) 0.5500(2) 0.21452(15) 0.0352(5) Uani d 1 . .
    H H13 0.9376 0.6281 0.2152 0.042 Uiso calc 1 . .
    C C14 0.99465(15) 0.4702(2) 0.21823(15) 0.0364(5) Uani d 1 . .
    H H14 1.0597 0.4935 0.2220 0.044 Uiso calc 1 . .
    C C15 0.97192(15) 0.3563(2) 0.21636(17) 0.0403(6) Uani d 1 . .
    H H15 1.0215 0.3015 0.2188 0.048 Uiso calc 1 . .
    C C16 0.87744(15) 0.32241(19) 0.21094(15) 0.0346(5) Uani d 1 . .
    H H16 0.8623 0.2442 0.2092 0.041 Uiso calc 1 . .
    C C17 0.51666(13) 0.53547(18) 0.33812(12) 0.0257(4) Uani d 1 . .
    C C18 0.59353(14) 0.35950(18) 0.36132(12) 0.0269(4) Uani d 1 . .
    C C19 0.40934(15) 0.3705(2) 0.43962(13) 0.0343(5) Uani d 1 . .
    H H19A 0.4054 0.4505 0.4550 0.051 Uiso calc 1 . .
    H H19B 0.4662 0.3368 0.4675 0.051 Uiso calc 1 . .
    H H19C 0.3520 0.3311 0.4581 0.051 Uiso calc 1 . .
    C C20 0.23709(13) 0.37142(17) 0.32275(12) 0.0254(4) Uani d 1 . .
    C C21 0.19117(14) 0.42334(19) 0.39784(13) 0.0301(4) Uani d 1 . .
    C C22 0.20292(16) 0.5357(2) 0.41997(16) 0.0403(5) Uani d 1 . .
    H H22 0.2385 0.5844 0.3849 0.048 Uiso calc 1 . .
    C C23 0.16292(19) 0.5777(3) 0.4932(2) 0.0582(8) Uani d 1 . .
    H H23 0.1697 0.6553 0.5074 0.070 Uiso calc 1 . .
    C C24 0.1136(2) 0.5067(4) 0.54509(18) 0.0669(10) Uani d 1 . .
    H H24 0.0878 0.5351 0.5959 0.080 Uiso calc 1 . .
    C C25 0.1012(2) 0.3952(4) 0.5241(2) 0.0663(10) Uani d 1 . .
    H H25 0.0675 0.3465 0.5606 0.080 Uiso calc 1 . .
    C C26 0.13807(17) 0.3531(3) 0.44923(17) 0.0457(6) Uani d 1 . .
    H H26 0.1270 0.2767 0.4333 0.055 Uiso calc 1 . .
    C C27 0.26091(13) 0.46041(17) 0.14557(12) 0.0243(4) Uani d 1 . .
    C C28 0.23681(13) 0.57302(17) 0.15741(13) 0.0261(4) Uani d 1 . .
    H H28 0.2681 0.6150 0.2016 0.031 Uiso calc 1 . .
    C C29 0.16717(14) 0.62547(19) 0.10523(13) 0.0297(4) Uani d 1 . .
    H H29 0.1507 0.7022 0.1147 0.036 Uiso calc 1 . .
    C C30 0.12222(14) 0.5654(2) 0.03973(14) 0.0330(5) Uani d 1 . .
    H H30 0.0756 0.6011 0.0035 0.040 Uiso calc 1 . .
    C C31 0.14567(15) 0.4533(2) 0.02747(14) 0.0346(5) Uani d 1 . .
    H H31 0.1149 0.4119 -0.0173 0.042 Uiso calc 1 . .
    C C32 0.21395(15) 0.40056(19) 0.08018(13) 0.0301(4) Uani d 1 . .
    H H32 0.2287 0.3232 0.0716 0.036 Uiso calc 1 . .
loop_
    _atom_site_aniso_label
    _atom_site_aniso_U_11
    _atom_site_aniso_U_22
    _atom_site_aniso_U_33
    _atom_site_aniso_U_12
    _atom_site_aniso_U_13
    _atom_site_aniso_U_23
    O1 0.0331(8) 0.0336(8) 0.0315(8) 0.0030(6) 0.0039(6) 0.0075(6)
    O2 0.0234(7) 0.0273(7) 0.0364(8) 0.0000(5) 0.0006(5) 0.0033(6)
    O3 0.0323(8) 0.0267(7) 0.0385(8) -0.0003(6) 0.0031(6) 0.0060(6)
    O4 0.0280(7) 0.0334(8) 0.0444(9) -0.0061(6) 0.0048(6) -0.0021(7)
    N1 0.0320(9) 0.0354(10) 0.0355(9) 0.0023(7) -0.0010(7) -0.0007(8)
    N2 0.0290(9) 0.0458(11) 0.0353(10) 0.0044(8) -0.0025(7) 0.0073(8)
    C1 0.0188(8) 0.0272(9) 0.0234(9) -0.0002(7) 0.0000(6) 0.0028(7)
    C2 0.0198(8) 0.0288(10) 0.0233(9) 0.0014(7) -0.0017(7) 0.0021(7)
    C3 0.0215(9) 0.0329(10) 0.0255(9) 0.0000(7) 0.0005(7) 0.0063(8)
    C4 0.0197(8) 0.0279(9) 0.0236(9) 0.0002(7) 0.0009(7) 0.0011(7)
    C5 0.0195(8) 0.0276(9) 0.0236(9) -0.0009(7) -0.0003(6) 0.0014(7)
    C6 0.0207(8) 0.0319(10) 0.0204(8) 0.0006(7) 0.0006(6) 0.0034(7)
    C7 0.0193(8) 0.0270(9) 0.0248(9) 0.0007(7) 0.0002(6) 0.0028(7)
    C8 0.0166(8) 0.0338(10) 0.0280(9) 0.0010(7) 0.0026(6) 0.0046(8)
    C9 0.0304(10) 0.0407(12) 0.0250(9) 0.0034(8) 0.0017(8) 0.0022(8)
    C10 0.0209(8) 0.0272(9) 0.0225(8) 0.0020(7) 0.0011(6) 0.0030(7)
    C11 0.0199(8) 0.0318(10) 0.0248(9) 0.0022(7) 0.0009(7) 0.0029(7)
    C12 0.0230(9) 0.0331(11) 0.0361(11) 0.0012(8) -0.0006(7) 0.0009(8)
    C13 0.0245(10) 0.0347(11) 0.0462(12) -0.0045(8) -0.0024(8) -0.0007(9)
    C14 0.0193(9) 0.0457(13) 0.0441(12) -0.0019(8) -0.0011(8) 0.0112(10)
    C15 0.0216(10) 0.0410(13) 0.0585(15) 0.0064(8) 0.0042(9) 0.0166(11)
    C16 0.0228(9) 0.0328(11) 0.0482(13) 0.0028(8) 0.0027(8) 0.0112(9)
    C17 0.0196(8) 0.0335(11) 0.0238(9) 0.0016(7) -0.0016(6) 0.0025(7)
    C18 0.0235(9) 0.0335(10) 0.0235(9) 0.0007(7) 0.0006(7) 0.0045(8)
    C19 0.0251(10) 0.0536(13) 0.0242(10) 0.0017(9) 0.0007(7) 0.0010(9)
    C20 0.0226(9) 0.0269(9) 0.0266(9) 0.0015(7) 0.0002(7) 0.0047(7)
    C21 0.0187(8) 0.0427(12) 0.0289(10) 0.0045(8) 0.0020(7) 0.0038(8)
    C22 0.0237(10) 0.0520(14) 0.0453(13) 0.0038(9) 0.0017(9) -0.0153(11)
    C23 0.0311(12) 0.088(2) 0.0552(17) 0.0090(13) 0.0003(11) -0.0338(16)
    C24 0.0444(15) 0.121(3) 0.0360(13) 0.0343(18) 0.0033(11) -0.0123(16)
    C25 0.0412(15) 0.112(3) 0.0469(16) 0.0273(16) 0.0208(12) 0.0340(18)
    C26 0.0336(12) 0.0575(16) 0.0470(14) 0.0113(10) 0.0145(10) 0.0213(12)
    C27 0.0181(8) 0.0312(10) 0.0236(9) -0.0027(7) 0.0015(6) 0.0025(7)
    C28 0.0222(9) 0.0288(10) 0.0271(9) -0.0025(7) -0.0007(7) 0.0017(7)
    C29 0.0236(9) 0.0322(10) 0.0333(10) 0.0007(8) 0.0002(7) 0.0045(8)
    C30 0.0225(9) 0.0446(12) 0.0315(10) 0.0006(8) -0.0037(7) 0.0076(9)
    C31 0.0267(10) 0.0446(12) 0.0321(10) -0.0014(9) -0.0076(8) -0.0044(9)
    C32 0.0261(9) 0.0340(11) 0.0300(10) 0.0012(8) -0.0023(8) -0.0039(8)
_geom_special_details
;
 All esds (except the esd in the dihedral angle between two l.s. planes)
 are estimated using the full covariance matrix.  The cell esds are taken
 into account individually in the estimation of esds in distances, angles
 and torsion angles; correlations between esds in cell parameters are only
 used when they are defined by crystal symmetry.  An approximate (isotropic)
 treatment of cell esds is used for estimating esds involving l.s. planes.
;
loop_
    _geom_bond_atom_site_label_1
    _geom_bond_atom_site_label_2
    _geom_bond_site_symmetry_2
    _geom_bond_distance
    _geom_bond_publ_flag
    O1 C8 . 1.215(3) ?
    O2 C10 . 1.213(2) ?
    O3 C3 . 1.425(3) ?
    O3 H3 . 0.93(3) ?
    O4 C20 . 1.217(3) ?
    N1 C17 . 1.140(3) ?
    N2 C18 . 1.151(3) ?
    C1 C6 . 1.534(2) ?
    C1 C7 . 1.555(2) ?
    C1 C2 . 1.561(3) ?
    C1 H1 . 1.0000 ?
    C2 C18 . 1.480(3) ?
    C2 C17 . 1.481(3) ?
    C2 C3 . 1.589(3) ?
    C3 C19 . 1.517(3) ?
    C3 C4 . 1.567(3) ?
    C4 C20 . 1.531(3) ?
    C4 C5 . 1.540(3) ?
    C4 H4 . 1.0000 ?
    C5 C27 . 1.521(3) ?
    C5 C6 . 1.537(3) ?
    C5 H5 . 1.0000 ?
    C6 H6A . 0.9900 ?
    C6 H6B . 0.9900 ?
    C7 C8 . 1.542(3) ?
    C7 C10 . 1.543(3) ?
    C7 H7 . 1.0000 ?
    C8 C9 . 1.490(3) ?
    C9 H9A . 0.9800 ?
    C9 H9B . 0.9800 ?
    C9 H9C . 0.9800 ?
    C10 C11 . 1.497(3) ?
    C11 C12 . 1.387(3) ?
    C11 C16 . 1.401(3) ?
    C12 C13 . 1.390(3) ?
    C12 H12 . 0.9500 ?
    C13 C14 . 1.387(3) ?
    C13 H13 . 0.9500 ?
    C14 C15 . 1.386(4) ?
    C14 H14 . 0.9500 ?
    C15 C16 . 1.380(3) ?
    C15 H15 . 0.9500 ?
    C16 H16 . 0.9500 ?
    C19 H19A . 0.9800 ?
    C19 H19B . 0.9800 ?
    C19 H19C . 0.9800 ?
    C20 C21 . 1.496(3) ?
    C21 C22 . 1.384(3) ?
    C21 C26 . 1.392(3) ?
    C22 C23 . 1.390(4) ?
    C22 H22 . 0.9500 ?
    C23 C24 . 1.374(6) ?
    C23 H23 . 0.9500 ?
    C24 C25 . 1.370(6) ?
    C24 H24 . 0.9500 ?
    C25 C26 . 1.393(4) ?
    C25 H25 . 0.9500 ?
    C26 H26 . 0.9500 ?
    C27 C28 . 1.389(3) ?
    C27 C32 . 1.396(3) ?
    C28 C29 . 1.398(3) ?
    C28 H28 . 0.9500 ?
    C29 C30 . 1.386(3) ?
    C29 H29 . 0.9500 ?
    C30 C31 . 1.383(3) ?
    C30 H30 . 0.9500 ?
    C31 C32 . 1.392(3) ?
    C31 H31 . 0.9500 ?
    C32 H32 . 0.9500 ?
loop_
    _geom_angle_atom_site_label_1
    _geom_angle_atom_site_label_2
    _geom_angle_atom_site_label_3
    _geom_angle_site_symmetry_1
    _geom_angle_site_symmetry_3
    _geom_angle
    _geom_angle_publ_flag
    C3 O3 H3 . . 108(2) ?
    C6 C1 C7 . . 112.72(15) ?
    C6 C1 C2 . . 108.66(15) ?
    C7 C1 C2 . . 111.08(15) ?
    C6 C1 H1 . . 108.1 ?
    C7 C1 H1 . . 108.1 ?
    C2 C1 H1 . . 108.1 ?
    C18 C2 C17 . . 106.12(16) ?
    C18 C2 C1 . . 110.26(16) ?
    C17 C2 C1 . . 111.54(16) ?
    C18 C2 C3 . . 108.05(15) ?
    C17 C2 C3 . . 109.92(16) ?
    C1 C2 C3 . . 110.78(15) ?
    O3 C3 C19 . . 111.25(17) ?
    O3 C3 C4 . . 110.00(16) ?
    C19 C3 C4 . . 112.97(17) ?
    O3 C3 C2 . . 104.92(15) ?
    C19 C3 C2 . . 110.11(16) ?
    C4 C3 C2 . . 107.20(15) ?
    C20 C4 C5 . . 110.67(15) ?
    C20 C4 C3 . . 108.84(15) ?
    C5 C4 C3 . . 110.81(15) ?
    C20 C4 H4 . . 108.8 ?
    C5 C4 H4 . . 108.8 ?
    C3 C4 H4 . . 108.8 ?
    C27 C5 C6 . . 108.92(15) ?
    C27 C5 C4 . . 112.99(15) ?
    C6 C5 C4 . . 109.95(15) ?
    C27 C5 H5 . . 108.3 ?
    C6 C5 H5 . . 108.3 ?
    C4 C5 H5 . . 108.3 ?
    C1 C6 C5 . . 112.69(15) ?
    C1 C6 H6A . . 109.1 ?
    C5 C6 H6A . . 109.1 ?
    C1 C6 H6B . . 109.1 ?
    C5 C6 H6B . . 109.1 ?
    H6A C6 H6B . . 107.8 ?
    C8 C7 C10 . . 106.82(15) ?
    C8 C7 C1 . . 109.36(15) ?
    C10 C7 C1 . . 111.73(15) ?
    C8 C7 H7 . . 109.6 ?
    C10 C7 H7 . . 109.6 ?
    C1 C7 H7 . . 109.6 ?
    O1 C8 C9 . . 122.77(18) ?
    O1 C8 C7 . . 119.93(18) ?
    C9 C8 C7 . . 117.30(17) ?
    C8 C9 H9A . . 109.5 ?
    C8 C9 H9B . . 109.5 ?
    H9A C9 H9B . . 109.5 ?
    C8 C9 H9C . . 109.5 ?
    H9A C9 H9C . . 109.5 ?
    H9B C9 H9C . . 109.5 ?
    O2 C10 C11 . . 121.19(17) ?
    O2 C10 C7 . . 119.91(17) ?
    C11 C10 C7 . . 118.70(16) ?
    C12 C11 C16 . . 119.29(18) ?
    C12 C11 C10 . . 123.02(17) ?
    C16 C11 C10 . . 117.66(18) ?
    C11 C12 C13 . . 119.9(2) ?
    C11 C12 H12 . . 120.0 ?
    C13 C12 H12 . . 120.0 ?
    C14 C13 C12 . . 120.5(2) ?
    C14 C13 H13 . . 119.8 ?
    C12 C13 H13 . . 119.8 ?
    C15 C14 C13 . . 119.7(2) ?
    C15 C14 H14 . . 120.2 ?
    C13 C14 H14 . . 120.2 ?
    C16 C15 C14 . . 120.2(2) ?
    C16 C15 H15 . . 119.9 ?
    C14 C15 H15 . . 119.9 ?
    C15 C16 C11 . . 120.4(2) ?
    C15 C16 H16 . . 119.8 ?
    C11 C16 H16 . . 119.8 ?
    N1 C17 C2 . . 178.2(2) ?
    N2 C18 C2 . . 178.2(2) ?
    C3 C19 H19A . . 109.5 ?
    C3 C19 H19B . . 109.5 ?
    H19A C19 H19B . . 109.5 ?
    C3 C19 H19C . . 109.5 ?
    H19A C19 H19C . . 109.5 ?
    H19B C19 H19C . . 109.5 ?
    O4 C20 C21 . . 121.07(18) ?
    O4 C20 C4 . . 120.11(18) ?
    C21 C20 C4 . . 118.68(17) ?
    C22 C21 C26 . . 119.3(2) ?
    C22 C21 C20 . . 122.9(2) ?
    C26 C21 C20 . . 117.7(2) ?
    C21 C22 C23 . . 120.4(3) ?
    C21 C22 H22 . . 119.8 ?
    C23 C22 H22 . . 119.8 ?
    C24 C23 C22 . . 119.8(3) ?
    C24 C23 H23 . . 120.1 ?
    C22 C23 H23 . . 120.1 ?
    C25 C24 C23 . . 120.5(3) ?
    C25 C24 H24 . . 119.7 ?
    C23 C24 H24 . . 119.7 ?
    C24 C25 C26 . . 120.1(3) ?
    C24 C25 H25 . . 119.9 ?
    C26 C25 H25 . . 119.9 ?
    C21 C26 C25 . . 119.8(3) ?
    C21 C26 H26 . . 120.1 ?
    C25 C26 H26 . . 120.1 ?
    C28 C27 C32 . . 118.43(18) ?
    C28 C27 C5 . . 121.58(17) ?
    C32 C27 C5 . . 119.82(18) ?
    C27 C28 C29 . . 120.97(18) ?
    C27 C28 H28 . . 119.5 ?
    C29 C28 H28 . . 119.5 ?
    C30 C29 C28 . . 119.9(2) ?
    C30 C29 H29 . . 120.0 ?
    C28 C29 H29 . . 120.0 ?
    C31 C30 C29 . . 119.51(19) ?
    C31 C30 H30 . . 120.2 ?
    C29 C30 H30 . . 120.2 ?
    C30 C31 C32 . . 120.6(2) ?
    C30 C31 H31 . . 119.7 ?
    C32 C31 H31 . . 119.7 ?
    C31 C32 C27 . . 120.5(2) ?
    C31 C32 H32 . . 119.7 ?
    C27 C32 H32 . . 119.7 ?
loop_
    _geom_torsion_atom_site_label_1
    _geom_torsion_atom_site_label_2
    _geom_torsion_atom_site_label_3
    _geom_torsion_atom_site_label_4
    _geom_torsion_site_symmetry_1
    _geom_torsion_site_symmetry_2
    _geom_torsion_site_symmetry_3
    _geom_torsion_site_symmetry_4
    _geom_torsion
    _geom_torsion_publ_flag
    C6 C1 C2 C18 . . . . 178.10(16) ?
    C7 C1 C2 C18 . . . . -57.3(2) ?
    C6 C1 C2 C17 . . . . -64.26(19) ?
    C7 C1 C2 C17 . . . . 60.3(2) ?
    C6 C1 C2 C3 . . . . 58.5(2) ?
    C7 C1 C2 C3 . . . . -176.92(15) ?
    C18 C2 C3 O3 . . . . -63.67(19) ?
    C17 C2 C3 O3 . . . . -179.06(15) ?
    C1 C2 C3 O3 . . . . 57.22(19) ?
    C18 C2 C3 C19 . . . . 56.1(2) ?
    C17 C2 C3 C19 . . . . -59.3(2) ?
    C1 C2 C3 C19 . . . . 177.02(17) ?
    C18 C2 C3 C4 . . . . 179.40(16) ?
    C17 C2 C3 C4 . . . . 64.01(19) ?
    C1 C2 C3 C4 . . . . -59.7(2) ?
    O3 C3 C4 C20 . . . . 67.89(19) ?
    C19 C3 C4 C20 . . . . -57.1(2) ?
    C2 C3 C4 C20 . . . . -178.56(15) ?
    O3 C3 C4 C5 . . . . -54.0(2) ?
    C19 C3 C4 C5 . . . . -179.00(17) ?
    C2 C3 C4 C5 . . . . 59.5(2) ?
    C20 C4 C5 C27 . . . . 58.4(2) ?
    C3 C4 C5 C27 . . . . 179.24(15) ?
    C20 C4 C5 C6 . . . . -179.68(15) ?
    C3 C4 C5 C6 . . . . -58.8(2) ?
    C7 C1 C6 C5 . . . . 179.09(16) ?
    C2 C1 C6 C5 . . . . -57.3(2) ?
    C27 C5 C6 C1 . . . . -177.85(16) ?
    C4 C5 C6 C1 . . . . 57.8(2) ?
    C6 C1 C7 C8 . . . . -35.8(2) ?
    C2 C1 C7 C8 . . . . -158.06(16) ?
    C6 C1 C7 C10 . . . . -153.88(16) ?
    C2 C1 C7 C10 . . . . 83.90(19) ?
    C10 C7 C8 O1 . . . . -132.18(18) ?
    C1 C7 C8 O1 . . . . 106.7(2) ?
    C10 C7 C8 C9 . . . . 47.5(2) ?
    C1 C7 C8 C9 . . . . -73.6(2) ?
    C8 C7 C10 O2 . . . . -91.6(2) ?
    C1 C7 C10 O2 . . . . 27.9(2) ?
    C8 C7 C10 C11 . . . . 83.3(2) ?
    C1 C7 C10 C11 . . . . -157.13(16) ?
    O2 C10 C11 C12 . . . . 179.81(19) ?
    C7 C10 C11 C12 . . . . 4.9(3) ?
    O2 C10 C11 C16 . . . . 1.6(3) ?
    C7 C10 C11 C16 . . . . -173.24(18) ?
    C16 C11 C12 C13 . . . . -0.1(3) ?
    C10 C11 C12 C13 . . . . -178.23(19) ?
    C11 C12 C13 C14 . . . . -0.6(4) ?
    C12 C13 C14 C15 . . . . 0.6(4) ?
    C13 C14 C15 C16 . . . . -0.1(4) ?
    C14 C15 C16 C11 . . . . -0.6(4) ?
    C12 C11 C16 C15 . . . . 0.6(3) ?
    C10 C11 C16 C15 . . . . 178.9(2) ?
    C5 C4 C20 O4 . . . . 34.1(2) ?
    C3 C4 C20 O4 . . . . -87.9(2) ?
    C5 C4 C20 C21 . . . . -150.15(17) ?
    C3 C4 C20 C21 . . . . 87.8(2) ?
    O4 C20 C21 C22 . . . . -155.3(2) ?
    C4 C20 C21 C22 . . . . 29.0(3) ?
    O4 C20 C21 C26 . . . . 27.6(3) ?
    C4 C20 C21 C26 . . . . -148.07(19) ?
    C26 C21 C22 C23 . . . . 0.7(3) ?
    C20 C21 C22 C23 . . . . -176.3(2) ?
    C21 C22 C23 C24 . . . . 1.7(4) ?
    C22 C23 C24 C25 . . . . -1.7(4) ?
    C23 C24 C25 C26 . . . . -0.6(4) ?
    C22 C21 C26 C25 . . . . -2.9(3) ?
    C20 C21 C26 C25 . . . . 174.2(2) ?
    C24 C25 C26 C21 . . . . 2.9(4) ?
    C6 C5 C27 C28 . . . . -70.2(2) ?
    C4 C5 C27 C28 . . . . 52.3(2) ?
    C6 C5 C27 C32 . . . . 105.0(2) ?
    C4 C5 C27 C32 . . . . -132.47(19) ?
    C32 C27 C28 C29 . . . . 0.0(3) ?
    C5 C27 C28 C29 . . . . 175.32(18) ?
    C27 C28 C29 C30 . . . . -1.0(3) ?
    C28 C29 C30 C31 . . . . 1.1(3) ?
    C29 C30 C31 C32 . . . . -0.1(3) ?
    C30 C31 C32 C27 . . . . -0.9(3) ?
    C28 C27 C32 C31 . . . . 0.9(3) ?
    C5 C27 C32 C31 . . . . -174.44(19) ?
loop_
    _geom_hbond_atom_site_label_D
    _geom_hbond_atom_site_label_H
    _geom_hbond_atom_site_label_A
    _geom_hbond_site_symmetry_A
    _geom_hbond_distance_DH
    _geom_hbond_distance_HA
    _geom_hbond_distance_DA
    _geom_hbond_angle_DHA
    _geom_hbond_publ_flag
    O3 H3 O1 2_645 0.94(3) 1.89(3) 2.787(2) 159(3) yes
    C1 H1 O2 . 1.00 2.38 2.815(2) 106 no
    C1 H1 O3 . 1.00 2.48 2.855(2) 102 no
    C1 H1 N1 2_645 1.00 2.50 3.466(3) 163 yes
    C5 H5 O3 . 1.00 2.53 2.892(2) 101 no
    C12 H12 O4 2_655 0.95 2.58 3.242(3) 127 yes
    C28 H28 O2 2_655 0.95 2.40 3.319(2) 164 yes
    C14 H14 Cg4 1_655 0.95 2.80 3.475(2) 129 yes
_shelx_space_group_comment
;
The symmetry employed for this shelxl refinement is uniquely defined
by the following loop, which should always be used as a source of
symmetry information in preference to the above space-group names.
They are only intended as comments.
;
_shelx_estimated_absorpt_T_min     0.941
_shelx_estimated_absorpt_T_max     0.960
_shelx_hkl_file
;
   0 -14   0    0.50    0.25
   0 -14   0    0.35    0.24
   0 -14   0    0.59    0.22
   0 -14  -1    7.60    0.44
   0 -14  -1    6.83    0.41
   0 -14   1    6.78    0.50
   0 -14  -2    6.04    0.43
   0 -14  -2    5.90    0.40
   0 -14  -2    4.92    0.36
   0 -14   2    4.17    0.37
   0 -14   2    5.26    0.44
   0 -14  -3    0.67    0.26
   0 -14   3    1.05    0.26
   0 -14  -4    0.65    0.17
   0 -14  -4    0.69    0.23
   0 -14  -4    0.65    0.20
   0 -14   4    0.20    0.28
   0 -14   5    1.53    0.24
   0 -14   5    1.97    0.30
   0 -14   5    2.33    0.30
   0 -14  -5    1.96    0.22
   0 -14  -5    2.15    0.25
   0 -14  -5    1.78    0.20
   0 -14   6    0.02    0.15
   0 -14  -6    0.03    0.15
   0 -14  -6    0.03    0.12
   0 -14   6    0.05    0.20
   0 -14   6   -0.10    0.19
   0 -14  -6   -0.04    0.12
   0 -14  -7   22.94    0.68
   0 -14   7   23.97    0.76
   0 -13   0    0.41    0.30
   0 -13   0    0.13    0.26
   0 -13   0    0.16    0.31
   0 -13   0    0.33    0.39
   0 -13   0    0.35    0.36
   0 -13   0    0.21    0.40
   0 -13   0    0.36    0.38
   0 -13  -1    2.60    0.47
   0 -13   1    3.66    0.42
   0 -13  -1    2.24    0.38
   0 -13   1    4.14    0.52
   0 -13   1    4.86    0.53
   0 -13  -1    3.07    0.51
   0 -13   1    4.52    0.57
   0 -13  -1    2.37    0.37
   0 -13   1    4.42    0.43
   0 -13  -1    2.57    0.40
   0 -13   1    4.14    0.39
   0 -13   1    4.65    0.48
   0 -13  -1    2.14    0.30
   0 -13  -1    2.59    0.34
   0 -13  -1    2.90    0.46
   0 -13   1    4.38    0.50
   0 -13   2   24.52    1.07
   0 -13  -2   21.51    0.85
   0 -13   2   23.58    0.93
   0 -13   2   23.25    0.93
   0 -13  -2   21.74    0.95
   0 -13  -2   22.89    1.00
   0 -13  -2   18.98    0.80
   0 -13   2   26.09    1.10
   0 -13  -2   22.21    1.02
   0 -13   2   21.10    1.03
   0 -13  -2   25.17    1.07
   0 -13  -2   18.63    0.85
   0 -13  -2   19.16    0.81
   0 -13  -3    0.84    0.24
   0 -13  -3    0.55    0.28
   0 -13   3    0.39    0.42
   0 -13  -3    0.89    0.27
   0 -13  -3    0.66    0.35
   0 -13  -3    0.82    0.26
   0 -13   3    0.50    0.34
   0 -13   3    0.49    0.41
   0 -13  -3    1.04    0.34
   0 -13  -3    0.75    0.25
   0 -13  -4    1.43    0.33
   0 -13  -4    1.66    0.31
   0 -13  -4    1.23    0.27
   0 -13  -4    1.78    0.38
   0 -13   4    1.46    0.35
   0 -13   4    1.85    0.46
   0 -13   4    1.56    0.42
   0 -13  -4    1.49    0.31
   0 -13  -4    1.61    0.27
   0 -13  -4    1.92    0.35
   0 -13   5    1.57    0.42
   0 -13   5    1.67    0.45
   0 -13  -5    1.19    0.28
   0 -13  -5    1.26    0.25
   0 -13  -5    1.13    0.32
   0 -13  -5    1.26    0.31
   0 -13  -5    1.21    0.27
   0 -13  -5    1.23    0.26
   0 -13   5    1.13    0.42
   0 -13   5    1.50    0.34
   0 -13  -5    0.92    0.26
   0 -13   5    1.38    0.33
   0 -13   6   18.06    0.84
   0 -13   6   20.68    0.87
   0 -13   6   17.17    0.81
   0 -13  -6   12.71    0.69
   0 -13  -6   11.98    0.64
   0 -13  -6   11.72    0.61
   0 -13   6   16.00    0.70
   0 -13  -6   12.85    0.60
   0 -13   6   16.51    0.69
   0 -13  -6   11.43    0.57
   0 -13   6   17.25    0.80
   0 -13   6   17.83    0.81
   0 -13   6   18.90    0.88
   0 -13   7    0.12    0.35
   0 -13   7    0.42    0.33
   0 -13  -7   -0.05    0.19
   0 -13  -7    0.15    0.21
   0 -13  -7    0.19    0.18
   0 -13   7    0.09    0.21
   0 -13   7    0.02    0.28
   0 -13  -7    0.07    0.20
   0 -13   7   -0.12    0.38
   0 -13  -7    0.06    0.23
   0 -13   7    0.10    0.26
   0 -13   7    0.13    0.31
   0 -13   8   12.74    0.67
   0 -13   8   15.65    0.74
   0 -13  -8   21.48    0.76
   0 -13   8   15.93    0.76
   0 -13   8   17.29    0.79
   0 -13  -8   20.67    0.69
   0 -13  -8   21.17    0.69
   0 -13   8   16.48    0.80
   0 -13  -8   20.81    0.66
   0 -13  -8   23.04    0.72
   0 -13   8   16.56    0.76
   0 -13  -8   20.44    0.67
   0 -13  -9   10.77    0.44
   0 -13   9   14.81    0.56
   0 -13   9   12.26    0.49
   0 -13  -9   10.90    0.42
   0 -13  -9    8.77    0.40
   0 -13  -9    9.97    0.43
   0 -13   9   13.80    0.54
   0 -13  10    1.69    0.19
   0 -13 -10    1.77    0.14
   0 -13  10    1.91    0.22
   0 -12   0   15.45    0.90
   0 -12   0   15.41    0.73
   0 -12   0   15.50    0.80
   0 -12   0   14.66    0.78
   0 -12   0   17.15    1.02
   0 -12   0   16.43    0.94
   0 -12   0   16.88    0.96
   0 -12   0   15.95    0.96
   0 -12   0   15.89    0.83
   0 -12   0   15.70    0.86
   0 -12   0   16.28    0.87
   0 -12   0   14.99    0.71
   0 -12   0   14.49    0.88
   0 -12   0   17.36    1.00
   0 -12   0   15.54    0.78
   0 -12   0   15.19    0.79
   0 -12  -1    0.14    0.33
   0 -12   1    0.35    0.38
   0 -12   1    0.66    0.50
   0 -12  -1    0.63    0.46
   0 -12  -1    0.39    0.35
   0 -12   1    0.88    0.47
   0 -12  -1    0.45    0.41
   0 -12   1    0.71    0.41
   0 -12  -1    0.56    0.32
   0 -12   1    0.61    0.54
   0 -12   1    0.55    0.30
   0 -12  -1    0.33    0.32
   0 -12  -1    0.33    0.42
   0 -12   1    0.50    0.47
   0 -12   1    1.06    0.54
   0 -12   1    0.71    0.36
   0 -12  -1    0.64    0.37
   0 -12  -1    0.34    0.36
   0 -12  -1    0.47    0.31
   0 -12   1    0.89    0.33
   0 -12  -1    0.29    0.25
   0 -12  -1    0.39    0.33
   0 -12   1    1.17    0.56
   0 -12   1    0.58    0.36
   0 -12  -1    0.76    0.54
   0 -12   1    0.90    0.58
   0 -12   1    0.75    0.42
   0 -12  -1    0.23    0.38
   0 -12  -2    4.56    0.47
   0 -12  -2    5.09    0.58
   0 -12   2    6.40    0.64
   0 -12  -2    6.01    0.64
   0 -12  -2    4.30    0.42
   0 -12   2    6.01    0.58
   0 -12  -2    5.29    0.57
   0 -12  -2    4.46    0.45
   0 -12   2    5.59    0.53
   0 -12  -2    4.70    0.47
   0 -12  -2    5.05    0.42
   0 -12   2    5.74    0.47
   0 -12   2    6.49    0.76
   0 -12  -2    5.21    0.49
   0 -12   2    6.12    0.71
   0 -12   2    5.89    0.59
   0 -12  -2    3.69    0.52
   0 -12  -2    5.02    0.57
   0 -12   2    6.49    0.66
   0 -12   2    6.26    0.54
   0 -12   2    6.22    0.50
   0 -12  -2    4.93    0.51
   0 -12  -2    4.82    0.43
   0 -12   2    6.72    0.70
   0 -12   2    6.34    0.74
   0 -12   2    5.92    0.56
   0 -12  -3    5.42    0.61
   0 -12  -3    3.73    0.39
   0 -12  -3    3.59    0.53
   0 -12   3    2.72    0.62
   0 -12   3    2.65    0.45
   0 -12  -3    4.25    0.52
   0 -12  -3    3.36    0.43
   0 -12  -3    3.73    0.49
   0 -12  -3    3.67    0.38
   0 -12  -3    4.01    0.43
   0 -12  -3    3.97    0.44
   0 -12   3    2.77    0.57
   0 -12   3    2.67    0.40
   0 -12  -3    4.46    0.48
   0 -12   3    2.53    0.36
   0 -12  -3    4.10    0.45
   0 -12  -3    3.69    0.40
   0 -12   3    2.63    0.58
   0 -12   3    2.48    0.46
   0 -12   3    2.83    0.62
   0 -12   3    2.67    0.50
   0 -12  -4   15.41    0.77
   0 -12  -4   15.73    0.81
   0 -12  -4   13.91    0.66
   0 -12  -4   13.99    0.70
   0 -12  -4   14.14    0.65
   0 -12   4    8.07    0.79
   0 -12  -4   19.14    0.89
   0 -12   4    8.24    0.72
   0 -12  -4   13.42    0.68
   0 -12   4    8.70    0.78
   0 -12   4    7.41    0.59
   0 -12  -4   15.21    0.82
   0 -12  -4   15.49    0.77
   0 -12  -4   15.02    0.71
   0 -12  -4   13.45    0.69
   0 -12   4    7.23    0.63
   0 -12   4    8.46    0.68
   0 -12   4    9.16    0.79
   0 -12   4    9.38    0.84
   0 -12  -4   14.19    0.70
   0 -12  -4   14.91    0.86
   0 -12   4    8.75    0.83
   0 -12   5   13.44    0.89
   0 -12   5   10.64    0.77
   0 -12  -5   13.90    0.72
   0 -12  -5   13.72    0.69
   0 -12   5   12.35    0.71
   0 -12  -5   13.39    0.70
   0 -12   5   12.64    0.86
   0 -12  -5   14.70    0.79
   0 -12  -5   14.70    0.75
   0 -12   5   13.14    0.89
   0 -12  -5   13.90    0.69
   0 -12   5   11.66    0.73
   0 -12  -5   13.58    0.74
   0 -12  -5   15.40    0.79
   0 -12  -5   12.88    0.69
   0 -12  -5   13.71    0.84
   0 -12   5   12.38    0.87
   0 -12   5   11.49    0.73
   0 -12   5   12.91    0.87
   0 -12   6    7.40    0.73
   0 -12  -6    4.21    0.46
   0 -12  -6    3.75    0.44
   0 -12  -6    3.96    0.43
   0 -12   6    7.30    0.52
   0 -12   6    8.20    0.70
   0 -12  -6    4.31    0.42
   0 -12   6    7.27    0.60
   0 -12   6    7.79    0.71
   0 -12  -6    4.30    0.43
   0 -12  -6    4.34    0.48
   0 -12  -6    3.55    0.40
   0 -12  -6    3.82    0.41
   0 -12  -6    3.84    0.51
   0 -12   6    7.59    0.67
   0 -12  -6    3.32    0.40
   0 -12   6    7.06    0.57
   0 -12   6    7.42    0.67
   0 -12   6    7.92    0.52
   0 -12   6    7.94    0.69
   0 -12   6    7.06    0.58
   0 -12   6    6.90    0.64
   0 -12   7   19.41    0.96
   0 -12   7   18.86    0.78
   0 -12  -7   13.71    0.70
   0 -12  -7   11.33    0.70
   0 -12  -7   13.82    0.81
   0 -12  -7   14.48    0.72
   0 -12   7   17.60    0.92
   0 -12   7   19.72    0.89
   0 -12   7   21.04    0.99
   0 -12   7   17.47    0.85
   0 -12  -7   15.43    0.72
   0 -12  -7   14.56    0.73
   0 -12  -7   15.17    0.77
   0 -12  -7   13.97    0.73
   0 -12   7   19.86    0.98
   0 -12   7   20.25    1.02
   0 -12  -7   14.77    0.70
   0 -12   7   19.38    0.80
   0 -12   7   18.75    0.93
   0 -12   8   15.83    0.90
   0 -12  -8   21.27    0.84
   0 -12  -8   22.67    0.80
   0 -12  -8   23.03    0.87
   0 -12  -8   22.81    0.95
   0 -12   8   15.34    0.87
   0 -12   8   17.41    0.86
   0 -12  -8   26.38    0.87
   0 -12   8   16.29    0.84
   0 -12   8   16.42    0.92
   0 -12  -8   21.71    0.85
   0 -12  -8   22.85    0.81
   0 -12   8   16.77    0.96
   0 -12   8   16.51    0.88
   0 -12   8   15.56    0.78
   0 -12   9   12.17    0.63
   0 -12  -9    3.58    0.35
   0 -12  -9    3.75    0.37
   0 -12  -9    3.30    0.29
   0 -12  -9    3.61    0.35
   0 -12  -9    3.71    0.42
   0 -12   9   10.37    0.60
   0 -12   9   11.18    0.59
   0 -12  -9    3.52    0.34
   0 -12   9   10.88    0.57
   0 -12   9   11.00    0.64
   0 -12  -9    3.65    0.38
   0 -12   9   10.92    0.68
   0 -12  -9    3.78    0.33
   0 -12   9   10.83    0.57
   0 -12   9   11.67    0.54
   0 -12  10   39.05    1.10
   0 -12  10   44.32    1.22
   0 -12  10   36.52    1.10
   0 -12 -10   20.95    0.90
   0 -12 -10   21.64    0.85
   0 -12 -10   21.40    0.87
   0 -12  10   36.33    1.08
   0 -12  10   39.43    1.15
   0 -12 -10   21.57    0.93
   0 -12 -10   21.68    0.86
   0 -12  10   41.59    1.07
   0 -12  10   34.66    1.00
   0 -12  10   40.04    1.19
   0 -12 -10   21.60    0.85
   0 -12  11    1.59    0.27
   0 -12  11    1.52    0.25
   0 -12 -11    0.51    0.17
   0 -12 -11    0.60    0.18
   0 -12  11    1.40    0.29
   0 -12 -11    0.51    0.12
   0 -12  11    1.27    0.26
   0 -12  11    1.40    0.28
   0 -12  12    0.70    0.17
   0 -12  12    0.55    0.15
   0 -12 -12    0.90    0.12
   0 -11   0    0.99    0.38
   0 -11   0    1.41    0.58
   0 -11   0    1.03    0.35
   0 -11   0    1.42    0.43
   0 -11   0    1.04    0.44
   0 -11   0    1.46    0.56
   0 -11   0    1.21    0.27
   0 -11   0    1.05    0.29
   0 -11   0    1.09    0.35
   0 -11   0    1.04    0.50
   0 -11   0    0.87    0.52
   0 -11   0    1.14    0.45
   0 -11   0    1.05    0.38
   0 -11   0    0.99    0.39
   0 -11   0    1.00    0.35
   0 -11   0    1.11    0.30
   0 -11   0    1.04    0.39
   0 -11   0    1.37    0.42
   0 -11   0    0.95    0.53
   0 -11   0    0.97    0.31
   0 -11   0    1.47    0.61
   0 -11   0    0.96    0.44
   0 -11   0    1.23    0.36
   0 -11   1    2.03    0.42
   0 -11  -1    1.05    0.40
   0 -11   1    2.41    0.54
   0 -11  -1    1.11    0.53
   0 -11   1    2.88    0.62
   0 -11  -1    1.01    0.37
   0 -11   1    1.78    0.44
   0 -11  -1    1.22    0.39
   0 -11   1    1.88    0.37
   0 -11  -1    1.10    0.33
   0 -11  -1    1.10    0.30
   0 -11  -1    0.78    0.46
   0 -11   1    2.38    0.49
   0 -11   1    2.46    0.51
   0 -11  -1    0.92    0.54
   0 -11  -1    0.88    0.47
   0 -11  -1    1.43    0.31
   0 -11   1    2.43    0.59
   0 -11  -1    1.17    0.42
   0 -11   1    2.29    0.44
   0 -11   1    2.39    0.41
   0 -11  -1    0.91    0.41
   0 -11  -1    1.57    0.40
   0 -11   1    2.20    0.45
   0 -11  -1    0.88    0.32
   0 -11   1    2.22    0.37
   0 -11   1    2.34    0.33
   0 -11   1    2.09    0.37
   0 -11   1    2.17    0.45
   0 -11   1    2.37    0.58
   0 -11   1    2.39    0.46
   0 -11  -1    1.21    0.41
   0 -11  -1    1.48    0.57
   0 -11  -1    0.88    0.30
   0 -11   1    2.53    0.63
   0 -11   1    1.76    0.50
   0 -11   1    2.23    0.41
   0 -11  -1    1.09    0.48
   0 -11  -1    0.89    0.35
   0 -11   2   69.08    2.41
   0 -11  -2   80.77    2.52
   0 -11  -2   79.85    2.51
   0 -11   2   65.68    2.45
   0 -11  -2   70.89    2.19
   0 -11   2   65.33    2.30
   0 -11  -2   77.37    2.40
   0 -11   2   67.57    2.48
   0 -11  -2   74.62    2.29
   0 -11  -2   75.55    2.43
   0 -11   2   63.36    2.36
   0 -11   2   63.54    2.39
   0 -11  -2   72.01    2.21
   0 -11  -2   84.18    2.47
   0 -11   2   62.09    2.06
   0 -11  -2   74.52    2.17
   0 -11   2   66.28    2.20
   0 -11  -2   79.11    2.20
   0 -11  -2   77.95    2.22
   0 -11   2   65.77    2.27
   0 -11   2   65.67    2.21
   0 -11  -2   71.74    2.18
   0 -11  -2   74.38    2.29
   0 -11   2   62.88    2.19
   0 -11  -2   71.08    2.19
   0 -11   2   60.07    2.05
   0 -11   2   66.60    2.27
   0 -11   2   68.94    2.32
   0 -11  -2   89.28    2.55
   0 -11   2   70.26    2.44
   0 -11   2   58.64    2.07
   0 -11   2   67.57    2.49
   0 -11  -2   79.65    2.26
   0 -11  -2   74.51    2.23
   0 -11   2   68.96    2.24
   0 -11  -3    0.69    0.35
   0 -11  -3    0.74    0.49
   0 -11  -3    0.71    0.37
   0 -11  -3    0.95    0.44
   0 -11   3    0.96    0.57
   0 -11   3    1.65    0.52
   0 -11  -3    0.49    0.30
   0 -11  -3    0.71    0.41
   0 -11   3    1.45    0.44
   0 -11   3    1.51    0.39
   0 -11  -3    0.47    0.34
   0 -11  -3    0.61    0.26
   0 -11  -3    1.04    0.38
   0 -11   3    1.43    0.33
   0 -11  -3    0.78    0.35
   0 -11  -3    0.81    0.43
   0 -11  -3    0.28    0.30
   0 -11   3    1.26    0.51
   0 -11   3    1.59    0.39
   0 -11  -3    0.52    0.30
   0 -11   3    1.22    0.33
   0 -11  -3    0.91    0.36
   0 -11  -3    0.79    0.36
   0 -11  -3    0.93    0.33
   0 -11   3    1.59    0.40
   0 -11   3    1.27    0.45
   0 -11   3    1.42    0.55
   0 -11   3    1.70    0.49
   0 -11   3    1.51    0.33
   0 -11   3    1.21    0.56
   0 -11  -3    0.67    0.42
   0 -11   3    1.20    0.50
   0 -11  -3    0.69    0.31
   0 -11  -4   17.60    1.04
   0 -11  -4   15.22    0.82
   0 -11  -4   15.76    1.00
   0 -11   4   30.19    1.31
   0 -11  -4   15.32    0.84
   0 -11   4   33.00    1.15
   0 -11  -4   14.71    0.91
   0 -11  -4   15.30    0.84
   0 -11   4   28.15    1.04
   0 -11  -4   14.81    0.82
   0 -11  -4   16.12    0.80
   0 -11   4   30.09    1.08
   0 -11  -4   14.99    0.88
   0 -11   4   30.11    1.31
   0 -11  -4   13.13    0.77
   0 -11  -4   14.11    0.93
   0 -11  -4   14.55    0.85
   0 -11   4   29.38    1.27
   0 -11   4   29.86    1.08
   0 -11  -4   14.59    0.87
   0 -11   4   30.69    1.00
   0 -11  -4   15.88    0.95
   0 -11  -4   13.97    0.83
   0 -11  -4   15.11    0.84
   0 -11   4   29.23    1.11
   0 -11  -4   13.71    0.81
   0 -11   4   30.41    1.29
   0 -11   4   29.56    1.17
   0 -11   4   29.46    1.02
   0 -11   4   30.64    1.33
   0 -11  -4   14.88    0.80
   0 -11   4   30.15    1.25
   0 -11  -5   19.22    0.76
   0 -11  -5   18.08    0.81
   0 -11  -5   19.30    1.00
   0 -11   5    5.70    0.74
   0 -11  -5   20.77    0.96
   0 -11  -5   20.03    0.91
   0 -11   5    6.21    0.59
   0 -11   5    6.12    0.60
   0 -11  -5   19.48    0.84
   0 -11  -5   18.84    0.81
   0 -11  -5   18.58    0.72
   0 -11   5    6.56    0.81
   0 -11  -5   20.12    0.89
   0 -11   5    6.01    0.77
   0 -11  -5   18.63    0.79
   0 -11  -5   24.11    1.04
   0 -11   5    5.67    0.72
   0 -11  -5   17.73    0.83
   0 -11  -5   17.23    0.81
   0 -11   5    5.09    0.53
   0 -11  -5   19.58    0.93
   0 -11  -5   19.63    0.86
   0 -11  -5   19.27    0.79
   0 -11  -5   17.73    0.80
   0 -11   5    5.49    0.62
   0 -11   5    5.66    0.74
   0 -11   5    6.32    0.70
   0 -11   5    5.94    0.67
   0 -11   5    5.66    0.57
   0 -11   5    6.48    0.77
   0 -11   5    6.28    0.72
   0 -11   6    1.08    0.37
   0 -11   6    0.88    0.54
   0 -11  -6    1.23    0.37
   0 -11   6    1.09    0.59
   0 -11  -6    1.50    0.38
   0 -11  -6    1.35    0.39
   0 -11  -6    1.07    0.45
   0 -11  -6    1.21    0.34
   0 -11   6    1.00    0.51
   0 -11  -6    1.66    0.35
   0 -11  -6    1.50    0.40
   0 -11  -6    1.70    0.40
   0 -11   6    1.09    0.53
   0 -11  -6    1.21    0.38
   0 -11   6    1.16    0.52
   0 -11  -6    1.02    0.34
   0 -11  -6    1.17    0.40
   0 -11  -6    1.38    0.36
   0 -11   6    1.21    0.42
   0 -11   6    1.19    0.39
   0 -11   6    1.22    0.48
   0 -11   6    1.04    0.46
   0 -11   6    1.06    0.54
   0 -11   6    1.18    0.48
   0 -11   7    0.28    0.46
   0 -11   7    0.32    0.35
   0 -11   7    0.11    0.53
   0 -11  -7    0.25    0.30
   0 -11  -7    0.17    0.30
   0 -11  -7    0.34    0.39
   0 -11   7    0.36    0.45
   0 -11  -7    0.77    0.37
   0 -11   7    0.09    0.48
   0 -11   7    0.23    0.46
   0 -11  -7    0.19    0.33
   0 -11  -7    0.28    0.33
   0 -11  -7    0.06    0.30
   0 -11  -7    0.29    0.29
   0 -11   7    0.43    0.40
   0 -11  -7    0.18    0.30
   0 -11   7    0.24    0.33
   0 -11   7    0.31    0.50
   0 -11   7    0.08    0.42
   0 -11   7    0.09    0.41
   0 -11   8   11.69    0.87
   0 -11  -8   10.01    0.59
   0 -11  -8   10.61    0.61
   0 -11  -8   10.91    0.67
   0 -11  -8   11.00    0.61
   0 -11  -8    9.81    0.66
   0 -11   8   11.08    0.77
   0 -11  -8    9.89    0.62
   0 -11   8   11.47    0.76
   0 -11   8   11.22    0.77
   0 -11   8   11.24    0.82
   0 -11   8   10.92    0.80
   0 -11  -8    9.30    0.62
   0 -11  -8   10.27    0.62
   0 -11   8   11.44    0.63
   0 -11  -8    9.74    0.66
   0 -11   8   12.15    0.70
   0 -11   8   10.65    0.80
   0 -11   8   11.52    0.76
   0 -11  -8   11.20    0.76
   0 -11  -8   10.05    0.64
   0 -11  -9   16.39    0.74
   0 -11   9   20.87    1.06
   0 -11  -9   16.65    0.72
   0 -11  -9   15.30    0.81
   0 -11  -9   15.43    0.78
   0 -11   9   18.87    0.94
   0 -11  -9   16.34    0.76
   0 -11   9   21.66    0.90
   0 -11   9   18.90    0.95
   0 -11   9   19.43    1.00
   0 -11   9   19.56    0.95
   0 -11   9   19.13    1.00
   0 -11  -9   16.40    0.76
   0 -11   9   20.52    0.97
   0 -11  -9   13.33    0.76
   0 -11  -9   15.94    0.89
   0 -11   9   19.58    0.91
   0 -11  -9   15.77    0.78
   0 -11  10    3.85    0.51
   0 -11 -10   12.11    0.56
   0 -11 -10   11.80    0.67
   0 -11 -10   12.75    0.59
   0 -11 -10   12.89    0.58
   0 -11  10    3.65    0.50
   0 -11  10    3.70    0.53
   0 -11  10    3.72    0.55
   0 -11 -10   10.40    0.59
   0 -11  10    4.51    0.57
   0 -11 -10   11.91    0.55
   0 -11 -10   11.82    0.46
   0 -11  10    3.65    0.47
   0 -11  10    3.76    0.49
   0 -11  10    4.26    0.59
   0 -11 -10   12.91    0.53
   0 -11  11   13.32    0.74
   0 -11 -11   21.01    0.72
   0 -11 -11   20.66    0.86
   0 -11  11   15.32    0.81
   0 -11 -11   21.01    0.74
   0 -11  11   14.90    0.85
   0 -11 -11   20.74    0.71
   0 -11 -11   22.26    0.71
   0 -11  11   15.09    0.84
   0 -11 -11   21.27    0.79
   0 -11  11   16.66    0.84
   0 -11  11   14.08    0.74
   0 -11 -12    7.18    0.43
   0 -11  12   11.06    0.58
   0 -11 -12    6.05    0.36
   0 -11  12   12.27    0.54
   0 -11  12    8.25    0.41
   0 -11 -12    7.38    0.46
   0 -11  12    8.85    0.43
   0 -11  12   11.25    0.59
   0 -11 -12    7.04    0.43
   0 -11  12   11.35    0.58
   0 -11 -13   64.99    1.50
   0 -11 -13   44.89    1.34
   0 -11  13   54.91    1.50
   0 -11  13   49.79    1.52
   0 -11  13   43.35    1.45
   0 -11 -13   64.39    1.47
   0 -10   0  128.42    3.97
   0 -10   0  136.47    4.00
   0 -10   0  124.00    3.67
   0 -10   0  126.15    3.89
   0 -10   0  131.73    3.83
   0 -10   0  120.98    3.63
   0 -10   0  135.21    3.68
   0 -10   0  136.67    3.77
   0 -10   0  142.47    4.10
   0 -10   0  141.29    3.92
   0 -10   0  139.70    3.93
   0 -10   0  137.43    4.03
   0 -10   0  122.01    3.67
   0 -10   0  135.58    3.99
   0 -10   0  129.94    3.73
   0 -10   0  144.74    4.14
   0 -10   0  133.23    3.90
   0 -10   0  137.89    3.85
   0 -10   0  137.73    3.84
   0 -10   0  129.40    3.70
   0 -10   0  131.81    3.73
   0 -10   0  127.27    3.96
   0 -10   0  142.37    4.02
   0 -10   0  137.41    3.84
   0 -10   0  138.84    3.92
   0 -10   0  142.17    3.86
   0 -10   0  128.27    3.77
   0 -10  -1    1.07    0.36
   0 -10   1    1.30    0.38
   0 -10  -1    1.35    0.30
   0 -10  -1    1.27    0.43
   0 -10   1    1.07    0.44
   0 -10  -1    1.02    0.54
   0 -10   1    0.95    0.26
   0 -10  -1    0.93    0.50
   0 -10  -1    0.96    0.37
   0 -10   1    1.01    0.42
   0 -10   1    0.90    0.51
   0 -10   1    1.29    0.41
   0 -10   1    0.65    0.37
   0 -10   1    1.53    0.58
   0 -10  -1    1.44    0.56
   0 -10   1    0.52    0.38
   0 -10  -1    1.14    0.36
   0 -10  -1    1.28    0.33
   0 -10   1    1.09    0.29
   0 -10   1    0.84    0.35
   0 -10  -1    1.46    0.51
   0 -10   1    0.66    0.50
   0 -10   1    1.21    0.53
   0 -10  -1    1.17    0.31
   0 -10  -1    1.43    0.52
   0 -10   1    0.72    0.51
   0 -10  -1    1.23    0.46
   0 -10  -1    1.22    0.28
   0 -10   1    1.11    0.38
   0 -10  -1    1.12    0.39
   0 -10   1    1.31    0.41
   0 -10  -1    1.16    0.34
   0 -10  -1    1.50    0.38
   0 -10   1    1.38    0.38
   0 -10   1    1.06    0.30
   0 -10   1    1.17    0.34
   0 -10  -1    1.54    0.32
   0 -10   1    1.51    0.47
   0 -10  -1    1.33    0.39
   0 -10   1    1.18    0.56
   0 -10   1    1.19    0.48
   0 -10  -1    1.14    0.54
   0 -10  -1    1.41    0.42
   0 -10   1    0.96    0.41
   0 -10  -1    1.25    0.61
   0 -10   1    1.31    0.60
   0 -10  -1    0.92    0.27
   0 -10   1    1.03    0.34
   0 -10   1    1.25    0.28
   0 -10  -1    1.30    0.29
   0 -10   1    1.26    0.30
   0 -10   1    1.19    0.51
   0 -10  -1    1.28    0.34
   0 -10  -1    1.15    0.47
   0 -10   1    1.23    0.37
   0 -10   2    0.43    0.35
   0 -10  -2    2.23    0.52
   0 -10  -2    2.06    0.48
   0 -10   2    0.26    0.51
   0 -10  -2    2.55    0.36
   0 -10   2    0.58    0.41
   0 -10  -2    2.98    0.56
   0 -10  -2    2.60    0.41
   0 -10   2    0.60    0.49
   0 -10   2    0.51    0.37
   0 -10  -2    2.68    0.45
   0 -10   2    0.46    0.53
   0 -10   2    0.40    0.33
   0 -10  -2    2.82    0.41
   0 -10  -2    1.97    0.31
   0 -10  -2    2.69    0.33
   0 -10  -2    3.24    0.58
   0 -10   2    0.26    0.32
   0 -10  -2    2.60    0.40
   0 -10   2    0.56    0.31
   0 -10  -2    2.40    0.38
   0 -10  -2    2.54    0.39
   0 -10  -2    2.44    0.37
   0 -10   2    0.18    0.43
   0 -10  -2    2.51    0.50
   0 -10   2    0.63    0.35
   0 -10  -2    2.65    0.36
   0 -10   2    0.49    0.29
   0 -10  -2    2.75    0.41
   0 -10   2    0.44    0.33
   0 -10  -2    2.66    0.38
   0 -10   2    0.60    0.25
   0 -10  -2    2.91    0.33
   0 -10   2    0.56    0.43
   0 -10  -2    3.58    0.63
   0 -10   2    0.52    0.52
   0 -10   2    0.49    0.44
   0 -10  -2    2.46    0.51
   0 -10  -2    2.97    0.43
   0 -10   2    0.48    0.39
   0 -10   2    0.46    0.32
   0 -10   2    0.53    0.56
   0 -10  -2    1.48    0.34
   0 -10   2    0.38    0.26
   0 -10   2    0.50    0.35
   0 -10  -2    2.61    0.40
   0 -10  -2    2.99    0.46
   0 -10  -2    2.61    0.52
   0 -10   2    0.32    0.46
   0 -10   3    5.24    1.89
   0 -10  -3    7.42    0.69
   0 -10   3    4.48    0.60
   0 -10  -3    6.81    0.52
   0 -10   3    4.86    0.67
   0 -10  -3    7.51    0.69
   0 -10  -3    6.48    0.62
   0 -10  -3    6.89    0.61
   0 -10   3    4.36    0.52
   0 -10  -3    6.17    0.53
   0 -10  -3    6.61    0.52
   0 -10   3    4.48    0.42
   0 -10  -3    6.96    0.52
   0 -10  -3    7.46    0.56
   0 -10  -3    6.28    0.48
   0 -10   3    4.52    0.52
   0 -10  -3    6.35    0.55
   0 -10   3    4.71    0.50
   0 -10   3    4.50    0.48
   0 -10  -3    6.18    0.48
   0 -10  -3    7.10    0.67
   0 -10   3    4.47    0.62
   0 -10  -3    7.38    0.66
   0 -10  -3    6.63    0.54
   0 -10   3    4.84    0.46
   0 -10   3    5.24    0.52
   0 -10  -3    7.21    0.55
   0 -10  -3    7.47    0.64
   0 -10  -3    7.20    0.57
   0 -10  -3    6.93    0.56
   0 -10  -3    6.71    0.52
   0 -10   3    4.77    0.52
   0 -10   3    5.03    0.52
   0 -10  -3    7.38    0.66
   0 -10   3    4.44    0.66
   0 -10  -3    7.86    0.77
   0 -10   3    4.16    0.58
   0 -10   3    4.44    0.58
   0 -10   3    4.61    0.63
   0 -10   3    4.57    0.45
   0 -10   3    5.01    0.71
   0 -10   3    4.74    0.53
   0 -10  -3    6.48    0.55
   0 -10  -3    6.98    0.53
   0 -10   3    4.42    0.64
   0 -10   4   19.43    2.89
   0 -10  -4   38.24    1.20
   0 -10  -4   44.33    1.49
   0 -10   4   18.80    1.11
   0 -10   4   16.89    1.12
   0 -10  -4   40.48    1.41
   0 -10  -4   36.53    1.20
   0 -10  -4   40.95    1.48
   0 -10  -4   37.75    1.32
   0 -10   4   16.20    0.99
   0 -10  -4   38.89    1.18
   0 -10  -4   37.51    1.18
   0 -10   4   16.29    0.85
   0 -10  -4   42.21    1.18
   0 -10   4   16.93    0.97
   0 -10  -4   41.59    1.22
   0 -10   4   16.97    1.20
   0 -10   4   17.13    0.99
   0 -10   4   17.53    1.03
   0 -10  -4   38.91    1.28
   0 -10   4   16.25    0.94
   0 -10  -4   37.79    1.18
   0 -10   4   17.89    1.15
   0 -10  -4   44.65    1.48
   0 -10   4   16.25    1.11
   0 -10  -4   37.51    1.25
   0 -10  -4   43.03    1.39
   0 -10  -4   37.66    1.25
   0 -10  -4   40.21    1.29
   0 -10  -4   40.50    1.38
   0 -10   4   17.60    0.93
   0 -10   4   16.10    0.96
   0 -10  -4   37.09    1.21
   0 -10  -4   39.23    1.21
   0 -10   4   16.36    1.00
   0 -10   4   16.77    1.07
   0 -10   4   17.13    1.03
   0 -10   4   17.55    1.05
   0 -10   4   17.37    1.14
   0 -10   4   16.11    0.93
   0 -10   4   15.84    1.08
   0 -10   4   17.10    1.17
   0 -10   4   16.06    1.10
   0 -10  -4   36.99    1.19
   0 -10   5   15.58    2.67
   0 -10  -5   27.83    2.61
   0 -10  -5   31.70    1.28
   0 -10  -5   26.75    1.01
   0 -10   5   17.18    1.09
   0 -10  -5   26.16    1.05
   0 -10  -5   27.70    1.27
   0 -10  -5   27.96    1.20
   0 -10  -5   26.76    1.10
   0 -10   5   16.30    0.92
   0 -10   5   16.87    0.91
   0 -10  -5   26.04    1.02
   0 -10  -5   30.57    1.08
   0 -10  -5   26.28    0.95
   0 -10   5   17.64    1.17
   0 -10   5   18.06    0.99
   0 -10  -5   27.68    1.11
   0 -10   5   16.48    0.92
   0 -10   5   15.99    0.89
   0 -10  -5   24.73    1.01
   0 -10   5   16.48    1.09
   0 -10  -5   27.62    1.20
   0 -10   5   16.21    1.08
   0 -10  -5   25.24    1.07
   0 -10  -5   26.70    1.10
   0 -10   5   16.60    0.89
   0 -10  -5   27.16    1.08
   0 -10   5   16.08    0.82
   0 -10  -5   26.84    1.15
   0 -10  -5   24.58    0.99
   0 -10  -5   25.21    1.01
   0 -10   5   17.27    0.99
   0 -10   5   17.82    1.03
   0 -10   5   16.96    1.09
   0 -10   5   16.00    1.02
   0 -10   5   15.95    1.02
   0 -10   5   16.77    1.13
   0 -10   5   16.52    0.90
   0 -10   5   16.81    1.08
   0 -10  -5   26.02    1.01
   0 -10   6  106.38    6.19
   0 -10  -6   59.99    2.19
   0 -10  -6   60.63    2.38
   0 -10   6  100.38    2.73
   0 -10  -6   59.53    2.45
   0 -10  -6   59.83    2.29
   0 -10   6  111.27    2.51
   0 -10  -6   56.11    3.99
   0 -10   6  100.14    2.86
   0 -10   6   96.67    2.46
   0 -10   6  113.80    2.66
   0 -10   6   91.57    2.42
   0 -10  -6   57.84    2.24
   0 -10   6  102.75    2.81
   0 -10   6  105.24    2.47
   0 -10  -6   58.10    2.12
   0 -10  -6   54.63    2.27
   0 -10   6   99.82    2.78
   0 -10  -6   54.55    2.22
   0 -10  -6   57.56    2.32
   0 -10  -6   55.00    2.27
   0 -10  -6   59.28    2.26
   0 -10  -6   55.29    2.18
   0 -10   6  108.42    2.67
   0 -10   6  108.95    2.66
   0 -10   6   99.44    2.68
   0 -10   6  105.48    2.80
   0 -10   6  106.76    2.54
   0 -10   6  104.07    2.84
   0 -10   6   99.93    2.75
   0 -10  -6   55.56    2.20
   0 -10   7   40.66    1.77
   0 -10   7   40.06    1.55
   0 -10  -7   46.53    1.80
   0 -10  -7   48.53    1.74
   0 -10   7   40.71    1.69
   0 -10  -7   51.06    1.63
   0 -10  -7   50.65    3.52
   0 -10   7   39.64    1.78
   0 -10   7   42.52    1.59
   0 -10   7   37.28    1.70
   0 -10  -7   45.09    1.59
   0 -10  -7   45.56    1.63
   0 -10   7   41.25    1.51
   0 -10  -7   45.08    1.58
   0 -10  -7   42.05    1.62
   0 -10  -7   48.15    1.58
   0 -10  -7   46.19    1.67
   0 -10  -7   43.70    1.47
   0 -10  -7   45.54    1.57
   0 -10   7   38.76    1.64
   0 -10   7   39.54    3.85
   0 -10   7   39.27    1.67
   0 -10   7   43.90    1.65
   0 -10   7   40.89    1.74
   0 -10   7   38.25    1.70
   0 -10   8   14.05    0.93
   0 -10  -8   13.47    0.79
   0 -10   8   12.76    0.93
   0 -10   8   14.42    0.81
   0 -10  -8   12.33    0.77
   0 -10   8   12.45    0.71
   0 -10  -8   14.29    0.76
   0 -10  -8   15.26    0.75
   0 -10  -8   12.68    0.80
   0 -10  -8   13.81    0.79
   0 -10  -8   14.14    0.81
   0 -10   8   12.05    0.89
   0 -10  -8   15.41    0.78
   0 -10  -8   14.36    0.79
   0 -10  -8   13.88    0.93
   0 -10  -8   14.66    0.87
   0 -10   8   13.20    0.86
   0 -10  -8   15.69    0.77
   0 -10   8   13.19    0.91
   0 -10   8   14.29    0.85
   0 -10   8   13.37    0.94
   0 -10   8   14.06    1.00
   0 -10  -9   32.50    1.28
   0 -10   9   31.09    1.39
   0 -10   9   30.53    1.16
   0 -10  -9   32.16    1.20
   0 -10  -9   28.71    1.24
   0 -10   9   31.38    1.42
   0 -10   9   30.71    1.28
   0 -10   9   32.30    1.43
   0 -10  -9   29.85    1.25
   0 -10  -9   33.22    1.17
   0 -10  -9   32.52    1.27
   0 -10   9   29.89    1.38
   0 -10  -9   33.70    1.23
   0 -10   9   34.96    1.39
   0 -10  -9   32.30    1.24
   0 -10  -9   30.84    1.31
   0 -10   9   30.75    1.31
   0 -10  -9   29.53    1.38
   0 -10  -9   32.99    1.16
   0 -10   9   31.35    1.39
   0 -10   9   32.01    1.43
   0 -10   9   32.22    1.49
   0 -10  -9   33.05    1.18
   0 -10  10   52.33    1.74
   0 -10 -10   39.84    1.45
   0 -10 -10   40.83    1.39
   0 -10 -10   39.37    1.54
   0 -10 -10   40.21    1.50
   0 -10  10   51.20    1.78
   0 -10 -10   45.95    1.51
   0 -10  10   59.10    1.78
   0 -10  10   53.60    1.83
   0 -10  10   52.66    1.78
   0 -10  10   54.65    1.82
   0 -10 -10   39.66    1.54
   0 -10 -10   40.55    1.57
   0 -10 -10   40.82    1.68
   0 -10  10   53.32    1.64
   0 -10 -10   41.16    1.50
   0 -10 -10   40.14    1.43
   0 -10  10   52.09    1.85
   0 -10  11   27.01    1.06
   0 -10 -11   19.39    0.85
   0 -10 -11   19.05    0.85
   0 -10 -11   19.37    0.94
   0 -10 -11   19.12    0.92
   0 -10  11   25.67    1.10
   0 -10 -11   21.26    0.88
   0 -10  11   31.46    1.14
   0 -10 -11   19.56    1.02
   0 -10 -11   20.84    0.89
   0 -10  11   29.76    1.08
   0 -10  11   26.19    1.10
   0 -10  11   27.52    1.18
   0 -10  11   27.12    1.15
   0 -10 -11   21.10    0.95
   0 -10 -11   19.97    0.82
   0 -10  11   26.36    1.18
   0 -10 -12   11.72    0.61
   0 -10  12   13.29    0.73
   0 -10 -12   10.89    0.54
   0 -10  12   12.65    0.75
   0 -10 -12   10.93    0.49
   0 -10  12   13.48    0.69
   0 -10  12   11.79    0.67
   0 -10  12   13.61    0.71
   0 -10 -12   11.47    0.54
   0 -10 -12   10.28    0.67
   0 -10 -12   11.67    0.63
   0 -10 -12   11.36    0.63
   0 -10 -12   10.14    0.48
   0 -10  12   11.76    0.63
   0 -10  12   12.01    0.76
   0 -10 -13    3.02    0.31
   0 -10  13    2.53    0.30
   0 -10  13    2.81    0.35
   0 -10  13    2.72    0.34
   0 -10  13    2.31    0.38
   0 -10 -13    2.60    0.24
   0 -10  13    2.71    0.42
   0 -10  13    2.96    0.40
   0 -10 -13    3.42    0.33
   0 -10 -13    3.04    0.32
   0 -10 -13    2.77    0.36
   0 -10 -14    2.55    0.23
   0 -10  14    5.98    0.35
   0 -10  14    7.66    0.42
   0 -10  14    7.00    0.45
   0 -10 -14    2.21    0.26
   0 -10 -14    2.43    0.25
   0 -10  14    8.12    0.41
   0 -10  15    1.99    0.20
   0 -10  15    2.09    0.19
   0  -9   0   -0.05    0.28
   0  -9   0    0.09    0.38
   0  -9   0   -0.04    0.20
   0  -9   0   -0.03    0.32
   0  -9   0    0.23    0.30
   0  -9   0    0.01    0.30
   0  -9   0   -0.20    0.46
   0  -9   0    0.06    0.29
   0  -9   0   -0.04    0.27
   0  -9   0    0.09    0.28
   0  -9   0    0.15    0.24
   0  -9   0   -0.05    0.27
   0  -9   0    0.33    0.42
   0  -9   0    0.06    0.22
   0  -9   0   -0.11    0.37
   0  -9   0    0.12    0.29
   0  -9   0    0.01    0.24
   0  -9   0    0.01    0.27
   0  -9   0   -0.03    0.21
   0  -9   0    0.13    0.22
   0  -9   0   -0.20    0.41
   0  -9   0    0.13    0.31
   0  -9   0    0.03    0.36
   0  -9   0    0.06    0.35
   0  -9   0    0.02    0.22
   0  -9   0    0.08    0.21
   0  -9   0    0.09    0.51
   0  -9   0    0.16    0.24
   0  -9   0    0.13    0.39
   0  -9   1    9.23    2.15
   0  -9  -1    6.77    0.65
   0  -9  -1    7.18    0.61
   0  -9   1    8.18    0.47
   0  -9   1    8.56    0.66
   0  -9  -1    7.13    0.49
   0  -9  -1    7.85    0.67
   0  -9  -1    7.77    0.71
   0  -9   1    9.05    0.63
   0  -9  -1    6.49    0.58
   0  -9  -1    7.43    0.56
   0  -9   1    8.25    0.59
   0  -9   1    8.34    0.51
   0  -9  -1    7.35    0.50
   0  -9  -1    7.10    0.51
   0  -9  -1    7.60    0.52
   0  -9   1    9.06    0.57
   0  -9   1    7.78    0.47
   0  -9  -1    6.63    0.47
   0  -9  -1    8.03    0.61
   0  -9   1    9.44    0.77
   0  -9  -1    8.82    0.77
   0  -9  -1    7.26    0.58
   0  -9   1    8.96    0.61
   0  -9   1    8.58    0.60
   0  -9  -1    7.55    0.69
   0  -9   1    8.58    0.58
   0  -9   1    8.89    0.73
   0  -9  -1    7.56    0.67
   0  -9  -1    7.16    0.52
   0  -9  -1    7.34    0.65
   0  -9   1    8.88    0.68
   0  -9   1    9.65    0.62
   0  -9  -1    7.06    0.59
   0  -9  -1    6.66    0.55
   0  -9  -1    7.12    0.50
   0  -9   1    9.06    0.59
   0  -9   1    9.06    0.61
   0  -9  -1    7.14    0.56
   0  -9  -1    6.86    0.49
   0  -9   1    9.44    0.56
   0  -9   1    9.08    0.58
   0  -9   1    8.63    0.51
   0  -9   1    8.28    0.64
   0  -9   1    9.19    0.65
   0  -9  -1    7.40    0.55
   0  -9   1    9.09    0.62
   0  -9  -1    8.05    0.72
   0  -9   1   10.30    0.75
   0  -9  -1    6.25    0.57
   0  -9  -1    7.72    0.77
   0  -9  -1    6.48    0.48
   0  -9   1    9.90    0.80
   0  -9  -1    7.61    0.52
   0  -9  -1    7.18    0.65
   0  -9   1    9.32    0.52
   0  -9   1    8.87    0.70
   0  -9   1    8.39    0.49
   0  -9   1    8.43    0.57
   0  -9  -1    6.85    0.54
   0  -9   1    8.55    0.72
   0  -9   2   68.26    4.72
   0  -9   2   54.48    1.88
   0  -9  -2   51.58    1.87
   0  -9  -2   57.48    1.94
   0  -9  -2   50.27    1.88
   0  -9   2   52.98    1.92
   0  -9  -2   54.73    1.87
   0  -9  -2   46.72    1.64
   0  -9   2   50.70    1.79
   0  -9  -2   48.22    1.77
   0  -9  -2   49.39    1.69
   0  -9   2   50.22    1.67
   0  -9   2   48.08    1.58
   0  -9  -2   51.14    1.65
   0  -9  -2   51.68    1.64
   0  -9  -2   52.48    1.66
   0  -9  -2   51.34    1.79
   0  -9   2   52.42    2.00
   0  -9   2   50.57    1.76
   0  -9  -2   58.43    1.98
   0  -9   2   48.00    1.92
   0  -9  -2   47.07    1.61
   0  -9  -2   57.52    1.92
   0  -9   2   47.50    1.70
   0  -9  -2   52.54    1.87
   0  -9   2   50.17    1.87
   0  -9  -2   52.72    1.84
   0  -9  -2   48.02    1.69
   0  -9   2   52.94    1.72
   0  -9   2   53.96    1.77
   0  -9  -2   49.63    1.70
   0  -9  -2   50.47    1.72
   0  -9   2   47.78    1.71
   0  -9   2   49.76    1.61
   0  -9  -2   50.18    1.67
   0  -9   2   50.58    1.70
   0  -9   2   53.76    1.80
   0  -9  -2   60.38    1.95
   0  -9   2   53.44    1.83
   0  -9  -2   56.18    1.74
   0  -9  -2   51.20    1.79
   0  -9   2   51.15    1.79
   0  -9   2   55.07    1.92
   0  -9   2   47.70    1.63
   0  -9   2   53.62    1.97
   0  -9  -2   46.44    1.60
   0  -9   2   47.54    1.82
   0  -9  -2   59.65    2.05
   0  -9  -2   50.77    1.85
   0  -9  -2   41.45    1.64
   0  -9  -2   50.07    1.70
   0  -9   2   50.80    1.72
   0  -9   2   48.61    1.87
   0  -9  -2   52.67    1.74
   0  -9   3    8.20    2.03
   0  -9  -3    5.23    1.19
   0  -9   3    9.02    0.68
   0  -9  -3    5.53    0.62
   0  -9  -3    5.36    0.61
   0  -9  -3    4.92    0.45
   0  -9   3    8.77    0.71
   0  -9  -3    6.04    0.59
   0  -9   3    9.47    0.64
   0  -9   3    8.85    0.62
   0  -9  -3    4.60    0.46
   0  -9  -3    4.83    0.51
   0  -9   3    7.60    0.48
   0  -9  -3    6.02    0.51
   0  -9  -3    5.25    0.46
   0  -9  -3    4.99    0.47
   0  -9  -3    5.04    0.49
   0  -9   3    8.62    0.79
   0  -9   3    8.55    0.60
   0  -9   3    8.48    0.60
   0  -9   3    8.54    0.74
   0  -9   3    8.79    0.58
   0  -9  -3    5.90    0.64
   0  -9  -3    4.66    0.43
   0  -9  -3    5.63    0.61
   0  -9  -3    5.83    0.61
   0  -9  -3    4.83    0.48
   0  -9   3    8.38    0.69
   0  -9  -3    4.81    0.54
   0  -9  -3    4.82    0.47
   0  -9  -3    5.64    0.51
   0  -9   3    8.72    0.59
   0  -9   3    9.20    0.55
   0  -9  -3    5.30    0.50
   0  -9   3    8.28    0.61
   0  -9   3    8.14    0.57
   0  -9   3    9.07    0.62
   0  -9  -3    5.04    0.46
   0  -9   3    9.66    0.77
   0  -9  -3    5.15    0.57
   0  -9   3    8.90    0.69
   0  -9  -3    5.71    0.48
   0  -9  -3    5.22    0.65
   0  -9   3    8.54    0.65
   0  -9  -3    4.75    0.47
   0  -9   3    8.61    0.68
   0  -9  -3    4.67    0.58
   0  -9   3    9.14    0.80
   0  -9   3    8.28    0.53
   0  -9   3    8.91    0.60
   0  -9  -3    4.76    0.50
   0  -9   3    8.10    0.72
   0  -9  -3    4.80    0.49
   0  -9   4    0.21    0.29
   0  -9  -4    1.92    0.34
   0  -9   4    0.11    1.38
   0  -9  -4    2.00    0.94
   0  -9  -4    1.81    0.50
   0  -9  -4    2.02    0.40
   0  -9  -4    1.68    0.47
   0  -9  -4    1.35    0.41
   0  -9   4    0.46    0.45
   0  -9  -4    1.43    0.32
   0  -9   4    0.27    0.37
   0  -9  -4    1.93    0.40
   0  -9   4    0.72    0.36
   0  -9  -4    1.70    0.32
   0  -9   4    0.18    0.41
   0  -9   4    0.22    0.30
   0  -9   4    0.19    0.50
   0  -9  -4    1.71    0.37
   0  -9   4    0.46    0.31
   0  -9   4    0.27    0.30
   0  -9   4    0.59    0.33
   0  -9  -4    1.74    0.32
   0  -9   4    0.45    0.26
   0  -9  -4    2.01    0.40
   0  -9  -4    1.43    0.35
   0  -9  -4    1.90    0.45
   0  -9  -4    1.25    0.33
   0  -9   4    0.50    0.46
   0  -9   4    0.58    0.42
   0  -9  -4    2.03    0.40
   0  -9  -4    1.56    0.35
   0  -9   4    0.50    0.29
   0  -9  -4    1.85    0.35
   0  -9   4    0.53    0.26
   0  -9   4    0.38    0.36
   0  -9  -4    1.94    0.35
   0  -9  -4    2.22    0.36
   0  -9   4    0.23    0.32
   0  -9   4    0.29    0.48
   0  -9  -4    1.85    0.39
   0  -9   4    0.31    0.36
   0  -9   4    0.44    0.36
   0  -9   4    0.36    0.40
   0  -9  -4    1.50    0.44
   0  -9   4    0.50    0.49
   0  -9   4    0.33    0.29
   0  -9   4    0.68    0.33
   0  -9   4    0.29    0.32
   0  -9   4    0.45    0.46
   0  -9  -4    1.52    0.34
   0  -9  -4    1.69    0.44
   0  -9   5   32.88    3.51
   0  -9  -5   57.19    3.54
   0  -9  -5   48.41    1.45
   0  -9   5   31.46    1.46
   0  -9  -5   56.22    1.74
   0  -9  -5   49.10    1.66
   0  -9  -5   46.60    1.70
   0  -9  -5   45.29    1.45
   0  -9   5   29.57    1.46
   0  -9  -5   46.89    1.37
   0  -9   5   31.12    1.34
   0  -9   5   29.28    1.61
   0  -9  -5   49.91    1.55
   0  -9  -5   48.58    1.45
   0  -9  -5   51.54    1.38
   0  -9  -5   55.38    1.50
   0  -9   5   30.14    1.29
   0  -9  -5   50.19    1.56
   0  -9   5   30.28    1.35
   0  -9   5   26.90    1.29
   0  -9   5   28.75    1.53
   0  -9  -5   45.23    1.45
   0  -9   5   30.71    1.51
   0  -9   5   26.46    1.29
   0  -9  -5   52.53    1.70
   0  -9  -5   45.58    1.51
   0  -9   5   28.59    1.44
   0  -9  -5   45.11    1.51
   0  -9  -5   47.95    1.61
   0  -9  -5   50.13    1.53
   0  -9   5   29.07    1.28
   0  -9   5   28.63    1.22
   0  -9  -5   44.28    1.43
   0  -9   5   29.23    1.33
   0  -9   5   29.04    1.36
   0  -9   5   30.07    1.48
   0  -9   5   28.93    1.44
   0  -9   5   28.27    1.32
   0  -9   5   32.13    1.41
   0  -9  -5   51.42    1.57
   0  -9   5   31.31    1.40
   0  -9   5   28.26    1.29
   0  -9   5   29.95    1.53
   0  -9   5   28.53    1.46
   0  -9  -5   46.96    1.48
   0  -9   6    1.78    0.38
   0  -9   6    2.58    1.55
   0  -9  -6    0.30    0.31
   0  -9  -6    0.05    0.42
   0  -9  -6    0.21    0.39
   0  -9   6    1.12    0.46
   0  -9   6    1.33    0.63
   0  -9  -6    0.01    0.31
   0  -9   6    1.48    0.44
   0  -9   6    1.57    0.34
   0  -9   6    1.27    0.32
   0  -9   6    1.28    0.56
   0  -9   6    1.46    0.36
   0  -9   6    1.37    0.36
   0  -9  -6    0.13    0.30
   0  -9  -6    0.15    0.82
   0  -9  -6    0.01    0.33
   0  -9   6    1.28    0.51
   0  -9  -6    0.20    0.36
   0  -9  -6    0.15    0.33
   0  -9   6    1.65    0.33
   0  -9  -6    0.20    0.28
   0  -9  -6    0.30    0.30
   0  -9  -6    0.32    0.31
   0  -9   6    1.59    0.43
   0  -9   6    1.59    0.53
   0  -9   6    1.53    0.44
   0  -9   6    1.49    0.50
   0  -9   6    1.18    0.39
   0  -9   6    1.77    0.38
   0  -9   6    1.75    0.57
   0  -9  -6    0.25    0.31
   0  -9  -6   -0.06    0.40
   0  -9   6    1.65    0.52
   0  -9   7   10.24    2.15
   0  -9  -7   21.11    0.82
   0  -9   7    8.10    0.75
   0  -9  -7   20.31    0.87
   0  -9  -7   17.97    1.03
   0  -9  -7   19.27    0.99
   0  -9   7    7.80    0.91
   0  -9  -7   20.59    0.88
   0  -9   7    9.58    0.69
   0  -9   7    7.72    0.61
   0  -9   7    8.55    0.86
   0  -9   7    8.06    0.81
   0  -9  -7   19.04    0.87
   0  -9  -7   18.34    2.17
   0  -9   7    8.08    0.63
   0  -9  -7   19.23    0.84
   0  -9  -7   21.50    0.91
   0  -9  -7   19.17    0.93
   0  -9  -7   17.79    0.90
   0  -9  -7   21.14    0.86
   0  -9  -7   17.79    0.77
   0  -9  -7   22.26    0.89
   0  -9   7    8.48    0.72
   0  -9   7    7.89    0.77
   0  -9   7    8.05    0.80
   0  -9   7    8.98    0.68
   0  -9   7    8.30    0.70
   0  -9   7    8.74    0.86
   0  -9   7    8.17    0.81
   0  -9  -7   17.80    0.83
   0  -9   8   17.99    0.88
   0  -9   8   16.25    1.01
   0  -9  -8    9.65    0.79
   0  -9   8   18.15    0.95
   0  -9  -8   10.21    0.70
   0  -9  -8   11.38    0.68
   0  -9   8   17.28    1.13
   0  -9  -8   10.09    1.73
   0  -9   8   15.86    0.76
   0  -9   8   17.55    1.06
   0  -9   8   18.31    0.84
   0  -9  -8    9.79    0.71
   0  -9   8   18.63    1.02
   0  -9   8   17.46    0.78
   0  -9  -8   11.83    0.76
   0  -9  -8    9.63    0.69
   0  -9   8   16.32    0.97
   0  -9  -8   10.14    0.66
   0  -9  -8    9.86    0.74
   0  -9  -8    8.72    0.59
   0  -9   8   18.49    0.95
   0  -9  -8   10.79    0.70
   0  -9   8   17.66    2.70
   0  -9   8   18.14    0.89
   0  -9   8   18.54    1.04
   0  -9   8   17.25    0.99
   0  -9   8   17.18    1.01
   0  -9  -8    9.24    0.67
   0  -9  -9   44.77    1.72
   0  -9   9   64.40    1.97
   0  -9  -9   41.30    1.83
   0  -9   9   63.20    2.20
   0  -9  -9   42.16    3.39
   0  -9   9   62.90    2.16
   0  -9   9   66.06    2.09
   0  -9  -9   40.81    1.74
   0  -9   9   63.30    2.11
   0  -9  -9   42.28    1.67
   0  -9   9   61.76    1.76
   0  -9  -9   44.43    1.75
   0  -9  -9   41.51    1.74
   0  -9  -9   44.46    1.65
   0  -9   9   60.84    2.08
   0  -9   9   70.18    2.05
   0  -9  -9   43.19    1.69
   0  -9   9   70.00    1.95
   0  -9   9   62.68    2.10
   0  -9   9   68.72    4.92
   0  -9   9   63.46    2.13
   0  -9  10    0.45    0.51
   0  -9  10    0.41    0.51
   0  -9  10    0.31    0.40
   0  -9  10    0.44    0.47
   0  -9 -10    0.88    0.37
   0  -9  10    0.41    0.42
   0  -9  10    0.23    0.42
   0  -9 -10    0.92    0.36
   0  -9 -10    0.53    0.27
   0  -9 -10    0.78    0.31
   0  -9 -10    0.46    0.37
   0  -9 -10    0.90    0.26
   0  -9  10    0.49    0.42
   0  -9 -10    0.82    0.32
   0  -9  10    0.31    0.49
   0  -9 -10    0.60    0.32
   0  -9  10    0.56    0.36
   0  -9 -10    0.80    0.42
   0  -9  10    0.33    0.47
   0  -9  11   24.03    1.11
   0  -9 -11   22.90    1.04
   0  -9 -11   22.35    0.94
   0  -9 -11   22.41    0.96
   0  -9 -11   21.89    1.04
   0  -9  11   24.82    1.21
   0  -9  11   25.95    1.14
   0  -9 -11   25.36    0.98
   0  -9  11   25.11    1.23
   0  -9  11   24.48    1.19
   0  -9  11   26.98    1.11
   0  -9  11   25.68    1.19
   0  -9 -11   21.77    1.03
   0  -9 -11   22.62    0.91
   0  -9  11   24.30    1.22
   0  -9 -11   20.57    1.06
   0  -9 -11   23.03    0.98
   0  -9 -12    1.95    0.38
   0  -9  12    1.34    0.38
   0  -9 -12    1.98    0.36
   0  -9  12    1.52    0.42
   0  -9  12    1.08    0.40
   0  -9  12    1.04    0.43
   0  -9  12    1.18    0.44
   0  -9 -12    2.21    0.31
   0  -9  12    1.40    0.39
   0  -9 -12    2.22    0.27
   0  -9  12    1.41    0.46
   0  -9 -12    1.92    0.33
   0  -9 -12    1.84    0.39
   0  -9 -12    2.03    0.40
   0  -9 -12    1.97    0.28
   0  -9  12    1.33    0.51
   0  -9  12    1.58    0.49
   0  -9 -12    2.27    0.32
   0  -9  13    0.38    0.34
   0  -9  13    0.36    0.26
   0  -9 -13    0.50    0.27
   0  -9  13    0.19    0.33
   0  -9  13    0.46    0.32
   0  -9  13    0.22    0.37
   0  -9  13    0.05    0.29
   0  -9 -13    0.01    0.34
   0  -9 -13    0.61    0.29
   0  -9  13    0.31    0.39
   0  -9  13    0.26    0.42
   0  -9  13    0.34    0.39
   0  -9 -13    0.35    0.22
   0  -9 -14    5.46    0.33
   0  -9  14   12.28    0.61
   0  -9  14   12.49    0.69
   0  -9  14   12.08    0.65
   0  -9 -14    7.07    0.46
   0  -9  14   11.67    0.52
   0  -9  14   14.28    0.60
   0  -9 -14    6.61    0.51
   0  -9 -14    7.50    0.44
   0  -9  15    0.21    0.18
   0  -9  15    0.01    0.29
   0  -9  15    0.32    0.26
   0  -9 -15    0.01    0.19
   0  -9 -15    0.03    0.15
   0  -9  15    0.16    0.21
   0  -9 -15   -0.01    0.12
   0  -9 -15    0.08    0.20
   0  -9  16    5.68    0.28
   0  -9  16    6.19    0.30
   0  -8   0   12.42    0.69
   0  -8   0   13.12    0.81
   0  -8   0   11.54    0.66
   0  -8   0   11.35    0.67
   0  -8   0   11.84    0.60
   0  -8  -1   24.73    1.09
   0  -8   1   21.66    1.03
   0  -8  -1   23.22    1.07
   0  -8   1   21.50    0.93
   0  -8  -1   23.72    1.01
   0  -8  -1   23.94    0.98
   0  -8   1   22.50    1.13
   0  -8   1   20.82    0.96
   0  -8   1   22.35    1.10
   0  -8   1   22.97    1.08
   0  -8   1   21.12    0.88
   0  -8  -1   25.25    1.04
   0  -8  -1   23.58    0.96
   0  -8   1   22.57    0.95
   0  -8  -1   27.76    1.13
   0  -8   1   22.19    0.97
   0  -8   1   23.50    1.07
   0  -8   1   21.78    1.02
   0  -8  -1   26.28    1.17
   0  -8  -1   22.22    1.02
   0  -8   1   22.85    1.11
   0  -8  -1   22.89    1.05
   0  -8   1   28.72    2.92
   0  -8  -2   29.52    1.33
   0  -8  -2   28.91    1.34
   0  -8   2   48.51    1.51
   0  -8  -2   30.64    1.35
   0  -8   2   45.12    1.51
   0  -8   2   46.72    1.43
   0  -8  -2   28.94    1.26
   0  -8   2   44.17    1.40
   0  -8  -2   33.04    1.40
   0  -8  -2   32.33    1.31
   0  -8   2   45.99    1.60
   0  -8  -2   30.00    1.25
   0  -8  -2   31.73    1.34
   0  -8  -2   29.61    1.34
   0  -8  -2   30.80    1.17
   0  -8  -2   29.84    1.16
   0  -8   2   44.08    1.48
   0  -8  -2   27.73    1.22
   0  -8  -2   36.17    2.49
   0  -8  -2   29.09    1.17
   0  -8   2   45.80    1.40
   0  -8  -2   33.51    1.37
   0  -8  -2   30.12    1.26
   0  -8   2   46.27    1.45
   0  -8   2   48.17    1.52
   0  -8   2   50.37    1.45
   0  -8   2   55.94    3.90
   0  -8   2   43.77    1.44
   0  -8  -2   30.33    1.30
   0  -8  -2   33.57    1.44
   0  -8   2   47.84    1.59
   0  -8   3  200.13    8.04
   0  -8  -3  176.89    6.48
   0  -8  -3  164.53    6.54
   0  -8  -3  160.80    4.50
   0  -8   3  165.14    4.50
   0  -8  -3  158.22    4.48
   0  -8  -3  166.14    4.51
   0  -8   3  155.26    4.49
   0  -8  -3  147.16    4.50
   0  -8   3  154.95    4.34
   0  -8  -3  155.15    4.40
   0  -8   3  161.94    4.39
   0  -8   3  154.93    4.63
   0  -8  -3  163.42    4.26
   0  -8   3  148.50    4.26
   0  -8  -3  150.62    4.24
   0  -8  -3  148.87    4.25
   0  -8   3  152.88    4.57
   0  -8  -3  178.94    4.58
   0  -8  -3  166.27    4.40
   0  -8   3  157.39    4.39
   0  -8   3  162.84    4.55
   0  -8  -3  175.45    4.50
   0  -8  -3  146.34    4.45
   0  -8  -3  146.05    4.32
   0  -8   3  148.06    4.46
   0  -8  -3  160.76    4.46
   0  -8   3  162.43    4.37
   0  -8  -3  150.63    4.35
   0  -8   3  160.57    4.36
   0  -8  -3  148.48    4.31
   0  -8  -3  155.49    4.29
   0  -8   3  157.99    4.32
   0  -8   3  153.97    4.37
   0  -8   3  167.30    4.52
   0  -8   3  159.50    4.36
   0  -8   3  162.03    4.46
   0  -8  -3  180.69    4.53
   0  -8  -3  154.78    4.36
   0  -8  -3  166.92    4.38
   0  -8  -3  186.28    4.66
   0  -8   3  162.27    4.59
   0  -8  -3  157.37    4.42
   0  -8   3  153.29    4.41
   0  -8   3  151.27    4.27
   0  -8   3  142.56    4.46
   0  -8   3  162.87    4.34
   0  -8  -4    0.72    0.26
   0  -8   4    1.75    0.31
   0  -8   4    2.54    1.47
   0  -8  -4    1.16    0.78
   0  -8  -4    0.42    0.74
   0  -8   4    2.20    0.40
   0  -8  -4    1.00    0.41
   0  -8  -4    0.68    0.38
   0  -8  -4    0.90    0.35
   0  -8   4    2.27    0.35
   0  -8   4    2.43    0.36
   0  -8  -4    0.86    0.36
   0  -8   4    2.36    0.41
   0  -8  -4    0.70    0.29
   0  -8   4    1.60    0.45
   0  -8   4    1.93    0.34
   0  -8  -4    0.94    0.30
   0  -8   4    1.60    0.55
   0  -8  -4    0.72    0.30
   0  -8  -4    0.74    0.31
   0  -8  -4    0.94    0.37
   0  -8  -4    0.92    0.42
   0  -8   4    1.81    0.39
   0  -8   4    1.81    0.45
   0  -8  -4    1.04    0.31
   0  -8  -4    0.72    0.29
   0  -8   4    1.88    0.31
   0  -8  -4    0.88    0.29
   0  -8   4    2.09    0.36
   0  -8  -4    0.64    0.27
   0  -8   4    2.08    0.37
   0  -8   4    1.93    0.33
   0  -8   4    2.66    0.41
   0  -8  -4    0.87    0.33
   0  -8   4    2.09    0.36
   0  -8   4    1.93    0.45
   0  -8  -4    0.71    0.35
   0  -8   4    1.96    0.42
   0  -8  -4    0.78    0.45
   0  -8   4    2.10    0.32
   0  -8  -4    0.65    0.27
   0  -8   4    2.09    0.51
   0  -8  -4    1.13    0.40
   0  -8   4    2.32    0.36
   0  -8   4    1.93    0.46
   0  -8  -4    0.89    0.30
   0  -8   5    9.81    2.06
   0  -8  -5    3.34    1.05
   0  -8  -5    2.85    0.94
   0  -8  -5    4.11    0.45
   0  -8   5   10.29    0.69
   0  -8  -5    4.37    0.57
   0  -8  -5    3.41    0.50
   0  -8   5    9.54    0.59
   0  -8  -5    3.18    0.41
   0  -8   5    9.55    0.56
   0  -8   5    8.27    0.77
   0  -8   5    9.23    0.53
   0  -8  -5    3.36    0.37
   0  -8   5    8.50    0.56
   0  -8  -5    3.39    0.40
   0  -8   5    8.62    0.69
   0  -8  -5    3.02    0.48
   0  -8  -5    4.02    0.49
   0  -8   5    7.34    0.63
   0  -8   5    9.25    0.54
   0  -8  -5    3.68    0.46
   0  -8  -5    3.31    0.41
   0  -8  -5    3.32    0.40
   0  -8   5    9.30    0.60
   0  -8   5    8.49    0.59
   0  -8   5    8.82    0.58
   0  -8  -5    3.39    0.45
   0  -8   5    9.27    0.62
   0  -8   5    8.70    0.57
   0  -8   5    8.83    0.67
   0  -8   5    9.06    0.67
   0  -8   5    9.10    0.61
   0  -8   5    9.10    0.55
   0  -8   5    9.15    0.73
   0  -8  -5    3.15    0.43
   0  -8   5    7.76    0.67
   0  -8   6   39.54    3.57
   0  -8  -6   24.73    2.38
   0  -8  -6   20.60    2.04
   0  -8  -6   20.87    0.96
   0  -8   6   29.46    1.40
   0  -8  -6   21.60    1.01
   0  -8   6   31.39    1.14
   0  -8  -6   20.37    0.99
   0  -8   6   30.66    1.29
   0  -8   6   30.42    1.05
   0  -8  -6   20.78    0.97
   0  -8  -6   24.33    1.17
   0  -8   6   30.67    1.06
   0  -8  -6   22.08    1.01
   0  -8  -6   20.37    1.05
   0  -8  -6   20.43    0.99
   0  -8  -6   19.33    0.94
   0  -8  -6   22.17    0.99
   0  -8   6   29.37    1.25
   0  -8   6   30.93    1.09
   0  -8   6   34.52    1.20
   0  -8   6   29.47    1.27
   0  -8  -6   21.35    1.00
   0  -8   6   31.15    1.34
   0  -8   6   31.06    1.16
   0  -8   6   31.21    1.12
   0  -8  -6   20.83    1.02
   0  -8   7   13.53    2.35
   0  -8  -7   13.62    1.62
   0  -8  -7   15.56    1.96
   0  -8  -7   13.19    0.69
   0  -8  -7   13.14    0.71
   0  -8   7    9.60    0.89
   0  -8  -7   14.32    0.72
   0  -8  -7   14.66    0.79
   0  -8   7    9.45    0.63
   0  -8   7   10.26    0.82
   0  -8  -7   13.31    0.73
   0  -8   7    9.74    0.76
   0  -8  -7   14.71    0.75
   0  -8  -7   14.15    0.72
   0  -8   7   10.10    0.62
   0  -8  -7   12.67    0.68
   0  -8  -7   12.21    0.76
   0  -8  -7   12.58    0.65
   0  -8  -7   12.63    0.73
   0  -8  -7   15.04    0.73
   0  -8   7    9.11    0.71
   0  -8   7    9.95    0.79
   0  -8   7   10.55    0.81
   0  -8   7   10.12    0.70
   0  -8   7    9.44    0.66
   0  -8   7    9.82    0.84
   0  -8   7    9.50    0.66
   0  -8  -7   13.48    0.77
   0  -8  -8    1.34    1.04
   0  -8   8    1.63    0.54
   0  -8   8    1.82    0.46
   0  -8  -8    0.70    0.32
   0  -8  -8    0.91    0.31
   0  -8  -8    0.91    0.39
   0  -8   8    2.22    0.36
   0  -8   8    2.20    0.61
   0  -8   8    2.05    0.43
   0  -8   8    1.88    0.52
   0  -8   8    2.26    0.50
   0  -8   8    2.61    0.52
   0  -8  -8    0.41    0.34
   0  -8  -8    0.63    0.38
   0  -8  -8    0.78    0.30
   0  -8  -8    0.67    0.35
   0  -8   8    2.40    0.46
   0  -8  -8    0.83    0.34
   0  -8  -8    1.13    0.41
   0  -8  -8    0.63    0.37
   0  -8   8    2.16    0.36
   0  -8   8    2.53    1.59
   0  -8  -8    0.74    0.38
   0  -8  -9  121.65    6.29
   0  -8   9  193.14    4.29
   0  -8   9  183.10    4.54
   0  -8   9  175.67    4.56
   0  -8   9  178.73    4.42
   0  -8   9  175.46    4.05
   0  -8  -9  122.19    3.96
   0  -8  -9  124.59    4.03
   0  -8  -9  124.19    4.02
   0  -8   9  174.19    4.28
   0  -8  -9  114.52    4.03
   0  -8   9  178.23    4.45
   0  -8  -9  116.71    4.04
   0  -8  -9  124.26    3.94
   0  -8  -9  114.53    4.07
   0  -8   9  196.45    4.41
   0  -8  -9  136.46    4.02
   0  -8   9  207.65    8.77
   0  -8   9  178.29    4.48
   0  -8   9  194.29    4.25
   0  -8  -9  109.03    4.00
   0  -8  10    1.46    0.52
   0  -8  10    1.42    0.42
   0  -8 -10    3.68    0.44
   0  -8  10    0.81    0.37
   0  -8 -10    2.64    0.42
   0  -8 -10    2.75    0.44
   0  -8  10    1.36    0.54
   0  -8  10    1.35    0.46
   0  -8 -10    3.31    0.48
   0  -8  10    1.18    0.45
   0  -8 -10    3.06    0.43
   0  -8 -10    3.30    0.48
   0  -8 -10    2.79    0.48
   0  -8  10    1.62    0.45
   0  -8 -10    3.60    0.42
   0  -8  10    0.45    1.21
   0  -8  10    1.18    0.30
   0  -8  10    1.24    0.52
   0  -8  10    1.19    0.38
   0  -8  10    1.70    0.54
   0  -8 -10    2.14    0.41
   0  -8 -11   38.73    1.31
   0  -8  11   34.37    1.57
   0  -8 -11   40.50    1.40
   0  -8 -11   40.61    1.48
   0  -8  11   36.87    1.50
   0  -8 -11   37.27    1.34
   0  -8 -11   37.28    1.44
   0  -8  11   37.72    1.58
   0  -8 -11   36.83    1.47
   0  -8 -11   37.63    1.38
   0  -8 -11   38.70    1.52
   0  -8 -11   38.62    1.37
   0  -8  11   37.77    1.50
   0  -8  11   36.38    1.59
   0  -8  11   35.84    1.60
   0  -8  11   37.74    1.61
   0  -8  11   41.12    1.49
   0  -8 -11   37.13    3.10
   0  -8  12    7.90    0.72
   0  -8 -12   19.18    0.84
   0  -8 -12   18.05    0.73
   0  -8 -12   18.81    0.69
   0  -8  12    7.86    0.76
   0  -8 -12   18.04    0.73
   0  -8 -12   18.62    0.87
   0  -8 -12   20.49    0.79
   0  -8 -12   19.35    0.76
   0  -8  12    8.15    0.69
   0  -8  12    8.87    0.83
   0  -8  12    8.27    0.78
   0  -8  12    8.87    0.70
   0  -8  12    8.33    0.76
   0  -8 -12   19.39    0.86
   0  -8  12    7.45    0.66
   0  -8 -13   31.59    1.08
   0  -8  13   21.22    1.06
   0  -8 -13   28.49    0.93
   0  -8  13   18.90    0.93
   0  -8 -13   34.61    1.15
   0  -8  13   22.17    1.02
   0  -8  13   20.74    1.12
   0  -8  13   20.60    1.13
   0  -8  13   21.99    1.12
   0  -8 -13   31.68    1.11
   0  -8  13   23.04    1.03
   0  -8  13   21.45    1.09
   0  -8  14    0.47    0.29
   0  -8  14    0.59    0.40
   0  -8  14    0.35    0.43
   0  -8 -14    0.37    0.19
   0  -8  14    0.64    0.35
   0  -8 -14    0.54    0.27
   0  -8 -14    0.27    0.30
   0  -8  14    0.76    0.32
   0  -8  14    0.56    0.33
   0  -8 -14    0.68    0.26
   0  -8 -15    1.63    0.22
   0  -8  15    0.23    0.26
   0  -8  15    0.58    0.35
   0  -8  15    0.04    0.33
   0  -8  15    0.39    0.24
   0  -8  15    0.24    0.27
   0  -8 -15    1.83    0.25
   0  -8 -15    1.53    0.30
   0  -8  16    4.98    0.41
   0  -8  16    4.94    0.37
   0  -8 -16    1.38    0.15
   0  -8 -16    2.02    0.24
   0  -8 -16    1.47    0.26
   0  -8  17    0.55    0.15
   0  -7   0    0.51    0.35
   0  -7   0    1.43    1.23
   0  -7  -1  217.64    6.97
   0  -7  -1  218.22    6.61
   0  -7   1  161.86    5.17
   0  -7  -1  270.71    8.57
   0  -7  -1  137.63    5.60
   0  -7   1  246.32    8.24
   0  -7  -2  124.37    4.37
   0  -7  -2  120.97    4.54
   0  -7  -2   81.62    3.47
   0  -7   2   93.70    4.87
   0  -7   2   63.86    2.80
   0  -7  -3   11.13    1.41
   0  -7  -3   10.58    1.35
   0  -7  -3    6.64    1.02
   0  -7  -4   38.56    2.46
   0  -7  -4   40.76    2.56
   0  -7   4   25.46    1.70
   0  -7   4   35.23    3.02
   0  -7  -4   23.90    2.10
   0  -7  -5   11.55    1.42
   0  -7  -5   13.37    1.57
   0  -7  -5   12.46    0.62
   0  -7   6   42.17    1.78
   0  -7  -6   49.19    1.58
   0  -7   6   41.74    1.50
   0  -7  -6   59.14    1.64
   0  -7  -6   56.72    3.36
   0  -7  -6   54.09    3.07
   0  -7  -6   53.83    1.70
   0  -7   6   43.07    1.72
   0  -7  -6   43.10    1.71
   0  -7   6   40.45    1.67
   0  -7  -6   51.85    1.72
   0  -7  -6   54.81    1.66
   0  -7   6   50.79    3.82
   0  -7  -6   60.44    1.66
   0  -7   6   44.50    1.57
   0  -7   6   42.81    1.76
   0  -7   6   43.39    1.71
   0  -7   6   47.66    1.63
   0  -7  -6   59.51    1.83
   0  -7   7   69.00    4.56
   0  -7  -7   61.10    1.86
   0  -7   7   56.00    2.12
   0  -7  -7   62.59    1.90
   0  -7   7   59.26    2.13
   0  -7  -7   61.17    1.97
   0  -7   7   59.83    1.89
   0  -7   7   59.42    2.07
   0  -7   7   58.75    2.04
   0  -7   7   51.70    2.05
   0  -7  -7   58.36    1.85
   0  -7   7   56.61    1.80
   0  -7  -7   64.59    1.90
   0  -7  -7   60.79    1.89
   0  -7  -7   56.50    1.96
   0  -7  -7   55.94    1.94
   0  -7  -7   52.71    1.81
   0  -7  -7   65.54    1.91
   0  -7   7   60.13    1.98
   0  -7  -7   61.81    3.31
   0  -7  -7   65.32    3.79
   0  -7   7   59.23    2.06
   0  -7   7   63.17    1.94
   0  -7  -7   53.77    1.95
   0  -7  -8   67.78    3.47
   0  -7  -8   73.42    2.10
   0  -7   8   57.28    2.25
   0  -7   8   59.84    2.05
   0  -7   8   57.15    2.23
   0  -7  -8   82.50    2.27
   0  -7   8   58.38    1.99
   0  -7   8   57.80    2.17
   0  -7  -8   68.05    2.12
   0  -7   8   58.53    1.93
   0  -7  -8   72.87    2.10
   0  -7  -8   71.84    2.04
   0  -7   8   57.76    2.16
   0  -7   8   52.62    2.21
   0  -7  -8   66.70    2.14
   0  -7  -8   74.53    2.06
   0  -7  -8   70.22    2.18
   0  -7  -8   75.09    2.08
   0  -7   8   58.04    2.09
   0  -7   8   73.64    4.86
   0  -7   8   55.77    2.18
   0  -7   8   60.01    2.03
   0  -7  -8   66.96    2.16
   0  -7   9  493.88   12.12
   0  -7   9  526.41   11.87
   0  -7   9  510.78   12.16
   0  -7  -9  432.26   11.79
   0  -7   9  507.99   12.03
   0  -7  -9  423.52   11.66
   0  -7  -9  406.45   11.72
   0  -7   9  494.05   11.67
   0  -7  -9  431.26   11.72
   0  -7   9  493.24   12.04
   0  -7   9  461.18   12.11
   0  -7  -9  394.32   11.76
   0  -7  -9  411.50   11.84
   0  -7   9  528.50   11.97
   0  -7  -9  415.35   11.78
   0  -7  -9  441.70   11.71
   0  -7   9  588.19   17.22
   0  -7   9  492.18   12.07
   0  -7   9  539.44   11.83
   0  -7  -9  402.28   11.80
   0  -7 -10  136.26    6.34
   0  -7 -10  132.59    3.73
   0  -7  10  153.80    3.86
   0  -7  10  143.34    4.09
   0  -7  10  136.25    4.03
   0  -7  10  143.41    3.96
   0  -7 -10  128.02    3.79
   0  -7  10  142.04    4.00
   0  -7 -10  119.08    3.73
   0  -7  10  136.37    3.61
   0  -7 -10  127.21    3.66
   0  -7 -10  116.73    3.73
   0  -7 -10  124.76    3.86
   0  -7 -10  130.18    3.70
   0  -7  10  143.89    3.89
   0  -7 -10  116.22    3.76
   0  -7  10  159.11    7.68
   0  -7  10  137.62    4.02
   0  -7  10  140.08    3.73
   0  -7 -10  113.21    3.76
   0  -7 -11   31.53    2.85
   0  -7  11   31.25    1.42
   0  -7  11   32.21    1.25
   0  -7 -11   28.30    1.12
   0  -7  11   30.40    1.38
   0  -7 -11   26.53    1.03
   0  -7 -11   27.47    1.19
   0  -7  11   29.38    1.27
   0  -7  11   30.56    1.40
   0  -7 -11   27.34    1.18
   0  -7  11   28.89    1.31
   0  -7 -11   26.44    1.12
   0  -7 -11   29.22    1.29
   0  -7 -11   26.74    1.20
   0  -7  11   29.74    1.25
   0  -7 -11   29.42    1.12
   0  -7 -11   28.02    1.09
   0  -7  11   34.45    3.49
   0  -7 -11   23.12    1.16
   0  -7  12    0.57    0.45
   0  -7  12    0.63    0.37
   0  -7 -12    1.96    0.32
   0  -7 -12    1.62    0.33
   0  -7 -12    1.97    0.27
   0  -7 -12    2.10    0.40
   0  -7  12    0.75    0.45
   0  -7  12    1.42    0.38
   0  -7 -12    2.14    0.39
   0  -7  12    0.66    0.39
   0  -7 -12    1.51    0.38
   0  -7 -12    1.73    0.47
   0  -7  12    1.01    0.38
   0  -7 -12    2.22    0.40
   0  -7 -12    1.80    0.32
   0  -7 -12    1.28    0.96
   0  -7  12    0.41    0.49
   0  -7  12    1.73    1.25
   0  -7 -13   21.76    1.00
   0  -7 -13   18.32    0.84
   0  -7 -13   19.79    0.95
   0  -7  13   28.65    1.19
   0  -7 -13   20.10    1.09
   0  -7 -13   20.35    0.99
   0  -7  13   31.77    1.14
   0  -7 -13   21.32    1.03
   0  -7  13   29.31    1.29
   0  -7  13   29.29    1.26
   0  -7  13   32.88    1.14
   0  -7 -13   20.84    0.89
   0  -7  13   27.64    1.16
   0  -7  14   26.88    0.95
   0  -7  14   26.37    1.17
   0  -7  14   25.87    1.12
   0  -7 -14   13.53    0.78
   0  -7 -14   13.33    0.75
   0  -7  14   26.86    1.09
   0  -7  14   29.19    1.00
   0  -7 -14   13.45    0.78
   0  -7  15    2.43    0.46
   0  -7  15    2.63    0.49
   0  -7 -15    7.51    0.40
   0  -7  15    2.32    0.39
   0  -7  15    2.17    0.36
   0  -7  15    1.82    0.38
   0  -7 -15    7.32    0.43
   0  -7 -15    6.80    0.51
   0  -7  15    1.64    0.29
   0  -7 -16   32.14    1.08
   0  -7 -16   28.33    0.94
   0  -7  16   34.22    1.21
   0  -7  16   31.43    1.15
   0  -7  16   35.86    1.28
   0  -7  16   27.97    1.00
   0  -7 -17    7.36    0.37
   0  -7  17    8.88    0.52
   0  -7  17    8.04    0.48
   0  -7  17    7.63    0.44
   0  -6   0  685.34   16.86
   0  -6   0  672.66   16.42
   0  -6   0  770.82   18.25
   0  -6   0  584.16   15.65
   0  -6   0  532.95   15.16
   0  -6  -1   28.67    1.85
   0  -6  -1   27.64    1.68
   0  -6  -1   19.26    0.73
   0  -6  -1   33.25    2.57
   0  -6  -1   24.33    1.38
   0  -6   1    8.46    0.73
   0  -6   1   11.43    1.75
   0  -6   1    8.46    0.75
   0  -6  -2   56.95    2.76
   0  -6  -2   54.75    2.63
   0  -6  -2   49.45    2.31
   0  -6   2   51.91    3.24
   0  -6  -3    0.72    0.59
   0  -6  -3    0.37    0.57
   0  -6   3    5.18    1.36
   0  -6   3    4.12    0.63
   0  -6  -3    0.58    0.50
   0  -6  -4   23.78    1.83
   0  -6  -4   24.60    1.81
   0  -6   4   19.29    2.12
   0  -6  -4   21.65    1.67
   0  -6  -5   60.28    2.90
   0  -6  -5   62.07    3.12
   0  -6  -5   49.81    2.78
   0  -6   5   40.44    3.15
   0  -6   5   32.47    2.08
   0  -6  -6   92.37    3.84
   0  -6  -6   64.40    3.79
   0  -6   6   69.40    3.30
   0  -6   6   92.25    4.83
   0  -6  -7  101.39    4.35
   0  -6  -7   92.37    2.96
   0  -6  -7  100.83    2.90
   0  -6   8  152.38    4.00
   0  -6   8  149.48    4.24
   0  -6  -8  128.84    4.00
   0  -6   8  142.66    4.14
   0  -6   8  152.00    3.97
   0  -6   8  148.96    4.18
   0  -6   8  138.48    4.20
   0  -6   8  138.65    4.10
   0  -6  -8  151.11    5.54
   0  -6  -8  149.77    6.23
   0  -6  -8  130.98    3.99
   0  -6  -8  145.30    4.08
   0  -6   8  146.26    4.05
   0  -6  -8  147.93    3.95
   0  -6  -8  139.30    3.90
   0  -6  -8  144.98    3.96
   0  -6   8  143.30    4.19
   0  -6   8  171.67    7.42
   0  -6  -9    5.82    0.46
   0  -6  -9    6.60    0.49
   0  -6  -9    5.32    0.50
   0  -6  -9    6.40    0.52
   0  -6   9    8.70    0.66
   0  -6   9    8.41    0.71
   0  -6   9    7.47    0.54
   0  -6   9    7.62    0.61
   0  -6   9    8.22    0.52
   0  -6  -9    5.60    0.49
   0  -6  -9    5.51    0.54
   0  -6   9    8.87    0.61
   0  -6  -9    5.69    0.51
   0  -6  -9    5.90    0.46
   0  -6   9    8.60    0.72
   0  -6  -9    5.44    1.36
   0  -6   9   10.91    2.07
   0  -6  10   85.18    2.80
   0  -6 -10   83.79    2.50
   0  -6  10   85.29    2.74
   0  -6  10   88.04    2.88
   0  -6  10   86.66    2.61
   0  -6 -10   80.53    2.59
   0  -6 -10   85.80    2.75
   0  -6 -10   87.80    2.55
   0  -6  10   85.76    2.65
   0  -6 -10   84.50    2.70
   0  -6 -10   87.58    2.56
   0  -6 -10   88.00    4.83
   0  -6  10   83.74    2.71
   0  -6 -10   88.09    2.64
   0  -6  11   54.25    1.95
   0  -6 -11   58.26    1.92
   0  -6  11   55.30    2.11
   0  -6  11   57.22    1.90
   0  -6  11   55.02    2.00
   0  -6  11   53.39    2.13
   0  -6  11   60.99    4.63
   0  -6 -11   55.89    2.02
   0  -6  11   55.21    1.92
   0  -6 -11   60.89    1.83
   0  -6 -11   57.19    1.99
   0  -6 -11   59.72    1.84
   0  -6 -11   54.37    1.77
   0  -6  11   51.35    2.02
   0  -6 -11   57.21    3.83
   0  -6 -12    1.76    0.99
   0  -6 -12    0.54    0.29
   0  -6  12    0.56    0.30
   0  -6 -12    0.95    0.34
   0  -6  12    0.84    0.45
   0  -6 -12    1.02    0.28
   0  -6  12    0.85    0.38
   0  -6  12    0.63    0.34
   0  -6  12    0.86    0.54
   0  -6 -12    0.92    0.34
   0  -6 -12    0.97    0.43
   0  -6 -12    0.54    0.26
   0  -6 -12    0.75    0.36
   0  -6  12    0.82    0.35
   0  -6  12    0.84    0.49
   0  -6  12    1.55    1.29
   0  -6  12    0.99    0.37
   0  -6  12    1.20    0.49
   0  -6  13   32.59    1.60
   0  -6 -13   40.18    1.38
   0  -6  13   31.85    1.42
   0  -6 -13   36.99    1.21
   0  -6 -13   38.27    1.40
   0  -6  13   33.51    1.34
   0  -6 -13   41.73    1.54
   0  -6  13   33.10    1.55
   0  -6 -13   41.25    3.18
   0  -6  13   33.56    1.35
   0  -6  13   34.28    1.55
   0  -6 -13   40.27    1.29
   0  -6 -13   43.30    1.45
   0  -6 -14    0.93    0.38
   0  -6  14    3.33    0.38
   0  -6  14    2.87    0.61
   0  -6 -14    0.99    0.29
   0  -6  14    3.30    0.56
   0  -6 -14    0.95    0.32
   0  -6  14    3.91    0.43
   0  -6  14    3.56    0.53
   0  -6 -14    0.84    0.30
   0  -6 -15   -0.13    0.24
   0  -6  15    0.69    0.38
   0  -6  15    0.72    0.30
   0  -6 -15    0.08    0.20
   0  -6 -15    0.12    0.31
   0  -6  15    0.43    0.44
   0  -6  16   12.55    0.65
   0  -6  16   13.20    0.74
   0  -6  16   14.38    0.80
   0  -6  16   11.90    0.62
   0  -6 -16   13.08    0.66
   0  -6 -16   11.65    0.52
   0  -6 -16   12.94    0.69
   0  -6  17    0.18    0.27
   0  -6  17    0.07    0.29
   0  -6  18   12.52    0.53
   0  -6  18   12.67    0.56
   0  -5   0    3.19    0.60
   0  -5   0    3.00    0.57
   0  -5   0    4.30    0.75
   0  -5   0    2.44    0.44
   0  -5   0    4.46    1.16
   0  -5   0    2.49    0.34
   0  -5  -1   39.41    2.07
   0  -5   1   38.10    1.58
   0  -5  -1   37.31    1.90
   0  -5  -1   37.37    1.73
   0  -5   1   38.59    2.05
   0  -5  -1   35.63    1.68
   0  -5  -1   44.31    2.64
   0  -5  -1   29.86    1.13
   0  -5   1   32.41    1.38
   0  -5   1   45.01    2.63
   0  -5   1   32.72    1.37
   0  -5   2  140.82    3.95
   0  -5  -2  171.08    4.87
   0  -5  -2  170.19    5.00
   0  -5   2  135.84    4.02
   0  -5   2  170.64    5.71
   0  -5   2  122.02    3.57
   0  -5  -2  174.18    4.66
   0  -5  -2  119.85    3.36
   0  -5  -3   60.79    2.69
   0  -5  -3   60.11    2.67
   0  -5  -3   62.70    2.59
   0  -5   3   53.92    3.10
   0  -5  -4   26.47    1.66
   0  -5  -4   30.44    1.85
   0  -5   4   18.13    1.84
   0  -5  -4   29.18    1.73
   0  -5   4   13.97    1.11
   0  -5   4   12.15    0.69
   0  -5  -5   21.30    1.57
   0  -5   5   20.02    1.49
   0  -5   5   19.31    1.39
   0  -5  -5   20.33    1.65
   0  -5   5   21.74    2.08
   0  -5   5   17.28    1.03
   0  -5  -6  239.39    7.54
   0  -5   6  223.89    7.21
   0  -5   6  259.11    8.86
   0  -5   6  238.87    7.35
   0  -5  -6  212.09    7.67
   0  -5  -7  161.13    5.58
   0  -5  -7  169.06    6.18
   0  -5   7  154.28    5.42
   0  -5   7  162.07    5.60
   0  -5   7  179.39    7.06
   0  -5  -8   66.40    3.18
   0  -5   8   68.56    3.26
   0  -5  -8   68.15    3.73
   0  -5   9    0.37    0.39
   0  -5   9    0.37    0.28
   0  -5  -9    1.59    0.26
   0  -5  -9    1.56    0.28
   0  -5  -9    1.31    0.31
   0  -5  -9    1.91    0.93
   0  -5   9    0.38    0.88
   0  -5  -9    1.84    0.37
   0  -5  -9    1.71    0.34
   0  -5  -9    1.63    0.26
   0  -5   9    0.42    0.28
   0  -5   9    1.16    1.22
   0  -5   9    0.68    0.39
   0  -5   9    0.58    0.27
   0  -5  -9    1.52    0.33
   0  -5  10   49.94    1.84
   0  -5  10   50.27    1.94
   0  -5  10   47.50    1.85
   0  -5 -10   67.59    1.92
   0  -5 -10   67.34    1.79
   0  -5  10   46.56    2.93
   0  -5 -10   71.93    3.99
   0  -5  10   51.35    2.03
   0  -5  10   50.07    1.89
   0  -5  10   46.64    1.79
   0  -5 -10   68.20    2.05
   0  -5  10   52.83    1.83
   0  -5 -10   65.39    1.81
   0  -5  10   46.53    1.78
   0  -5 -10   70.09    2.05
   0  -5  10   58.72    4.30
   0  -5 -10   71.97    1.86
   0  -5  10   52.42    2.02
   0  -5  10   46.98    1.75
   0  -5 -11    5.14    0.41
   0  -5 -11    4.29    0.44
   0  -5  11    0.93    0.43
   0  -5  11    1.31    0.35
   0  -5  11    1.32    0.39
   0  -5  11    1.39    0.53
   0  -5  11    1.25    0.33
   0  -5 -11    4.89    0.39
   0  -5 -11    4.60    0.45
   0  -5 -11    4.37    0.38
   0  -5 -11    4.38    0.50
   0  -5  11    1.00    0.31
   0  -5  11    1.32    0.35
   0  -5  11    1.89    1.40
   0  -5  11    1.46    0.49
   0  -5  11    1.18    0.35
   0  -5 -11    5.49    1.34
   0  -5  11    0.76    1.23
   0  -5  11    1.57    1.04
   0  -5  12    1.13    0.38
   0  -5  12    1.39    0.53
   0  -5 -12    0.87    0.30
   0  -5 -12    0.82    0.32
   0  -5  12    0.76    0.32
   0  -5 -12    0.85    0.88
   0  -5  12    1.21    1.23
   0  -5  12    1.20    0.35
   0  -5 -12    1.17    0.26
   0  -5  12    1.25    0.34
   0  -5  12    1.10    0.32
   0  -5 -12    0.33    0.36
   0  -5  12    1.21    1.27
   0  -5 -12    0.54    0.29
   0  -5  12    1.67    0.37
   0  -5  12    1.46    0.50
   0  -5 -13    0.66    0.32
   0  -5 -13    0.60    0.31
   0  -5 -13    0.82    0.31
   0  -5  13    0.40    0.51
   0  -5  13    0.38    0.33
   0  -5 -13    0.65    0.29
   0  -5  13    0.56    0.33
   0  -5  13    0.46    0.32
   0  -5 -13    0.52    0.41
   0  -5  13    0.48    0.30
   0  -5 -13    0.44    0.38
   0  -5  13    0.57    0.29
   0  -5  13   -0.42    1.15
   0  -5 -13    0.85    0.89
   0  -5  13    0.51    0.31
   0  -5  13    0.64    0.45
   0  -5  13    0.33    1.15
   0  -5 -14   29.03    1.29
   0  -5 -14   28.03    1.25
   0  -5  14   26.65    1.28
   0  -5  14   25.96    1.06
   0  -5  14   25.64    1.14
   0  -5 -14   26.45    1.07
   0  -5 -14   27.60    1.13
   0  -5 -14   25.10    1.01
   0  -5  14   24.99    1.12
   0  -5  14   27.16    1.35
   0  -5 -14   25.67    1.06
   0  -5 -15    1.94    0.30
   0  -5 -15    2.57    0.49
   0  -5  15    0.60    0.40
   0  -5  15    0.30    0.29
   0  -5 -15    2.53    0.45
   0  -5  15    0.39    0.49
   0  -5 -16    8.10    0.62
   0  -5  16    6.90    0.65
   0  -5  16    6.21    0.54
   0  -5 -17    4.49    0.42
   0  -5 -17    3.87    0.34
   0  -5  17    3.34    0.45
   0  -5  17    3.22    0.41
   0  -5 -18    0.83    0.23
   0  -5  18    0.66    0.21
   0  -5  18    0.84    0.28
   0  -5 -18    0.58    0.12
   0  -4   0 1172.72   28.82
   0  -4   0 1314.42   28.65
   0  -4   0 1210.92   29.14
   0  -4   0 1341.84   29.98
   0  -4   0 1158.10   28.50
   0  -4   1   40.95    1.63
   0  -4   1   35.02    1.74
   0  -4  -1   67.83    2.06
   0  -4  -1   61.94    2.17
   0  -4  -1   64.16    2.34
   0  -4   1   41.05    2.00
   0  -4  -1   49.30    1.43
   0  -4  -1   70.36    2.89
   0  -4   1   38.14    1.50
   0  -4   1   45.93    2.47
   0  -4  -1   64.18    2.03
   0  -4   1   34.40    1.51
   0  -4  -2  285.86    6.94
   0  -4  -2  292.83    6.85
   0  -4   2  198.77    5.87
   0  -4  -2  341.15    6.80
   0  -4  -2  218.07    5.60
   0  -4  -2  303.45    6.71
   0  -4   2  231.32    7.23
   0  -4   2  191.51    5.99
   0  -4   2  186.27    5.66
   0  -4  -3   95.49    3.00
   0  -4   3   50.27    2.26
   0  -4   3   46.30    1.76
   0  -4  -3   96.98    2.99
   0  -4  -3   68.70    1.66
   0  -4   3   48.92    2.10
   0  -4   3   48.84    1.83
   0  -4   3   55.20    2.91
   0  -4  -3  103.91    3.04
   0  -4   4   21.30    1.31
   0  -4  -4   14.48    1.21
   0  -4   4   21.97    1.81
   0  -4   4   17.68    1.15
   0  -4  -4   16.12    1.28
   0  -4  -5  251.51    7.36
   0  -4   5  235.31    7.05
   0  -4   5  235.94    8.14
   0  -4  -6    2.62    0.84
   0  -4  -6    2.09    0.58
   0  -4   6    4.69    0.86
   0  -4   6    5.30    0.83
   0  -4   6    7.30    1.32
   0  -4  -7    4.24    0.98
   0  -4  -7    5.27    0.80
   0  -4   7    5.62    0.97
   0  -4   7    5.60    0.91
   0  -4  -8   28.47    1.80
   0  -4   8   24.96    1.78
   0  -4  -8   28.22    2.18
   0  -4   9   20.43    1.68
   0  -4   9   24.98    2.34
   0  -4  10    3.95    0.52
   0  -4  10    4.22    0.44
   0  -4  10    3.72    1.05
   0  -4  10    4.58    1.32
   0  -4 -10    7.32    0.61
   0  -4  10    3.71    0.43
   0  -4  10    3.77    0.41
   0  -4 -10    9.04    0.55
   0  -4  10    4.41    0.41
   0  -4  10    3.33    0.38
   0  -4 -10    7.73    0.44
   0  -4 -10    7.32    0.55
   0  -4 -10    8.63    1.44
   0  -4 -10    7.31    0.55
   0  -4 -10    7.15    0.48
   0  -4  10    4.22    0.39
   0  -4 -11   39.37    1.09
   0  -4 -11   38.20    1.25
   0  -4 -11   38.02    1.14
   0  -4  11   11.47    2.02
   0  -4  11   10.39    1.47
   0  -4 -11   35.06    1.29
   0  -4  11   11.24    0.78
   0  -4  11   11.50    0.89
   0  -4  11   11.69    0.78
   0  -4  11   10.04    0.74
   0  -4 -11   39.90    1.27
   0  -4 -11   39.84    1.27
   0  -4  11   10.35    0.74
   0  -4  11    9.79    0.68
   0  -4 -11   38.87    2.79
   0  -4  11   10.50    0.69
   0  -4 -11   38.12    1.16
   0  -4 -12   15.60    0.82
   0  -4 -12   14.88    0.86
   0  -4  12   21.29    2.64
   0  -4  12   18.03    1.82
   0  -4 -12   16.40    2.00
   0  -4  12   22.99    1.04
   0  -4  12   22.45    1.00
   0  -4  12   22.10    1.15
   0  -4  12   19.24    0.99
   0  -4 -12   15.35    0.95
   0  -4  12   20.76    0.87
   0  -4  12   21.83    0.99
   0  -4 -12   15.26    0.94
   0  -4  12   25.30    2.96
   0  -4  12   22.24    0.90
   0  -4 -12   14.89    0.88
   0  -4 -13   26.09    1.18
   0  -4 -13   25.44    1.26
   0  -4 -13   29.35    2.65
   0  -4  13   45.79    3.78
   0  -4  13   48.37    1.58
   0  -4  13   47.78    1.73
   0  -4 -13   23.79    1.13
   0  -4  13   44.09    1.46
   0  -4  13   43.23    1.52
   0  -4 -13   27.35    1.36
   0  -4  13   49.39    1.55
   0  -4 -13   27.09    1.35
   0  -4  13   56.55    4.32
   0  -4 -13   27.04    1.29
   0  -4  13   48.30    1.37
   0  -4 -14   15.55    0.82
   0  -4  14    9.32    0.71
   0  -4 -14   13.64    0.67
   0  -4  14    8.34    0.62
   0  -4  14    7.96    0.80
   0  -4  14    8.73    0.58
   0  -4  14    9.16    0.79
   0  -4 -14   13.76    0.67
   0  -4 -14   16.23    0.91
   0  -4 -14   15.52    0.89
   0  -4  14    8.33    0.66
   0  -4 -14   14.26    0.78
   0  -4  14   10.51    2.05
   0  -4  14    7.30    0.65
   0  -4 -14   14.03    1.81
   0  -4  14    6.89    1.84
   0  -4  15   15.29    0.84
   0  -4 -15   12.29    0.85
   0  -4 -15   12.29    0.84
   0  -4  15   15.35    0.84
   0  -4  15   16.55    0.95
   0  -4  15   16.75    1.00
   0  -4  15   16.59    0.87
   0  -4 -15   11.93    0.74
   0  -4 -15   12.47    0.77
   0  -4  16    0.72    0.46
   0  -4  16    1.01    0.40
   0  -4 -16    0.34    0.30
   0  -4 -16    0.49    0.38
   0  -4 -16    0.26    0.37
   0  -4  17   18.59    0.95
   0  -4  17   18.73    0.84
   0  -4 -17   18.75    0.76
   0  -4  18    1.47    0.27
   0  -4 -18    0.94    0.29
   0  -4  19    5.03    0.34
   0  -4 -19    5.77    0.32
   0  -3   0    1.93    0.29
   0  -3   0    2.12    0.35
   0  -3   0    2.25    0.40
   0  -3   0    1.65    0.42
   0  -3   0    1.77    0.49
   0  -3  -1  586.32   12.82
   0  -3   1  475.48   12.35
   0  -3   1  419.10   12.14
   0  -3  -1  472.70   12.25
   0  -3   1  470.22   12.43
   0  -3   1  528.30   13.46
   0  -3  -1  573.30   12.92
   0  -3  -1  580.15   13.07
   0  -3   1  476.81   12.63
   0  -3  -1  731.95   12.94
   0  -3   1  552.36   12.48
   0  -3   2   29.41    1.05
   0  -3  -2   37.77    1.51
   0  -3   2   31.85    1.80
   0  -3   2   31.19    1.24
   0  -3   2   26.77    0.94
   0  -3  -2   35.01    1.54
   0  -3   2   30.13    1.03
   0  -3   2   28.34    1.32
   0  -3   3  229.75    6.44
   0  -3  -3  279.34    6.94
   0  -3   3  247.71    7.33
   0  -3  -3  302.73    6.84
   0  -3  -3  251.66    6.82
   0  -3   3  207.92    5.95
   0  -3   3  251.03    6.56
   0  -3   4  181.18    5.79
   0  -3  -4  230.52    6.36
   0  -3  -4  224.38    6.17
   0  -3   4  196.87    5.82
   0  -3   5   11.26    0.96
   0  -3  -5   13.87    1.07
   0  -3  -6   25.96    1.64
   0  -3  -6   27.27    1.76
   0  -3  -6   23.55    1.37
   0  -3   6    5.80    0.85
   0  -3   6    3.24    0.94
   0  -3  -7  106.79    4.39
   0  -3  -7  124.19    4.43
   0  -3  -7  119.47    3.96
   0  -3   7   88.12    3.56
   0  -3   7   91.98    4.22
   0  -3  -8    2.64    0.63
   0  -3  -8    2.97    0.91
   0  -3   8    4.35    1.07
   0  -3   8    2.31    0.75
   0  -3  -9   34.07    2.39
   0  -3   9   31.11    1.94
   0  -3   9   34.96    2.64
   0  -3  10   22.72    1.81
   0  -3  10   25.74    2.48
   0  -3 -10   36.29    1.28
   0  -3 -10   36.32    1.30
   0  -3 -10   40.94    2.69
   0  -3 -10   35.18    1.30
   0  -3  10   21.44    1.15
   0  -3 -11   23.17    1.07
   0  -3  11   28.84    2.03
   0  -3  11   36.77    3.01
   0  -3  11   28.14    1.22
   0  -3 -11   22.06    1.04
   0  -3 -11   22.62    0.97
   0  -3 -11   22.98    1.09
   0  -3  11   27.68    1.11
   0  -3 -11   24.26    1.12
   0  -3  11   29.11    1.11
   0  -3 -11   22.56    1.11
   0  -3  11   30.00    1.01
   0  -3 -11   25.67    2.28
   0  -3 -11   22.05    1.12
   0  -3  11   29.09    1.17
   0  -3  12   19.62    1.81
   0  -3  12   26.43    2.74
   0  -3 -12   14.93    0.99
   0  -3  12   24.30    1.08
   0  -3  12   21.42    0.97
   0  -3  12   22.46    1.13
   0  -3 -12   16.16    0.91
   0  -3  12   24.54    0.99
   0  -3 -12   16.60    0.82
   0  -3 -12   17.11    0.97
   0  -3 -12   18.25    1.00
   0  -3  12   23.52    1.03
   0  -3 -12   19.24    2.07
   0  -3  12   23.95    1.05
   0  -3 -12   17.60    0.96
   0  -3  12   23.17    0.90
   0  -3  13   20.99    1.15
   0  -3  13   22.92    1.15
   0  -3 -13   34.93    1.39
   0  -3 -13   40.40    2.93
   0  -3  13   24.38    2.81
   0  -3 -13   40.68    1.42
   0  -3 -13   38.57    1.43
   0  -3  13   23.97    1.20
   0  -3 -13   34.00    1.43
   0  -3 -13   38.98    1.37
   0  -3  13   23.16    1.10
   0  -3  13   25.12    1.30
   0  -3  13   23.27    1.11
   0  -3  14   44.25    1.77
   0  -3 -14   50.39    1.85
   0  -3  14   50.87    1.81
   0  -3  14   46.65    3.98
   0  -3 -14   48.28    3.33
   0  -3 -14   49.23    1.79
   0  -3  14   49.99    1.70
   0  -3  14   50.71    1.85
   0  -3 -14   51.16    1.83
   0  -3  14   44.50    1.65
   0  -3  14   46.70    1.89
   0  -3 -15    1.50    0.45
   0  -3  15    0.94    0.39
   0  -3 -15    1.33    0.40
   0  -3  15    1.08    0.40
   0  -3  15    1.33    0.47
   0  -3 -15    1.62    0.41
   0  -3  15    0.72    0.36
   0  -3  16   33.62    1.43
   0  -3 -16   46.41    1.58
   0  -3  16   34.96    1.45
   0  -3  16   36.22    1.51
   0  -3 -16   45.43    1.53
   0  -3  16   34.10    1.46
   0  -3 -16   45.05    1.54
   0  -3  16   36.86    1.54
   0  -3  17    0.03    0.29
   0  -3  17    0.19    0.31
   0  -3 -17    0.35    0.21
   0  -3 -17    0.53    0.31
   0  -3  17   -0.10    0.36
   0  -3 -17    0.50    0.30
   0  -3  17    0.05    0.30
   0  -3 -19    0.11    0.20
   0  -3  19    0.39    0.23
   0  -2   0 4050.26  107.32
   0  -2   0 4101.04  107.46
   0  -2   0 4005.70  107.13
   0  -2   0 4359.85  107.24
   0  -2   1 5190.02  130.84
   0  -2   1 6004.92  130.70
   0  -2  -1 5446.71  131.05
   0  -2  -1 6415.67  131.03
   0  -2   1 5504.65  130.77
   0  -2   1 5529.87  131.37
   0  -2   1 5102.05  130.59
   0  -2   1 4573.97  130.60
   0  -2   2  263.84    7.10
   0  -2   2  274.61    6.81
   0  -2  -2  289.59    7.19
   0  -2   2  283.85    7.11
   0  -2  -3  399.11    8.69
   0  -2  -3  517.50    8.77
   0  -2   3  275.11    7.81
   0  -2   3  305.29    8.25
   0  -2  -3  422.95    8.83
   0  -2   4    0.99    0.14
   0  -2   4    1.03    0.44
   0  -2  -4    3.46    0.54
   0  -2   4    1.68    0.53
   0  -2  -4    3.83    0.62
   0  -2  -4    4.08    0.60
   0  -2   5   79.61    2.84
   0  -2  -5   78.71    2.58
   0  -2   5   72.34    2.32
   0  -2  -5   95.45    3.00
   0  -2   5   78.32    2.52
   0  -2  -5   89.74    2.85
   0  -2  -6    0.44    0.44
   0  -2   6    4.59    0.69
   0  -2  -6    0.49    0.50
   0  -2   6    5.65    0.87
   0  -2   6    3.84    0.28
   0  -2  -6    0.58    0.58
   0  -2   6    5.51    0.75
   0  -2   7  335.28    7.00
   0  -2   7  360.30    8.19
   0  -2  -7  349.94    7.82
   0  -2   7  341.26    7.42
   0  -2  -8   24.91    1.59
   0  -2   8   30.96    1.70
   0  -2  -8   27.83    1.93
   0  -2   9  552.05   14.60
   0  -2  -9  534.42   15.37
   0  -2  10   48.59    2.37
   0  -2  10   58.69    3.39
   0  -2 -11  173.03    4.64
   0  -2  11  146.93    4.57
   0  -2  11  158.21    4.58
   0  -2 -11  173.88    4.64
   0  -2 -11  173.52    4.61
   0  -2  11  154.31    4.52
   0  -2  11  193.35    7.41
   0  -2  11  151.66    5.58
   0  -2 -11  179.02    4.65
   0  -2  11  147.70    4.50
   0  -2 -11  168.69    4.59
   0  -2 -11  198.54    6.82
   0  -2  12   17.88    0.94
   0  -2  12   15.93    0.86
   0  -2 -12   10.06    0.78
   0  -2 -12   11.07    0.77
   0  -2  12   17.09    0.86
   0  -2 -12   11.09    0.76
   0  -2  12   23.67    2.54
   0  -2  12   15.48    1.52
   0  -2  12   19.28    0.89
   0  -2 -12   12.54    1.65
   0  -2 -12   11.39    0.77
   0  -2  13   37.00    1.67
   0  -2 -13   49.05    1.80
   0  -2  13   37.62    1.64
   0  -2 -13   53.13    1.78
   0  -2 -13   55.07    1.84
   0  -2  13   36.67    1.57
   0  -2 -13   55.92    1.83
   0  -2  13   39.00    3.47
   0  -2  13   34.88    1.56
   0  -2 -13   54.62    1.78
   0  -2 -13   49.54    3.21
   0  -2  14    6.01    0.59
   0  -2 -14    3.46    0.53
   0  -2 -14    3.97    0.56
   0  -2  14    6.33    0.59
   0  -2 -14    3.89    0.54
   0  -2  14    5.82    0.61
   0  -2 -14    4.23    1.11
   0  -2  14    6.21    1.68
   0  -2  14    6.33    0.66
   0  -2 -14    3.86    0.54
   0  -2  15    1.07    0.40
   0  -2 -15    0.95    0.41
   0  -2 -15    0.78    0.43
   0  -2  15    1.27    0.40
   0  -2  15    1.44    0.37
   0  -2 -15    0.86    0.41
   0  -2  15    1.40    0.42
   0  -2 -15    0.46    0.38
   0  -2  15    1.93    1.24
   0  -2  15    1.17    0.45
   0  -2 -16   69.73    2.06
   0  -2  16   42.09    1.75
   0  -2 -16   65.28    1.95
   0  -2  16   42.38    1.76
   0  -2  16   40.59    1.75
   0  -2 -16   58.20    1.89
   0  -2 -16   65.70    1.97
   0  -2  16   39.31    1.71
   0  -2  17   -0.01    0.32
   0  -2 -17    2.73    0.46
   0  -2  17   -0.03    0.34
   0  -2 -17    2.20    0.42
   0  -2  17   -0.05    0.36
   0  -2  17   -0.12    0.32
   0  -2  17    0.07    0.33
   0  -2 -17    2.59    0.44
   0  -2 -18   -0.09    0.28
   0  -2 -18   -0.10    0.28
   0  -2  18    0.33    0.29
   0  -2  18    0.16    0.25
   0  -2 -18   -0.09    0.33
   0  -2  18    0.32    0.24
   0  -2 -19   18.85    0.65
   0  -2 -19   20.87    0.70
   0  -1   0    1.64    0.13
   0  -1   0    1.91    0.20
   0  -1   1  107.80    2.59
   0  -1  -1  108.48    2.75
   0  -1   2  400.95   11.21
   0  -1   2  389.11   11.03
   0  -1  -2  409.81   11.18
   0  -1   3 1040.39   21.38
   0  -1  -3  966.36   21.48
   0  -1  -4  373.98    9.18
   0  -1   4  349.68    8.97
   0  -1  -5 1517.64   32.19
   0  -1  -5 1531.98   32.42
   0  -1   5 1122.48   31.72
   0  -1   5 1126.85   31.53
   0  -1   6  367.37    9.59
   0  -1   6  383.76    9.33
   0  -1  -7 1315.88   30.01
   0  -1   7 1063.63   29.18
   0  -1  -8   47.31    2.40
   0  -1   8   42.42    2.02
   0  -1  -8   40.39    2.07
   0  -1  -9  182.55    5.85
   0  -1   9  189.13    6.75
   0  -1 -10  122.23    4.74
   0  -1  10  118.71    5.15
   0  -1  11   11.31    0.75
   0  -1 -11   20.74    0.93
   0  -1  11   11.65    0.72
   0  -1 -11   21.85    1.91
   0  -1  11   11.18    1.27
   0  -1  11   24.15    2.32
   0  -1  11   12.02    0.77
   0  -1 -11   21.17    0.92
   0  -1 -11   21.25    0.90
   0  -1 -11   21.19    0.93
   0  -1 -11   19.96    0.89
   0  -1 -12    2.88    0.42
   0  -1  12    3.90    1.31
   0  -1 -12    1.89    0.88
   0  -1  12    2.88    0.84
   0  -1  12    3.60    0.48
   0  -1 -12    3.13    0.46
   0  -1  12    3.33    0.42
   0  -1 -12    2.60    0.44
   0  -1 -12    2.43    0.44
   0  -1  12    3.02    0.43
   0  -1 -13    1.16    0.38
   0  -1 -13    0.90    0.37
   0  -1 -13    1.68    0.84
   0  -1  13    1.03    1.14
   0  -1  13    0.33    0.39
   0  -1 -13    1.30    0.41
   0  -1  13   -0.01    0.32
   0  -1 -13    1.27    0.42
   0  -1  13    0.23    0.36
   0  -1 -13    0.85    0.41
   0  -1 -14    1.28    0.40
   0  -1 -14    1.37    0.44
   0  -1  14    1.74    0.41
   0  -1 -14    1.24    0.42
   0  -1  14    1.20    1.15
   0  -1  14    1.23    0.44
   0  -1  14    1.06    0.41
   0  -1 -14    0.94    0.44
   0  -1 -14    1.22    0.43
   0  -1  15    0.38    0.37
   0  -1 -15    3.51    0.54
   0  -1 -15    4.27    0.56
   0  -1 -15    3.93    0.56
   0  -1  15    0.47    0.41
   0  -1 -15    3.37    0.48
   0  -1  15   -0.09    1.05
   0  -1  15    0.51    0.39
   0  -1 -16  142.27    3.72
   0  -1  16  113.63    3.49
   0  -1 -16  141.53    3.73
   0  -1  16  101.57    3.48
   0  -1  16  107.83    3.55
   0  -1 -16  117.30    3.53
   0  -1 -16  144.84    3.76
   0  -1  16  110.84    3.53
   0  -1 -17   79.76    2.33
   0  -1 -17   76.57    2.32
   0  -1  17   63.33    2.22
   0  -1  17   63.23    2.21
   0  -1 -17   80.56    2.37
   0  -1  17   58.50    2.13
   0  -1  18    3.70    0.43
   0  -1 -18    2.50    0.38
   0  -1  18    3.35    0.42
   0  -1 -18    2.38    0.41
   0  -1  18    3.12    0.36
   0  -1 -18    2.54    0.38
   0  -1 -18    2.59    0.40
   0  -1  19    0.53    0.22
   0  -1 -19    0.41    0.24
   0  -1 -19    0.41    0.25
   0  -1  19    0.41    0.23
   0  -1 -19    0.19    0.24
   0  -1 -19    0.14    0.21
   0   0   1    0.35    0.08
   0   0  -1    0.51    0.10
   0   0   2 3072.25   79.47
   0   0  -2 3439.23   79.61
   0   0  -3    0.52    0.30
   0   0   3    0.78    0.28
   0   0  -3    0.60    0.29
   0   0  -4  115.52    3.79
   0   0  -4  121.35    3.71
   0   0   5    1.92    0.46
   0   0  -5    2.25    0.49
   0   0  -6  513.19   13.72
   0   0  -7   -0.26    0.50
   0   0  -8 2579.24   61.24
   0   0   8 2326.83   60.51
   0   0   9    0.52    0.61
   0   0  -9    0.47    0.61
   0   0 -10  502.75   14.38
   0   0  10  496.87   13.68
   0   0 -11    0.81    0.32
   0   0  11    0.93    0.68
   0   0  11    1.08    1.03
   0   0 -11    0.62    0.68
   0   0 -11    1.09    0.32
   0   0  11    0.86    0.27
   0   0 -11    0.55    0.28
   0   0  11    0.90    0.32
   0   0  12  263.21    6.81
   0   0 -12  251.61    6.79
   0   0 -12  257.90    6.89
   0   0 -12  269.57    8.73
   0   0 -12  255.00    6.91
   0   0 -12  239.98    6.79
   0   0  12  260.83    6.89
   0   0  12  238.94    6.77
   0   0 -13    0.72    0.33
   0   0 -13    0.33    0.36
   0   0  13    1.50    1.18
   0   0 -13    0.48    0.42
   0   0 -13    0.53    0.38
   0   0  13    0.66    0.39
   0   0 -13    0.44    0.36
   0   0  13    0.50    0.37
   0   0  13    0.54    0.36
   0   0  14   62.00    2.08
   0   0 -14   57.36    2.00
   0   0 -14   63.22    2.17
   0   0 -14   61.26    2.15
   0   0 -14   53.34    2.00
   0   0  14   61.88    2.15
   0   0  14   57.77    2.05
   0   0 -14   58.36    2.14
   0   0 -15    1.22    0.37
   0   0 -15    1.27    0.44
   0   0  15    1.56    1.12
   0   0 -15    1.46    0.47
   0   0  15    1.86    0.47
   0   0  15    1.96    0.44
   0   0 -15    1.80    0.47
   0   0  15    1.58    0.42
   0   0 -16  116.95    3.38
   0   0  16  104.89    3.20
   0   0  16  113.73    3.36
   0   0 -16  114.80    3.37
   0   0  16  117.94    3.31
   0   0 -16  103.97    3.32
   0   0 -17    0.83    0.41
   0   0  17    0.89    0.34
   0   0  17    0.97    0.43
   0   0  17    0.65    0.38
   0   0  17    0.88    0.33
   0   0 -17    0.82    0.41
   0   0  18    6.99    0.51
   0   0 -18    6.75    0.55
   0   0  18    6.68    0.56
   0   0 -18    6.29    0.51
   0   0 -19    0.05    0.25
   0   0  19    0.01    0.23
   0   0 -19    0.15    0.21
   0   0  19    0.17    0.22
   0   0  20   20.31    0.64
   0   0 -20   17.94    0.62
   0   1  -6  374.80   10.21
   0   1  -7  940.53   24.37
   0   1  -8   43.50    2.15
   0   1  -9  149.77    5.18
   0   1 -10   95.36    4.12
   0   1  10  116.90    3.90
   0   1  11   23.84    0.97
   0   1  11   22.49    0.89
   0   1 -11   11.07    0.76
   0   1 -11   11.61    0.78
   0   1  11   20.99    1.47
   0   1 -11   13.16    1.41
   0   1  11   21.64    0.88
   0   1  12    2.55    0.40
   0   1 -12    3.58    0.89
   0   1 -12    3.73    0.50
   0   1 -12    2.83    0.42
   0   1  12    2.64    0.40
   0   1  12    2.63    0.38
   0   1  13    1.33    0.36
   0   1 -13    0.08    0.38
   0   1  13    2.08    1.22
   0   1  13    0.90    0.36
   0   1 -13    0.01    0.36
   0   1  13    0.98    0.36
   0   1  14    1.17    0.39
   0   1 -14    1.57    0.46
   0   1 -14    1.37    0.44
   0   1  14    2.53    1.26
   0   1 -14    1.22    0.41
   0   1  14    1.35    0.41
   0   1  14    0.92    0.36
   0   1  15    4.51    0.51
   0   1 -15    0.22    0.41
   0   1  15    3.43    1.28
   0   1 -15    0.29    0.41
   0   1  15    3.87    0.51
   0   1 -15    0.36    0.39
   0   1  15    3.64    0.47
   0   1 -16  101.76    3.56
   0   1  16  145.95    3.73
   0   1  16  122.71    3.52
   0   1  16  138.89    3.67
   0   1 -16  109.00    3.65
   0   1  17   76.09    2.25
   0   1 -17   63.19    2.26
   0   1 -17   57.51    2.17
   0   1  17   83.71    2.33
   0   1  18    2.35    0.36
   0   1 -18    3.55    0.40
   0   1  18    2.67    0.39
   0   1 -18    3.32    0.44
   0   1 -18    3.48    0.44
   0   1  18    2.29    0.35
   0   1 -19    0.60    0.21
   0   1  19    0.32    0.25
   0   1 -19    0.37    0.25
   0   1 -19    0.53    0.25
   0   1 -19    0.51    0.26
   0   1 -20    1.49    0.16
   0   1 -20    1.28    0.16
   0   2  -7  324.66    9.12
   0   2  -8   31.15    1.72
   0   2  -9  552.98   15.18
   0   2 -10   50.28    2.53
   0   2 -11  150.85    4.57
   0   2  11  179.85    4.58
   0   2  11  176.11    4.57
   0   2 -11  154.15    4.64
   0   2  12   10.36    0.68
   0   2 -12   19.20    0.95
   0   2  12   11.10    0.72
   0   2 -12   18.16    0.88
   0   2  12   14.95    0.84
   0   2  13   54.63    1.74
   0   2 -13   36.87    1.69
   0   2  13   52.51    1.73
   0   2 -13   36.35    1.62
   0   2  13   54.37    1.83
   0   2  13   47.32    1.62
   0   2  14    3.41    0.47
   0   2 -14    6.12    0.59
   0   2  14    3.72    1.36
   0   2  14    3.33    0.47
   0   2 -14    5.88    0.62
   0   2  14    3.94    0.56
   0   2 -14    6.15    0.64
   0   2  15    0.68    0.99
   0   2 -15    0.99    0.44
   0   2 -15    1.34    0.45
   0   2  15    0.66    0.36
   0   2  15    0.37    0.41
   0   2 -15    0.95    0.39
   0   2  15    0.47    0.37
   0   2 -16   39.61    1.76
   0   2  16   66.16    1.90
   0   2 -16   40.66    1.79
   0   2  16   67.37    2.01
   0   2 -16   37.96    1.69
   0   2  16   70.43    1.97
   0   2 -17    0.01    0.36
   0   2  17    2.78    0.40
   0   2 -17    0.05    0.40
   0   2  17    2.26    0.44
   0   2 -17    0.03    0.29
   0   2  17    1.96    0.39
   0   2 -18    0.26    0.31
   0   2 -18    0.21    0.29
   0   2  18    0.18    0.29
   0   2 -18    0.16    0.32
   0   2  18    0.13    0.28
   0   2 -18    0.28    0.24
   0   2  18    0.20    0.24
   0   2  18   -0.05    0.30
   0   2 -19   16.04    0.71
   0   2 -19   14.71    0.67
   0   2 -19   14.70    0.68
   0   2  19   18.27    0.72
   0   2  19   20.30    0.73
   0   3  -8    1.79    0.52
   0   3  -9   27.78    1.65
   0   3  10   36.69    1.29
   0   3  11   21.32    0.99
   0   3 -11   31.16    1.21
   0   3  11   23.55    1.02
   0   3 -11   31.03    1.15
   0   3  12   16.73    0.86
   0   3 -12   23.10    1.08
   0   3  12   17.66    0.89
   0   3 -12   24.12    1.02
   0   3  13   41.46    1.47
   0   3 -13   22.24    1.19
   0   3  13   40.56    1.38
   0   3  13   37.49    1.31
   0   3 -13   23.55    1.28
   0   3 -14   49.84    1.90
   0   3 -14   46.25    1.78
   0   3  14   54.80    1.84
   0   3 -14   50.61    1.91
   0   3  14   50.65    1.77
   0   3  14   52.70    1.89
   0   3  15    1.64    0.45
   0   3 -15    1.04    0.44
   0   3  15    1.32    0.38
   0   3 -15    1.07    0.35
   0   3  15    1.52    0.37
   0   3 -15    1.26    0.42
   0   3 -16   36.17    1.52
   0   3  16   46.66    1.54
   0   3 -16   30.35    1.35
   0   3 -16   33.94    1.48
   0   3  16   45.47    1.49
   0   3  16   47.25    1.60
   0   3  17    0.33    0.34
   0   3 -17   -0.03    0.36
   0   3 -17    0.19    0.23
   0   3  17    0.60    0.32
   0   3 -17   -0.10    0.35
   0   3  17    0.43    0.28
   0   3 -17   -0.03    0.34
   0   3 -18    2.75    0.38
   0   3  18    0.27    0.27
   0   3  18    0.85    0.26
   0   3 -18    2.52    0.35
   0   3 -18    2.31    0.34
   0   3  18    0.66    0.23
   0   3  18    0.60    0.29
   0   3  19    0.13    0.18
   0   3 -19    0.25    0.21
   0   3 -19    0.36    0.20
   0   3 -19    0.20    0.22
   0   3  19    0.11    0.20
   0   3 -19    0.35    0.24
   0   3 -19    0.17    0.17
   0   3  19    0.05    0.17
   0   4  10    8.83    0.52
   0   4  10    8.08    0.49
   0   4  11   41.99    1.22
   0   4  11   38.80    1.16
   0   4  12   16.04    0.83
   0   4  12   15.40    0.79
   0   4  13   27.16    1.19
   0   4  13   26.90    1.16
   0   4  13   28.10    1.27
   0   4 -14    8.14    0.74
   0   4  14   16.28    0.81
   0   4 -14    8.56    0.72
   0   4  14   14.36    0.75
   0   4  14   16.31    0.87
   0   4 -15   16.84    0.94
   0   4  15   12.91    0.76
   0   4 -15   16.24    0.89
   0   4  15   11.65    0.69
   0   4  15   12.52    0.79
   0   4  16    0.27    0.34
   0   4 -16    1.00    0.40
   0   4  16    0.43    0.30
   0   4  16    0.26    0.26
   0   4 -16    1.19    0.38
   0   4 -17   17.27    0.88
   0   4  17   22.14    0.87
   0   4 -17   16.15    0.83
   0   4 -17   16.65    0.85
   0   4  17   20.46    0.89
   0   4  17   19.45    0.78
   0   4 -18    1.82    0.29
   0   4 -18    1.69    0.27
   0   4  18    1.00    0.25
   0   4  18    1.02    0.27
   0   4 -18    1.39    0.31
   0   4 -19    4.44    0.32
   0   4 -19    3.35    0.26
   0   4  19    3.75    0.26
   0   4  19    4.10    0.24
   0   4 -19    3.88    0.30
   0   5  10   70.68    2.15
   0   5  11    4.89    0.43
   0   5  11    4.98    0.40
   0   5 -12    1.15    0.34
   0   5  12    0.68    0.26
   0   5  12    0.99    0.30
   0   5  13    0.43    0.28
   0   5 -13    0.62    0.37
   0   5  13    0.85    0.37
   0   5  13    0.53    0.26
   0   5 -13    0.67    0.33
   0   5 -14   24.73    1.19
   0   5  14   28.63    1.19
   0   5 -14   24.04    1.14
   0   5  14   27.16    1.07
   0   5  14   28.25    1.12
   0   5  15    2.31    0.36
   0   5 -15    0.55    0.37
   0   5  15    2.68    0.42
   0   5 -15    0.34    0.32
   0   5  15    2.32    0.32
   0   5 -15    0.55    0.33
   0   5 -16    5.94    0.54
   0   5  16    7.34    0.54
   0   5 -16    5.37    0.49
   0   5 -16    5.33    0.48
   0   5  16    6.97    0.44
   0   5  16    7.50    0.50
   0   5 -17    2.71    0.37
   0   5  17    3.91    0.39
   0   5 -17    2.32    0.32
   0   5 -17    2.41    0.30
   0   5  17    3.54    0.27
   0   5  17    4.21    0.35
   0   5  18    0.74    0.23
   0   5 -18    0.54    0.20
   0   5  18    1.00    0.21
   0   5 -18    0.62    0.24
   0   5  18    0.81    0.17
   0   5 -18    0.53    0.16
   0   6  10   84.96    2.50
   0   6  11   55.69    1.80
   0   6 -12    0.84    0.33
   0   6  12    0.81    0.35
   0   6  12    0.78    0.28
   0   6 -13   31.80    1.40
   0   6  13   42.56    1.48
   0   6  13   41.96    1.38
   0   6 -13   31.69    1.36
   0   6 -14    2.76    0.42
   0   6  14    0.83    0.33
   0   6  14    0.84    0.28
   0   6 -14    2.84    0.39
   0   6 -15    0.56    0.31
   0   6  15   -0.12    0.28
   0   6  15    0.03    0.23
   0   6 -15    0.41    0.26
   0   6  16   13.35    0.63
   0   6  16   12.53    0.55
   0   6  17    0.84    0.21
   0   6  17    0.99    0.17
   0   6  18    5.06    0.30
   0   7  12    1.80    0.36
   0   7  13   21.04    0.95
   0   7  13   19.75    0.86
   0   7  14   13.89    0.73
   0   7  14   13.96    0.66
   0   7 -15    1.44    0.28
   0   7  15    7.02    0.44
   0   7  16   28.20    0.89
   0   7 -16   21.19    0.88
   0   7  17    7.05    0.38
   0   8  11   39.90    1.40
   0   8  12   18.94    0.83
   0   8  13   30.27    1.10
   0   8  14    0.63    0.21
   0   9 -15    0.05    0.16
   0   9  15    0.01    0.12
  -1 -14   7    1.02    0.16
   1 -14  -7    1.09    0.15
   1 -14  -6    0.07    0.13
  -1 -14   6    0.16    0.16
   1 -14  -6    0.07    0.11
   1 -14  -6    0.18    0.12
  -1 -14   6    0.43    0.21
   1 -14  -6   -0.01    0.16
  -1 -14   6    0.23    0.17
   1 -14  -5    0.10    0.19
   1 -14  -5    0.09    0.13
   1 -14  -5   -0.04    0.14
  -1 -14   5    0.16    0.23
   1 -14  -5    0.04    0.16
  -1 -14   5    0.08    0.20
   1 -14  -4    0.40    0.23
   1 -14  -4    0.44    0.16
   1 -14  -4    0.26    0.19
   1 -14  -4    0.44    0.19
  -1 -14   4    1.00    0.30
  -1 -14   4    1.03    0.24
  -1 -14   4    1.08    0.29
  -1 -14   3    5.62    0.43
  -1 -14   3    5.47    0.41
  -1 -14   2    8.83    0.53
  -1 -14   2   11.14    0.58
   1 -14  -2   16.45    0.62
   1 -14  -2   19.39    0.74
  -1 -14   2   11.45    0.63
   1 -14  -1    1.77    0.28
   1 -14  -1    1.63    0.26
  -1 -14   1    0.97    0.31
  -1 -14   1    0.76    0.24
  -1 -14   0    1.16    0.23
   1 -14   0    0.96    0.24
  -1 -14   0    0.88    0.25
   1 -14   0    1.04    0.25
   1 -14   0    0.93    0.22
  -1 -14  -1    3.70    0.31
  -1 -14  -1    4.69    0.36
  -1 -14  -1    4.81    0.34
  -1 -14  -2    0.87    0.24
   1 -14   2    0.51    0.30
   1 -14   2    0.31    0.25
  -1 -14  -2    1.12    0.22
   1 -14   2    0.49    0.30
   1 -14   3    1.06    0.29
  -1 -14  -3    0.98    0.23
  -1 -14  -3    0.96    0.19
   1 -14   3    1.34    0.30
   1 -14   4    1.15    0.25
  -1 -14  -4    2.02    0.22
   1 -14   4    1.46    0.29
  -1 -14  -4    2.30    0.25
   1 -14   4    1.72    0.33
   1 -14   5    3.33    0.32
   1 -14   5    3.35    0.34
  -1 -14  -5    4.81    0.28
  -1 -14  -5    4.84    0.28
   1 -14   5    3.18    0.36
  -1 -14  -5    5.31    0.33
  -1 -14  -5    5.01    0.31
   1 -14   5    2.54    0.27
   1 -14   6    2.23    0.26
   1 -14   6    2.59    0.31
  -1 -14  -6    6.82    0.28
  -1 -14  -6    7.54    0.33
  -1 -14  -6    6.73    0.29
   1 -14   6    2.39    0.29
  -1 -14  -7   -0.01    0.09
   1 -14   7    0.22    0.17
  -1 -14  -7    0.01    0.10
  -1 -14  -7   -0.03    0.09
  -1 -13  10    0.56    0.14
   1 -13 -10    0.44    0.10
  -1 -13  10    0.52    0.14
   1 -13 -10    0.39    0.10
  -1 -13   9    0.09    0.19
  -1 -13   9    0.11    0.21
   1 -13  -9    0.23    0.17
   1 -13  -9    0.20    0.13
   1 -13  -9    0.23    0.15
  -1 -13   9    0.22    0.23
  -1 -13   9    0.45    0.21
   1 -13  -9    0.17    0.10
   1 -13  -8    0.24    0.14
   1 -13  -8    0.37    0.18
  -1 -13   8    0.14    0.28
   1 -13  -8    0.42    0.18
   1 -13  -8    0.31    0.22
  -1 -13   8    0.15    0.26
  -1 -13   8   -0.03    0.23
   1 -13  -8    0.46    0.17
  -1 -13   8    0.25    0.27
   1 -13  -7    1.05    0.24
   1 -13  -7    0.93    0.21
   1 -13  -7    0.81    0.21
  -1 -13   7   -0.02    0.22
   1 -13  -7    0.65    0.22
   1 -13  -7    0.92    0.22
  -1 -13   7    0.24    0.31
   1 -13  -7    0.91    0.28
  -1 -13   7   -0.10    0.26
  -1 -13   7   -0.01    0.30
   1 -13  -7    1.04    0.22
   1 -13  -6    1.43    0.26
   1 -13  -6    1.36    0.25
  -1 -13   6    2.26    0.41
  -1 -13   6    1.83    0.35
   1 -13  -6    1.97    0.29
  -1 -13   6    2.31    0.43
   1 -13  -6    1.57    0.34
   1 -13  -6    1.48    0.25
  -1 -13   6    1.87    0.30
   1 -13  -5    5.26    0.37
  -1 -13   5    7.07    0.50
   1 -13  -5    5.44    0.38
  -1 -13   5    6.63    0.57
  -1 -13   5    7.38    0.58
   1 -13  -5    5.38    0.42
   1 -13  -5    5.45    0.45
   1 -13  -5    6.08    0.51
   1 -13  -5    5.24    0.38
  -1 -13   4    4.73    0.50
  -1 -13   4    4.65    0.52
   1 -13  -4    5.97    0.39
  -1 -13   4    4.65    0.47
   1 -13  -4    6.52    0.41
  -1 -13   4    4.87    0.54
   1 -13  -4    6.12    0.41
   1 -13  -4    7.05    0.57
  -1 -13   4    4.40    0.53
   1 -13  -4    6.54    0.48
   1 -13  -4    7.63    0.52
  -1 -13   3    0.54    0.41
   1 -13  -3    0.65    0.25
   1 -13  -3    0.70    0.39
  -1 -13   3    0.46    0.39
   1 -13  -3    0.91    0.33
   1 -13  -3    0.61    0.29
   1 -13  -3    0.63    0.29
   1 -13  -3    0.53    0.22
  -1 -13   3    0.51    0.34
  -1 -13   3    0.49    0.41
  -1 -13   3    0.42    0.34
  -1 -13   3    0.33    0.33
   1 -13  -2    1.27    0.26
  -1 -13   2    2.72    0.44
  -1 -13   2    2.08    0.39
  -1 -13   2    2.70    0.41
   1 -13  -2    1.42    0.43
  -1 -13   2    1.99    0.38
   1 -13  -2    1.03    0.31
  -1 -13   2    2.53    0.49
  -1 -13   2    2.36    0.48
  -1 -13   2    2.83    0.44
  -1 -13   1    2.88    0.43
  -1 -13   1    2.70    0.40
  -1 -13   1    3.07    0.35
  -1 -13   1    3.15    0.43
  -1 -13   1    3.07    0.45
  -1 -13   1    2.99    0.36
  -1 -13   1    3.09    0.39
   1 -13  -1    1.01    0.34
   1 -13  -1    1.14    0.31
   1 -13  -1    0.76    0.31
   1 -13  -1    1.03    0.44
  -1 -13   1    3.59    0.50
  -1 -13   1    2.68    0.38
   1 -13  -1    1.16    0.41
   1 -13   0    3.02    0.40
  -1 -13   0    3.24    0.38
  -1 -13   0    3.63    0.41
   1 -13   0    2.71    0.37
  -1 -13   0    3.08    0.40
  -1 -13   0    3.56    0.45
  -1 -13   0    3.68    0.39
  -1 -13   0    3.75    0.47
  -1 -13   0    3.84    0.46
   1 -13   0    3.31    0.49
   1 -13   0    2.31    0.38
  -1 -13   0    2.89    0.38
  -1 -13   0    3.65    0.50
   1 -13   0    3.01    0.50
  -1 -13   0    3.65    0.46
  -1 -13   0    3.22    0.42
  -1 -13  -1    0.46    0.36
   1 -13   1   -0.10    0.39
  -1 -13  -1    0.87    0.30
  -1 -13  -1    0.69    0.30
  -1 -13  -1    0.69    0.35
   1 -13   1   -0.06    0.40
   1 -13   1   -0.16    0.29
  -1 -13  -1    0.60    0.31
   1 -13   1    0.06    0.25
  -1 -13  -1    0.66    0.29
  -1 -13  -1    0.50    0.40
  -1 -13  -1    0.79    0.33
   1 -13   1   -0.09    0.47
   1 -13   1   -0.04    0.33
  -1 -13  -1    0.45    0.29
  -1 -13  -1    0.65    0.34
   1 -13   2    6.22    0.64
   1 -13   2    7.55    0.63
  -1 -13  -2    7.72    0.50
   1 -13   2    6.68    0.52
  -1 -13  -2    7.05    0.47
  -1 -13  -2    8.93    0.61
   1 -13   2    6.50    0.45
  -1 -13  -2    6.97    0.52
   1 -13   2    6.66    0.50
  -1 -13  -2    8.48    0.58
  -1 -13  -2    7.60    0.51
  -1 -13  -2    7.40    0.46
   1 -13   2    7.28    0.66
  -1 -13  -2    8.69    0.63
  -1 -13  -2    8.46    0.60
  -1 -13  -2    8.58    0.61
  -1 -13  -3    0.37    0.29
  -1 -13  -3    0.33    0.32
   1 -13   3    0.93    0.47
   1 -13   3    0.87    0.41
  -1 -13  -3    0.37    0.34
  -1 -13  -3    0.12    0.29
  -1 -13  -3    0.32    0.33
  -1 -13  -3    0.09    0.24
   1 -13   3    0.69    0.44
  -1 -13  -3    0.13    0.26
   1 -13   3    0.60    0.38
  -1 -13  -3    0.35    0.24
   1 -13   4   25.06    1.04
  -1 -13  -4   18.53    0.88
  -1 -13  -4   16.64    0.79
   1 -13   4   22.29    0.87
  -1 -13  -4   18.71    0.83
   1 -13   4   23.46    0.99
  -1 -13  -4   18.80    0.88
  -1 -13  -4   18.34    0.78
   1 -13   4   24.57    1.03
  -1 -13  -4   16.94    0.82
   1 -13   4   25.07    1.08
   1 -13   4   23.40    1.06
   1 -13   5    0.09    0.41
  -1 -13  -5    2.48    0.36
  -1 -13  -5    2.37    0.29
  -1 -13  -5    2.72    0.37
  -1 -13  -5    2.96    0.33
   1 -13   5    0.33    0.28
  -1 -13  -5    2.79    0.30
   1 -13   5    0.08    0.39
   1 -13   5    0.33    0.42
  -1 -13  -5    2.63    0.34
  -1 -13  -5    2.46    0.29
   1 -13   5    0.30    0.38
   1 -13   5    0.12    0.32
  -1 -13  -5    2.75    0.37
   1 -13   6    5.76    0.53
  -1 -13  -6    7.13    0.46
  -1 -13  -6    8.11    0.43
   1 -13   6    4.84    0.40
   1 -13   6    4.82    0.55
   1 -13   6    5.22    0.49
  -1 -13  -6    8.76    0.47
   1 -13   6    5.17    0.54
  -1 -13  -6    9.86    0.53
  -1 -13  -6   10.26    0.49
  -1 -13  -6    9.28    0.46
   1 -13   6    4.93    0.52
   1 -13   7    0.46    0.35
   1 -13   7    0.33    0.31
  -1 -13  -7    1.36    0.23
  -1 -13  -7    1.33    0.26
  -1 -13  -7    1.32    0.22
   1 -13   7    0.39    0.28
  -1 -13  -7    1.03    0.24
   1 -13   7    0.31    0.33
   1 -13   8    0.73    0.28
  -1 -13  -8    2.00    0.23
  -1 -13  -8    2.40    0.25
  -1 -13  -8    1.83    0.20
   1 -13   8    0.92    0.33
  -1 -13  -8    2.07    0.22
   1 -13   8    1.04    0.31
   1 -13   8    0.92    0.32
  -1 -13  -8    1.91    0.22
  -1 -13  -9    3.20    0.22
  -1 -13  -9    3.15    0.21
   1 -13   9    1.63    0.29
  -1 -13  -9    3.02    0.21
   1 -13   9    1.74    0.28
  -1 -13  -9    3.21    0.22
   1 -13   9    1.42    0.28
   1 -13  10    0.52    0.17
  -1 -13 -10    0.52    0.10
  -1 -12  12    1.70    0.19
   1 -12 -12    0.23    0.10
  -1 -12  11   13.12    0.55
  -1 -12  11   14.59    0.54
   1 -12 -11    7.77    0.38
   1 -12 -11    8.37    0.46
  -1 -12  11   13.48    0.56
  -1 -12  11   15.05    0.62
   1 -12 -11    8.33    0.43
  -1 -12  11   13.09    0.56
  -1 -12  10   81.03    2.26
   1 -12 -10   73.56    2.04
   1 -12 -10   74.35    2.04
   1 -12 -10   67.47    2.00
   1 -12 -10   74.10    2.11
  -1 -12  10   78.13    2.22
   1 -12 -10   71.27    2.07
  -1 -12  10   80.24    2.21
   1 -12 -10   73.36    2.17
  -1 -12  10   83.32    2.16
  -1 -12   9   15.35    0.80
   1 -12  -9   11.49    0.60
  -1 -12   9   16.42    0.81
   1 -12  -9   12.23    0.57
   1 -12  -9   12.79    0.58
  -1 -12   9   14.85    0.72
   1 -12  -9   11.75    0.57
   1 -12  -9   12.08    0.60
   1 -12  -9   11.39    0.51
  -1 -12   9   14.20    0.74
   1 -12  -9   12.33    0.59
   1 -12  -9   13.05    0.69
  -1 -12   9   14.63    0.64
  -1 -12   9   15.57    0.67
  -1 -12   9   14.91    0.75
  -1 -12   9   14.38    0.72
  -1 -12   8   11.23    0.73
   1 -12  -8   11.94    0.58
  -1 -12   8   11.02    0.76
  -1 -12   8    9.82    0.57
   1 -12  -8   11.61    0.60
   1 -12  -8   12.16    0.61
   1 -12  -8   12.06    0.56
  -1 -12   8   10.86    0.69
  -1 -12   8   11.81    0.69
  -1 -12   8   11.27    0.72
  -1 -12   8   11.47    0.62
  -1 -12   8   11.03    0.65
   1 -12  -8   11.29    0.61
  -1 -12   8   11.63    0.76
   1 -12  -8   12.05    0.71
  -1 -12   8    9.57    0.68
  -1 -12   7   20.51    1.09
   1 -12  -7   32.73    1.08
  -1 -12   7   18.06    1.05
   1 -12  -7   34.25    1.11
   1 -12  -7   33.87    1.07
   1 -12  -7   35.36    1.06
  -1 -12   7   19.19    1.04
   1 -12  -7   35.24    1.24
   1 -12  -7   31.81    1.00
  -1 -12   7   18.25    0.91
  -1 -12   7   19.08    1.04
  -1 -12   7   19.08    1.01
  -1 -12   7   19.89    1.11
   1 -12  -7   35.90    1.05
  -1 -12   7   18.67    0.92
  -1 -12   7   18.54    1.00
  -1 -12   6   20.77    1.03
  -1 -12   6   20.14    0.99
   1 -12  -6   14.02    0.75
   1 -12  -6   14.73    0.73
  -1 -12   6   20.23    0.85
  -1 -12   6   21.29    1.05
   1 -12  -6   14.70    0.77
   1 -12  -6   14.73    0.75
   1 -12  -6   16.31    0.83
   1 -12  -6   16.59    0.78
  -1 -12   6   20.68    0.98
   1 -12  -6   15.94    0.76
   1 -12  -6   15.21    0.76
   1 -12  -6   16.26    0.90
  -1 -12   6   20.91    1.09
  -1 -12   6   20.77    1.00
  -1 -12   6   21.40    0.95
  -1 -12   5   39.94    1.57
   1 -12  -5   27.19    1.15
   1 -12  -5   34.12    1.29
   1 -12  -5   31.23    1.20
  -1 -12   5   36.05    1.28
   1 -12  -5   29.71    1.16
  -1 -12   5   40.71    1.53
  -1 -12   5   35.43    1.43
   1 -12  -5   31.93    1.22
  -1 -12   5   39.19    1.49
   1 -12  -5   31.66    1.21
   1 -12  -5   34.62    1.32
   1 -12  -5   33.75    1.25
   1 -12  -5   32.46    1.21
   1 -12  -5   31.82    1.19
  -1 -12   5   38.10    1.37
  -1 -12   5   39.50    1.46
   1 -12  -5   34.22    1.41
   1 -12  -5   31.69    1.22
  -1 -12   5   35.34    1.42
   1 -12  -4   11.42    0.79
   1 -12  -4   10.86    0.61
  -1 -12   4    6.79    0.59
   1 -12  -4   11.43    0.72
   1 -12  -4   11.08    0.61
   1 -12  -4   11.44    0.60
   1 -12  -4   10.79    0.62
   1 -12  -4   13.14    0.69
  -1 -12   4    6.61    0.77
  -1 -12   4    7.23    0.77
  -1 -12   4    7.16    0.71
   1 -12  -4   11.04    0.62
  -1 -12   4    7.30    0.71
   1 -12  -4   12.09    0.68
   1 -12  -4   12.38    0.73
   1 -12  -4   11.72    0.65
   1 -12  -4   10.33    0.60
  -1 -12   4    7.24    0.73
  -1 -12   4    6.32    0.69
  -1 -12   4    6.98    0.64
  -1 -12   4    6.65    0.71
  -1 -12   3    7.60    0.73
   1 -12  -3   11.08    0.79
   1 -12  -3    9.57    0.75
   1 -12  -3    8.72    0.55
   1 -12  -3    9.62    0.70
  -1 -12   3    8.32    0.63
   1 -12  -3    8.79    0.54
   1 -12  -3    9.73    0.59
   1 -12  -3   10.24    0.58
  -1 -12   3    7.25    0.60
   1 -12  -3    9.07    0.60
  -1 -12   3    8.85    0.81
   1 -12  -3   11.26    0.69
  -1 -12   3    7.62    0.70
  -1 -12   3    7.99    0.72
   1 -12  -3    9.08    0.56
   1 -12  -3    9.02    0.67
   1 -12  -3   10.00    0.64
  -1 -12   3    7.79    0.53
  -1 -12   3    7.50    0.56
   1 -12  -3    9.95    0.65
   1 -12  -3    9.06    0.56
  -1 -12   3    8.24    0.75
  -1 -12   3    7.38    0.76
   1 -12  -3    9.39    0.58
  -1 -12   3    8.19    0.65
   1 -12  -2    6.66    0.48
  -1 -12   2    8.94    0.67
   1 -12  -2    7.16    0.63
   1 -12  -2    6.90    0.48
   1 -12  -2    7.44    0.52
  -1 -12   2    7.99    0.51
   1 -12  -2    7.28    0.55
  -1 -12   2    7.84    0.60
   1 -12  -2    5.76    0.55
  -1 -12   2    8.84    0.74
  -1 -12   2    6.27    0.52
   1 -12  -2    6.32    0.51
   1 -12  -2    7.86    0.67
  -1 -12   2    8.67    0.71
  -1 -12   2    8.47    0.57
  -1 -12   2    7.82    0.58
   1 -12  -2    7.39    0.59
   1 -12  -2    7.27    0.49
  -1 -12   2    8.10    0.72
  -1 -12   2    8.38    0.70
  -1 -12   2    8.80    0.76
   1 -12  -2    6.89    0.68
   1 -12  -2    7.55    0.70
   1 -12  -2    7.31    0.54
  -1 -12   2    7.92    0.63
  -1 -12   1   11.41    0.72
   1 -12  -1    5.07    0.45
  -1 -12   1   10.38    0.64
   1 -12  -1    5.66    0.53
  -1 -12   1   10.33    0.57
  -1 -12   1    9.75    0.61
   1 -12  -1    4.81    0.47
  -1 -12   1   10.65    0.86
   1 -12  -1    4.65    0.54
  -1 -12   1   10.36    0.75
  -1 -12   1   10.69    0.74
   1 -12  -1    5.63    0.64
   1 -12  -1    5.58    0.53
  -1 -12   1   10.33    0.67
  -1 -12   1   10.54    0.63
   1 -12  -1    5.19    0.56
   1 -12  -1    5.00    0.55
  -1 -12   1    9.81    0.52
   1 -12  -1    4.71    0.42
  -1 -12   1   11.51    0.80
   1 -12  -1    6.41    0.74
   1 -12  -1    5.19    0.62
  -1 -12   1   11.07    0.79
   1 -12  -1    5.10    0.64
  -1 -12   1   10.83    0.75
  -1 -12   1   11.32    0.70
   1 -12  -1    5.11    0.52
  -1 -12   0    0.11    0.48
  -1 -12   0   -0.04    0.41
  -1 -12   0    0.21    0.33
   1 -12   0    0.16    0.26
  -1 -12   0   -0.01    0.34
   1 -12   0    0.24    0.53
  -1 -12   0    0.13    0.36
  -1 -12   0   -0.17    0.52
  -1 -12   0   -0.14    0.41
   1 -12   0    0.21    0.46
   1 -12   0    0.34    0.45
  -1 -12   0   -0.04    0.35
   1 -12   0    0.10    0.34
   1 -12   0    0.37    0.31
   1 -12   0    0.17    0.39
  -1 -12   0   -0.10    0.32
  -1 -12   0   -0.04    0.28
  -1 -12   0   -0.32    0.42
   1 -12   0    0.13    0.39
  -1 -12   0   -0.13    0.37
   1 -12   0    0.13    0.36
   1 -12   0   -0.16    0.36
   1 -12   0    0.37    0.36
  -1 -12   0   -0.01    0.43
   1 -12   1   27.77    1.16
  -1 -12  -1   19.50    0.91
   1 -12   1   27.27    1.05
  -1 -12  -1   18.47    0.92
  -1 -12  -1   20.05    0.98
   1 -12   1   29.51    1.28
   1 -12   1   27.07    1.22
   1 -12   1   23.74    1.06
  -1 -12  -1   19.03    1.07
   1 -12   1   28.33    1.24
  -1 -12  -1   21.86    1.07
  -1 -12  -1   19.20    0.98
   1 -12   1   26.99    1.11
   1 -12   1   25.90    1.05
  -1 -12  -1   19.34    1.02
  -1 -12  -1   20.08    0.95
   1 -12   1   27.97    1.08
   1 -12   1   24.18    0.99
  -1 -12  -1   18.53    0.89
   1 -12   1   29.79    1.35
   1 -12   1   29.99    1.27
   1 -12   1   27.08    1.11
  -1 -12  -1   15.50    0.92
  -1 -12  -1   20.75    1.11
  -1 -12  -1   20.20    1.08
  -1 -12  -2   16.53    0.82
  -1 -12  -2   18.55    0.99
   1 -12   2   23.79    1.05
  -1 -12  -2   20.48    0.88
  -1 -12  -2   17.10    0.80
   1 -12   2   21.44    0.95
  -1 -12  -2   17.85    0.85
  -1 -12  -2   18.32    0.92
   1 -12   2   22.95    1.17
   1 -12   2   22.31    1.13
   1 -12   2   21.60    1.01
  -1 -12  -2   18.66    1.02
   1 -12   2   22.93    1.14
  -1 -12  -2   20.68    0.98
   1 -12   2   21.47    0.99
  -1 -12  -2   18.59    0.97
   1 -12   2   21.03    0.91
   1 -12   2   19.59    0.92
  -1 -12  -2   18.18    0.85
   1 -12   2   24.42    1.24
   1 -12   2   23.14    1.17
   1 -12   2   21.26    1.01
  -1 -12  -2   18.34    1.00
  -1 -12  -2   17.62    0.89
  -1 -12  -2   20.23    1.06
   1 -12   3   22.80    1.24
  -1 -12  -3   28.96    1.13
  -1 -12  -3   29.90    1.19
  -1 -12  -3   25.86    0.99
  -1 -12  -3   25.54    0.99
  -1 -12  -3   31.52    1.09
   1 -12   3   21.89    1.19
   1 -12   3   23.14    1.21
  -1 -12  -3   25.38    1.01
   1 -12   3   23.44    1.23
   1 -12   3   22.09    0.97
   1 -12   3   22.37    1.05
  -1 -12  -3   31.29    1.27
   1 -12   3   21.57    1.15
  -1 -12  -3   29.12    1.22
  -1 -12  -3   26.74    1.05
  -1 -12  -3   28.31    1.05
   1 -12   3   20.72    1.01
   1 -12   3   23.93    1.13
   1 -12   3   23.29    1.22
  -1 -12  -3   24.07    1.15
   1 -12   3   23.19    1.26
  -1 -12  -4   27.16    1.11
   1 -12   4   18.35    1.06
  -1 -12  -4   19.66    0.87
  -1 -12  -4   22.34    0.90
   1 -12   4   17.25    1.01
  -1 -12  -4   20.83    0.95
   1 -12   4   18.16    0.89
  -1 -12  -4   19.89    0.81
  -1 -12  -4   20.09    0.85
  -1 -12  -4   22.17    0.91
   1 -12   4   18.57    1.09
  -1 -12  -4   20.87    0.95
  -1 -12  -4   22.77    1.01
  -1 -12  -4   19.65    0.87
   1 -12   4   15.35    0.85
   1 -12   4   17.43    0.89
   1 -12   4   19.29    1.09
  -1 -12  -4   22.31    1.04
   1 -12   4   18.57    1.08
  -1 -12  -4   20.53    0.88
   1 -12   4   17.61    1.08
  -1 -12  -5    0.32    0.28
   1 -12   5    1.10    0.50
  -1 -12  -5    0.37    0.37
  -1 -12  -5    0.40    0.33
  -1 -12  -5    0.43    0.36
  -1 -12  -5    0.67    0.32
   1 -12   5    1.06    0.44
   1 -12   5    1.36    0.52
   1 -12   5    0.99    0.51
  -1 -12  -5    0.46    0.29
   1 -12   5    1.47    0.33
   1 -12   5    1.08    0.51
  -1 -12  -5    0.43    0.36
  -1 -12  -5    0.35    0.33
   1 -12   5    1.41    0.38
  -1 -12  -5    0.46    0.31
  -1 -12  -5    0.27    0.32
   1 -12   5    1.76    0.54
   1 -12   5    1.68    0.47
   1 -12   5    1.14    0.39
   1 -12   5    1.40    0.37
   1 -12   6    0.30    0.43
  -1 -12  -6    0.35    0.27
  -1 -12  -6    0.29    0.33
  -1 -12  -6    0.24    0.29
   1 -12   6    0.03    0.38
   1 -12   6    0.30    0.46
   1 -12   6    0.16    0.43
  -1 -12  -6    0.41    0.29
   1 -12   6    0.59    0.30
   1 -12   6    0.15    0.48
  -1 -12  -6   -0.10    0.34
  -1 -12  -6   -0.01    0.26
   1 -12   6    0.20    0.32
  -1 -12  -6    0.11    0.29
   1 -12   6    0.26    0.34
   1 -12   6    0.14    0.48
   1 -12   6    0.31    0.31
  -1 -12  -7    0.82    0.30
  -1 -12  -7    0.81    0.33
   1 -12   7    0.36    0.41
  -1 -12  -7    0.96    0.29
   1 -12   7    0.51    0.47
   1 -12   7    0.10    0.37
   1 -12   7    0.48    0.44
  -1 -12  -7    0.90    0.29
  -1 -12  -7    0.57    0.31
  -1 -12  -7    0.66    0.29
  -1 -12  -7    0.90    0.32
  -1 -12  -7    0.99    0.28
   1 -12   7    0.39    0.44
   1 -12   7    0.37    0.34
   1 -12   7    0.65    0.45
   1 -12   7    0.30    0.29
   1 -12   7    0.10    0.28
  -1 -12  -7    1.13    0.29
   1 -12   7    0.46    0.34
   1 -12   8    2.35    0.47
  -1 -12  -8    5.81    0.43
  -1 -12  -8    5.33    0.45
   1 -12   8    2.06    0.45
   1 -12   8    2.00    0.40
  -1 -12  -8    5.52    0.40
   1 -12   8    1.97    0.38
   1 -12   8    1.80    0.36
   1 -12   8    2.52    0.48
  -1 -12  -8    6.03    0.46
  -1 -12  -8    4.94    0.41
  -1 -12  -8    5.61    0.38
   1 -12   8    2.23    0.50
  -1 -12  -8    5.50    0.38
   1 -12   8    2.35    0.36
   1 -12   8    2.44    0.48
   1 -12   9    1.38    0.38
  -1 -12  -9    2.34    0.31
   1 -12   9    1.31    0.38
  -1 -12  -9    2.18    0.30
  -1 -12  -9    2.16    0.30
  -1 -12  -9    2.64    0.30
  -1 -12  -9    2.38    0.24
  -1 -12  -9    2.18    0.30
  -1 -12  -9    2.36    0.29
   1 -12   9    0.93    0.33
   1 -12   9    1.36    0.31
   1 -12   9    0.95    0.36
   1 -12   9    1.16    0.43
  -1 -12  -9    2.27    0.27
   1 -12   9    1.11    0.32
   1 -12   9    1.19    0.40
   1 -12   9    1.23    0.31
  -1 -12 -10    5.51    0.36
  -1 -12 -10    5.80    0.39
  -1 -12 -10    6.09    0.37
   1 -12  10   10.98    0.52
   1 -12  10   12.97    0.62
   1 -12  10   13.65    0.59
  -1 -12 -10    5.32    0.37
   1 -12  10   12.80    0.61
  -1 -12 -10    5.32    0.39
   1 -12  10   12.33    0.64
  -1 -12 -10    5.58    0.34
   1 -12  10   12.34    0.56
   1 -12  10   12.76    0.53
  -1 -12 -11    1.04    0.12
   1 -12  11    0.48    0.26
  -1 -12 -11    1.58    0.20
  -1 -12 -11    1.47    0.18
   1 -12  11    0.37    0.21
   1 -12  11    0.40    0.20
   1 -12  11    0.29    0.18
   1 -12  11    0.40    0.21
   1 -12  11    0.35    0.24
   1 -12  12    5.28    0.27
  -1 -12 -12    0.77    0.12
  -1 -11  13   26.92    0.94
   1 -11 -13   39.19    0.94
   1 -11 -13   29.65    0.95
   1 -11 -13   39.90    0.97
  -1 -11  13   23.19    0.93
  -1 -11  13   22.57    0.93
  -1 -11  12    3.40    0.38
   1 -11 -12    0.73    0.23
   1 -11 -12    0.65    0.19
   1 -11 -12    0.87    0.26
  -1 -11  12    3.08    0.38
  -1 -11  12    2.98    0.37
   1 -11 -12    0.71    0.20
   1 -11 -12    0.62    0.22
  -1 -11  12    3.06    0.35
  -1 -11  11   71.10    2.52
  -1 -11  11   77.27    2.64
   1 -11 -11   95.64    2.40
  -1 -11  11   70.34    2.51
   1 -11 -11  104.71    2.48
   1 -11 -11   90.93    2.59
  -1 -11  11   66.94    2.40
   1 -11 -11   95.51    2.41
  -1 -11  11   75.66    2.58
   1 -11 -11   98.83    2.51
   1 -11 -11   89.50    2.34
   1 -11 -11   96.47    2.49
   1 -11 -10    6.00    0.46
   1 -11 -10    5.67    0.42
  -1 -11  10    2.42    0.43
  -1 -11  10    2.22    0.46
  -1 -11  10    2.55    0.44
   1 -11 -10    5.96    0.43
  -1 -11  10    2.52    0.47
  -1 -11  10    2.67    0.42
  -1 -11  10    2.02    0.38
   1 -11 -10    5.20    0.31
   1 -11 -10    5.78    0.40
   1 -11 -10    5.29    0.42
   1 -11 -10    5.81    0.53
   1 -11 -10    6.23    0.40
  -1 -11  10    2.88    0.56
  -1 -11  10    2.50    0.48
   1 -11  -9   17.34    0.77
  -1 -11   9   17.09    0.76
  -1 -11   9   17.74    0.91
   1 -11  -9   16.14    0.82
   1 -11  -9   17.69    0.73
   1 -11  -9   16.78    0.78
   1 -11  -9   17.31    0.79
  -1 -11   9   17.75    0.96
   1 -11  -9   18.87    0.80
  -1 -11   9   16.81    0.94
  -1 -11   9   17.88    0.85
  -1 -11   9   16.19    0.87
   1 -11  -9   17.76    0.80
   1 -11  -9   17.37    0.87
   1 -11  -9   17.11    0.94
   1 -11  -9   18.01    0.76
  -1 -11   9   17.87    1.07
  -1 -11   9   18.21    1.01
  -1 -11   8    2.32    0.59
  -1 -11   8    2.19    0.57
  -1 -11   8    1.97    0.40
  -1 -11   8    2.14    0.47
   1 -11  -8    0.81    0.30
  -1 -11   8    1.98    0.54
   1 -11  -8    0.66    0.35
  -1 -11   8    2.02    0.50
   1 -11  -8    1.01    0.35
  -1 -11   8    2.34    0.38
   1 -11  -8    1.21    0.34
   1 -11  -8    1.08    0.35
   1 -11  -8    1.08    0.28
   1 -11  -8    1.05    0.33
  -1 -11   8    2.00    0.44
  -1 -11   8    2.24    0.51
  -1 -11   8    2.05    0.51
   1 -11  -8    1.14    0.39
   1 -11  -8    0.67    0.40
   1 -11  -8    0.83    0.32
  -1 -11   8    2.27    0.46
  -1 -11   8    1.89    0.50
  -1 -11   7    2.09    0.60
  -1 -11   7    2.62    0.67
   1 -11  -7    9.25    0.54
   1 -11  -7   10.16    0.59
  -1 -11   7    2.58    0.44
  -1 -11   7    2.24    0.55
   1 -11  -7    7.81    0.55
  -1 -11   7    2.47    0.57
  -1 -11   7    2.29    0.55
   1 -11  -7    8.93    0.61
   1 -11  -7    8.56    0.59
   1 -11  -7    9.47    0.62
   1 -11  -7    8.26    0.58
   1 -11  -7   10.02    0.57
  -1 -11   7    2.00    0.54
  -1 -11   7    2.27    0.49
  -1 -11   7    2.24    0.41
   1 -11  -7    9.67    0.67
  -1 -11   7    1.95    0.51
   1 -11  -7    8.70    0.72
  -1 -11   7    2.35    0.57
  -1 -11   7    2.56    0.55
  -1 -11   6   50.81    1.69
  -1 -11   6   46.18    1.83
   1 -11  -6   47.13    1.60
  -1 -11   6   42.50    1.72
  -1 -11   6   44.22    1.56
  -1 -11   6   47.84    1.79
   1 -11  -6   36.65    1.47
   1 -11  -6   41.58    1.55
  -1 -11   6   45.46    1.78
  -1 -11   6   45.30    1.55
   1 -11  -6   42.29    1.49
   1 -11  -6   34.02    1.46
   1 -11  -6   42.53    1.56
   1 -11  -6   43.29    1.60
   1 -11  -6   44.52    1.55
   1 -11  -6   42.44    1.49
   1 -11  -6   42.21    1.50
  -1 -11   6   43.62    1.65
   1 -11  -6   44.43    1.75
   1 -11  -6   47.72    1.71
  -1 -11   6   47.09    1.74
   1 -11  -6   42.08    1.53
  -1 -11   6   45.84    1.70
  -1 -11   6   45.48    1.76
  -1 -11   6   41.65    1.73
  -1 -11   5    5.44    0.75
  -1 -11   5    5.26    0.57
   1 -11  -5    7.21    0.52
  -1 -11   5    5.04    0.53
   1 -11  -5    9.04    0.63
   1 -11  -5   10.07    0.68
  -1 -11   5    4.49    0.50
  -1 -11   5    4.44    0.48
  -1 -11   5    5.16    0.70
  -1 -11   5    4.85    0.69
  -1 -11   5    4.75    0.51
   1 -11  -5    7.80    0.55
   1 -11  -5    9.18    0.63
  -1 -11   5    4.70    0.65
  -1 -11   5    4.74    0.53
   1 -11  -5    9.65    0.56
   1 -11  -5    9.93    0.63
   1 -11  -5    8.93    0.59
   1 -11  -5    9.66    0.63
   1 -11  -5    9.49    0.62
   1 -11  -5    8.86    0.66
   1 -11  -5    9.55    0.60
   1 -11  -5    9.55    0.60
  -1 -11   5    5.15    0.58
   1 -11  -5    9.77    0.79
  -1 -11   5    4.85    0.67
   1 -11  -5   10.16    0.74
   1 -11  -5    9.41    0.60
  -1 -11   5    4.83    0.67
  -1 -11   5    4.39    0.61
   1 -11  -5    9.42    0.59
  -1 -11   5    4.80    0.67
   1 -11  -4    0.99    0.34
   1 -11  -4    1.34    0.50
   1 -11  -4    1.09    0.48
   1 -11  -4    1.07    0.34
  -1 -11   4    2.86    0.62
  -1 -11   4    3.39    0.48
   1 -11  -4    1.08    0.41
  -1 -11   4    2.92    0.44
   1 -11  -4    1.12    0.30
  -1 -11   4    3.33    0.48
  -1 -11   4    3.46    0.68
   1 -11  -4    0.94    0.35
  -1 -11   4    2.90    0.43
   1 -11  -4    0.80    0.29
   1 -11  -4    0.84    0.35
  -1 -11   4    2.66    0.36
   1 -11  -4    1.01    0.36
  -1 -11   4    2.71    0.60
   1 -11  -4    1.13    0.36
  -1 -11   4    3.16    0.58
  -1 -11   4    2.91    0.41
   1 -11  -4    0.98    0.41
  -1 -11   4    3.25    0.37
   1 -11  -4    0.78    0.32
   1 -11  -4    1.19    0.38
   1 -11  -4    0.86    0.36
   1 -11  -4    1.14    0.33
  -1 -11   4    2.85    0.47
  -1 -11   4    2.95    0.54
  -1 -11   4    2.94    0.58
  -1 -11   4    2.35    0.58
  -1 -11   4    3.03    0.39
  -1 -11   4    2.22    0.59
   1 -11  -4    1.20    0.35
   1 -11  -4    1.43    0.43
   1 -11  -3   14.44    0.72
  -1 -11   3    9.29    0.77
   1 -11  -3   18.07    0.98
   1 -11  -3   15.71    0.95
  -1 -11   3    8.74    0.84
   1 -11  -3   14.87    0.74
  -1 -11   3    8.92    0.71
   1 -11  -3   15.53    0.78
   1 -11  -3   15.96    0.89
  -1 -11   3    8.64    0.68
   1 -11  -3   15.02    0.73
   1 -11  -3   15.67    0.75
   1 -11  -3   14.99    0.73
  -1 -11   3    8.89    0.59
  -1 -11   3    9.07    0.70
   1 -11  -3   15.95    0.79
   1 -11  -3   13.57    0.69
  -1 -11   3    9.67    0.90
  -1 -11   3    9.12    0.67
  -1 -11   3    8.60    0.85
   1 -11  -3   18.44    0.95
   1 -11  -3   15.04    0.76
  -1 -11   3    9.05    0.80
  -1 -11   3    8.11    0.59
  -1 -11   3   10.01    0.87
   1 -11  -3   14.65    0.75
  -1 -11   3    9.10    0.63
  -1 -11   3    9.05    0.67
   1 -11  -3   16.52    0.88
   1 -11  -3   16.18    0.82
   1 -11  -3   15.61    0.81
   1 -11  -3   14.37    0.73
  -1 -11   3    8.29    0.68
   1 -11  -3   17.13    0.89
  -1 -11   3   10.39    0.85
   1 -11  -3   16.13    0.91
  -1 -11   3    9.89    0.77
   1 -11  -3   16.18    0.79
  -1 -11   3    9.15    0.83
  -1 -11   2    1.27    0.40
   1 -11  -2    0.48    0.34
  -1 -11   2    1.21    0.56
   1 -11  -2    0.55    0.28
  -1 -11   2    1.00    0.43
   1 -11  -2    0.40    0.39
  -1 -11   2    1.01    0.41
   1 -11  -2    0.44    0.35
   1 -11  -2    0.33    0.48
   1 -11  -2    0.48    0.31
  -1 -11   2    0.84    0.37
   1 -11  -2    0.39    0.26
   1 -11  -2    0.23    0.33
  -1 -11   2    0.97    0.34
   1 -11  -2    0.53    0.31
  -1 -11   2    0.52    0.47
   1 -11  -2    0.78    0.48
   1 -11  -2    0.52    0.46
  -1 -11   2    1.18    0.47
   1 -11  -2    0.43    0.45
   1 -11  -2    0.31    0.30
   1 -11  -2    0.35    0.27
  -1 -11   2    0.92    0.36
   1 -11  -2    0.35    0.36
  -1 -11   2    0.93    0.34
  -1 -11   2    1.29    0.29
  -1 -11   2    1.28    0.37
   1 -11  -2    0.41    0.29
   1 -11  -2    0.32    0.46
  -1 -11   2    1.40    0.55
  -1 -11   2    1.22    0.45
   1 -11  -2    0.35    0.32
   1 -11  -2    0.31    0.31
   1 -11  -2    0.55    0.53
  -1 -11   2    1.66    0.57
   1 -11  -2    0.27    0.27
  -1 -11   2    1.29    0.52
   1 -11  -2    0.24    0.36
   1 -11  -2    0.32    0.33
  -1 -11   1    2.28    0.44
  -1 -11   1    2.11    0.53
   1 -11  -1    3.01    0.61
  -1 -11   1    2.13    0.48
   1 -11  -1    2.71    0.35
   1 -11  -1    3.05    0.46
  -1 -11   1    2.49    0.48
   1 -11  -1    2.94    0.41
   1 -11  -1    2.59    0.34
  -1 -11   1    2.47    0.47
  -1 -11   1    3.10    0.48
   1 -11  -1    3.12    0.50
   1 -11  -1    3.10    0.40
   1 -11  -1    3.30    0.45
   1 -11  -1    3.16    0.37
  -1 -11   1    2.41    0.41
  -1 -11   1    2.99    0.54
   1 -11  -1    3.13    0.56
   1 -11  -1    3.09    0.38
   1 -11  -1    2.89    0.53
   1 -11  -1    2.80    0.33
  -1 -11   1    3.05    0.42
   1 -11  -1    2.83    0.43
  -1 -11   1    2.66    0.46
   1 -11  -1    3.02    0.47
  -1 -11   1    2.53    0.48
   1 -11  -1    2.74    0.37
   1 -11  -1    3.05    0.37
  -1 -11   1    2.63    0.36
   1 -11  -1    3.00    0.45
  -1 -11   1    2.47    0.58
   1 -11  -1    3.62    0.65
  -1 -11   1    2.55    0.49
   1 -11  -1    3.52    0.69
  -1 -11   1    2.69    0.36
  -1 -11   1    2.96    0.65
   1 -11  -1    3.95    0.62
   1 -11  -1    3.03    0.44
   1 -11  -1    2.32    0.40
  -1 -11   1    2.71    0.57
  -1 -11   0    8.17    0.70
  -1 -11   0    8.28    0.75
  -1 -11   0    7.85    0.50
   1 -11   0    5.56    0.44
   1 -11   0    6.29    0.71
  -1 -11   0    8.13    0.69
   1 -11   0    5.96    0.58
   1 -11   0    6.28    0.48
  -1 -11   0    7.54    0.49
   1 -11   0    6.36    0.56
  -1 -11   0    8.21    0.59
   1 -11   0    6.03    0.44
  -1 -11   0    8.17    0.57
  -1 -11   0    8.65    0.67
   1 -11   0    5.86    0.47
   1 -11   0    5.44    0.50
   1 -11   0    6.49    0.74
  -1 -11   0    9.70    0.85
   1 -11   0    6.40    0.70
  -1 -11   0   10.00    0.81
  -1 -11   0    8.77    0.77
   1 -11   0    6.60    0.63
  -1 -11   0    8.31    0.70
   1 -11   0    5.79    0.66
   1 -11   0    5.53    0.44
  -1 -11   0    9.22    0.64
   1 -11   0    5.90    0.58
   1 -11   0    6.53    0.57
  -1 -11   0    8.26    0.66
   1 -11   0    5.84    0.59
  -1 -11   0    7.83    0.62
   1 -11   0    6.20    0.52
   1 -11   0    6.16    0.46
  -1 -11   0    8.20    0.55
  -1 -11   0    9.73    0.79
   1 -11   0    7.10    0.74
   1 -11   0    5.67    0.57
   1 -11   0    6.94    0.68
  -1 -11   0    7.38    0.54
  -1 -11   0    9.71    0.87
   1 -11   0    7.17    0.82
   1 -11   0    6.21    0.54
   1 -11   0    6.43    0.57
  -1 -11   0    8.56    0.66
  -1 -11   0    7.87    0.56
   1 -11   1    0.15    0.36
  -1 -11  -1    5.54    0.68
  -1 -11  -1    5.96    0.64
  -1 -11  -1    5.35    0.45
   1 -11   1    0.26    0.49
   1 -11   1    0.11    0.38
   1 -11   1    0.40    0.39
  -1 -11  -1    6.39    0.55
  -1 -11  -1    5.04    0.44
   1 -11   1   -0.03    0.31
  -1 -11  -1    5.75    0.54
   1 -11   1    0.56    0.51
   1 -11   1    0.25    0.26
  -1 -11  -1    5.72    0.54
   1 -11   1    0.21    0.28
  -1 -11  -1    7.04    0.75
  -1 -11  -1    6.39    0.69
   1 -11   1    0.31    0.49
   1 -11   1    0.28    0.49
  -1 -11  -1    5.67    0.62
  -1 -11  -1    5.94    0.44
   1 -11   1    0.21    0.34
  -1 -11  -1    6.79    0.58
  -1 -11  -1    6.41    0.60
   1 -11   1    0.09    0.31
  -1 -11  -1    6.11    0.56
  -1 -11  -1    6.26    0.50
   1 -11   1    0.24    0.28
   1 -11   1    0.12    0.23
   1 -11   1    0.35    0.53
   1 -11   1    0.22    0.36
   1 -11   1    0.53    0.46
  -1 -11  -1    7.09    0.72
   1 -11   1    0.14    0.38
  -1 -11  -1    5.02    0.47
   1 -11   1    0.29    0.32
   1 -11   1    0.31    0.57
  -1 -11  -1    6.77    0.58
  -1 -11  -1    5.92    0.48
   1 -11   1    0.35    0.36
   1 -11   1    0.22    0.39
   1 -11   2  117.56    3.99
  -1 -11  -2  146.43    4.11
  -1 -11  -2  127.35    3.79
  -1 -11  -2  143.04    4.09
  -1 -11  -2  135.56    4.01
   1 -11   2  138.47    3.99
   1 -11   2  134.13    3.84
  -1 -11  -2  128.08    3.74
   1 -11   2  127.67    3.65
  -1 -11  -2  138.35    3.81
  -1 -11  -2  142.25    3.81
  -1 -11  -2  136.28    3.92
   1 -11   2  115.08    3.74
   1 -11   2  140.22    4.16
   1 -11   2  138.78    4.11
  -1 -11  -2  140.49    4.10
   1 -11   2  131.95    3.98
  -1 -11  -2  125.99    3.78
  -1 -11  -2  144.35    4.01
   1 -11   2  136.11    4.09
   1 -11   2  139.99    3.88
   1 -11   2  144.78    3.98
  -1 -11  -2  141.53    4.04
  -1 -11  -2  140.26    3.87
   1 -11   2  136.05    3.87
  -1 -11  -2  132.27    3.81
   1 -11   2  125.01    3.81
   1 -11   2  133.69    3.94
   1 -11   2  149.87    4.14
  -1 -11  -2  163.90    4.14
   1 -11   2  140.21    4.00
   1 -11   2  133.34    3.87
   1 -11   2  127.61    3.74
   1 -11   2  144.99    4.21
   1 -11   2  137.57    4.07
  -1 -11  -2  152.87    3.92
   1 -11   2  144.91    3.94
  -1 -11  -2  130.71    3.75
  -1 -11  -3    5.05    0.56
   1 -11   3   13.53    0.88
  -1 -11  -3    4.84    0.64
  -1 -11  -3    4.86    0.60
   1 -11   3   14.60    0.95
  -1 -11  -3    4.47    0.49
   1 -11   3   16.57    0.87
  -1 -11  -3    4.85    0.58
  -1 -11  -3    4.95    0.49
  -1 -11  -3    5.46    0.56
  -1 -11  -3    4.59    0.50
  -1 -11  -3    5.42    0.56
   1 -11   3   13.43    0.64
   1 -11   3   14.57    0.97
  -1 -11  -3    4.32    0.44
  -1 -11  -3    5.08    0.63
   1 -11   3   14.81    0.85
  -1 -11  -3    4.72    0.56
   1 -11   3   15.61    0.95
  -1 -11  -3    4.20    0.48
  -1 -11  -3    4.53    0.46
   1 -11   3   15.82    0.73
   1 -11   3   15.77    0.80
  -1 -11  -3    4.38    0.53
  -1 -11  -3    4.59    0.50
   1 -11   3   17.40    0.88
   1 -11   3   14.32    0.75
  -1 -11  -3    4.99    0.51
   1 -11   3   16.25    0.81
   1 -11   3   16.43    0.90
   1 -11   3   14.99    0.79
   1 -11   3   16.99    0.89
   1 -11   3   15.63    0.95
   1 -11   3   14.67    0.69
   1 -11   3   15.98    1.03
   1 -11   3   15.36    0.93
  -1 -11  -3    5.15    0.54
   1 -11   4   15.10    1.04
  -1 -11  -4   32.47    1.29
  -1 -11  -4   27.74    1.06
  -1 -11  -4   29.39    1.25
  -1 -11  -4   26.71    1.05
   1 -11   4   17.72    1.13
  -1 -11  -4   29.57    1.19
   1 -11   4   17.23    0.97
  -1 -11  -4   27.86    0.97
  -1 -11  -4   30.86    1.08
  -1 -11  -4   27.33    1.03
   1 -11   4   16.85    0.92
  -1 -11  -4   31.50    1.18
   1 -11   4   16.91    1.15
  -1 -11  -4   26.40    1.01
  -1 -11  -4   27.42    1.07
   1 -11   4   17.64    1.12
  -1 -11  -4   28.09    1.24
   1 -11   4   17.33    1.03
  -1 -11  -4   28.61    1.13
   1 -11   4   16.14    0.86
  -1 -11  -4   28.03    1.18
   1 -11   4   16.81    0.94
  -1 -11  -4   27.15    1.05
  -1 -11  -4   27.38    1.02
   1 -11   4   16.72    0.95
  -1 -11  -4   27.90    1.05
   1 -11   4   17.56    1.01
   1 -11   4   16.33    0.98
   1 -11   4   18.95    1.15
   1 -11   4   17.83    2.80
   1 -11   4   18.58    1.10
   1 -11   4   17.70    1.17
   1 -11   4   16.17    0.89
  -1 -11  -5    8.74    0.60
  -1 -11  -5    8.90    0.66
   1 -11   5    6.51    0.58
  -1 -11  -5    8.58    0.52
  -1 -11  -5    8.54    0.60
  -1 -11  -5    8.92    0.64
   1 -11   5    7.16    0.76
  -1 -11  -5    9.08    0.72
  -1 -11  -5    8.45    0.60
  -1 -11  -5    7.82    0.55
   1 -11   5    6.88    0.76
  -1 -11  -5   11.29    0.78
  -1 -11  -5    7.62    0.59
   1 -11   5    6.70    0.73
  -1 -11  -5    9.20    0.64
  -1 -11  -5    8.75    0.62
  -1 -11  -5    9.10    0.71
  -1 -11  -5    8.43    0.54
   1 -11   5    6.99    0.62
   1 -11   5    6.20    0.74
   1 -11   5    6.57    0.63
   1 -11   5    7.34    0.68
   1 -11   5    6.92    0.57
   1 -11   5    6.91    0.78
   1 -11   5    7.02    0.70
   1 -11   5    6.56    0.65
  -1 -11  -6   20.80    1.01
  -1 -11  -6   19.73    0.92
  -1 -11  -6   18.49    0.93
   1 -11   6   28.41    1.29
  -1 -11  -6   19.58    0.99
   1 -11   6   29.38    1.06
  -1 -11  -6   20.09    0.97
  -1 -11  -6   18.02    0.97
  -1 -11  -6   19.70    0.98
  -1 -11  -6   20.65    1.07
   1 -11   6   28.10    1.19
   1 -11   6   28.09    1.15
   1 -11   6   30.13    1.31
   1 -11   6   30.01    1.21
   1 -11   6   26.50    1.15
   1 -11   6   28.63    1.28
  -1 -11  -6   20.47    1.10
  -1 -11  -6   19.10    0.97
   1 -11   6   29.81    1.35
   1 -11   6   28.97    1.09
   1 -11   7   12.67    0.94
  -1 -11  -7   24.64    0.94
   1 -11   7   11.67    0.73
   1 -11   7   11.74    0.92
   1 -11   7   12.40    0.77
  -1 -11  -7   24.67    0.98
  -1 -11  -7   26.83    1.05
  -1 -11  -7   24.52    0.97
  -1 -11  -7   27.29    0.96
   1 -11   7   11.20    0.81
  -1 -11  -7   26.30    0.95
   1 -11   7   11.67    0.82
   1 -11   7   11.89    0.96
   1 -11   7   11.81    0.96
  -1 -11  -7   28.43    0.99
   1 -11   7   12.01    0.83
   1 -11   7   11.08    0.81
   1 -11   7   12.96    0.95
  -1 -11  -7   25.37    1.10
   1 -11   7   12.16    0.90
   1 -11   8    0.13    0.48
   1 -11   8   -0.04    0.49
  -1 -11  -8    0.26    0.26
  -1 -11  -8    0.38    0.31
  -1 -11  -8   -0.09    0.36
  -1 -11  -8    0.19    0.34
   1 -11   8    0.10    0.35
   1 -11   8    0.05    0.46
  -1 -11  -8    0.27    0.33
   1 -11   8    0.17    0.45
   1 -11   8   -0.09    0.44
  -1 -11  -8    0.36    0.32
  -1 -11  -8    0.17    0.32
  -1 -11  -8    0.22    0.26
  -1 -11  -8    0.50    0.31
   1 -11   8   -0.18    0.41
   1 -11   8    0.22    0.30
  -1 -11  -8    0.23    0.31
   1 -11   8   -0.06    0.42
  -1 -11  -8    0.30    0.37
   1 -11   8    0.22    0.40
   1 -11   8    0.49    0.50
   1 -11   8   -0.18    0.40
   1 -11   9    5.75    0.59
  -1 -11  -9    0.68    0.33
  -1 -11  -9    0.94    0.31
   1 -11   9    6.09    0.59
  -1 -11  -9    0.79    0.27
  -1 -11  -9    0.84    0.34
  -1 -11  -9    0.84    0.33
  -1 -11  -9    0.59    0.25
  -1 -11  -9    0.99    0.30
   1 -11   9    5.78    0.55
   1 -11   9    6.70    0.64
   1 -11   9    7.35    0.54
   1 -11   9    5.99    0.62
  -1 -11  -9    0.98    0.31
  -1 -11  -9    1.07    0.37
   1 -11   9    7.05    0.58
   1 -11   9    6.34    0.66
   1 -11   9    6.18    0.65
   1 -11  10    1.01    0.39
   1 -11  10    1.25    0.40
  -1 -11 -10    0.89    0.29
  -1 -11 -10    0.76    0.29
  -1 -11 -10    0.92    0.24
  -1 -11 -10    1.15    0.31
  -1 -11 -10    1.17    0.28
  -1 -11 -10    1.10    0.20
   1 -11  10    0.81    0.38
  -1 -11 -10    1.45    0.28
   1 -11  10    1.26    0.44
   1 -11  10    1.01    0.38
   1 -11  10    1.14    0.41
  -1 -11 -10    0.94    0.33
  -1 -11 -10    1.03    0.28
   1 -11  10    0.78    0.33
   1 -11  10    1.39    0.47
   1 -11  10    1.07    0.47
  -1 -11 -11   23.80    0.81
   1 -11  11   18.18    0.89
  -1 -11 -11   25.11    0.81
   1 -11  11   18.77    0.87
   1 -11  11   19.10    0.93
  -1 -11 -11   24.38    0.88
   1 -11  11   18.96    0.90
  -1 -11 -11   23.70    0.80
   1 -11  11   19.42    0.97
   1 -11  11   19.93    0.96
  -1 -11 -11   23.48    0.76
   1 -11  11   17.76    0.87
   1 -11  11   19.59    0.90
  -1 -11 -12    0.79    0.14
   1 -11  12    0.44    0.33
   1 -11  12    0.42    0.26
   1 -11  12    0.61    0.30
  -1 -11 -12    0.82    0.12
   1 -11  12    0.29    0.23
  -1 -11 -12    1.13    0.24
   1 -11  12    0.40    0.25
  -1 -11 -12    0.96    0.21
   1 -11  12    0.47    0.25
   1 -11  12    0.36    0.25
   1 -11  13   13.67    0.59
   1 -11  13   12.81    0.54
  -1 -11 -13   13.44    0.49
  -1 -11 -13   13.85    0.51
   1 -11  13   14.15    0.55
   1 -11  13   12.87    0.55
  -1 -10  15    3.09    0.21
  -1 -10  14   17.04    0.71
  -1 -10  14   17.29    0.69
  -1 -10  14   20.03    0.69
   1 -10 -14   14.55    0.65
   1 -10 -14   14.68    0.55
   1 -10 -14   16.00    0.62
   1 -10 -14   15.90    0.59
  -1 -10  14   18.48    0.78
  -1 -10  13    1.95    0.42
  -1 -10  13    1.58    0.32
  -1 -10  13    1.95    0.35
   1 -10 -13    0.05    0.16
   1 -10 -13   -0.14    0.27
   1 -10 -13    0.06    0.20
  -1 -10  13    1.87    0.35
   1 -10 -13    0.06    0.22
   1 -10 -13    0.05    0.22
  -1 -10  13    1.77    0.35
  -1 -10  13    1.80    0.38
  -1 -10  12   77.72    2.19
   1 -10 -12   66.15    2.09
   1 -10 -12   69.07    2.23
   1 -10 -12   69.05    2.22
  -1 -10  12   83.18    2.42
  -1 -10  12   91.00    2.39
  -1 -10  12   81.69    2.41
  -1 -10  12   82.72    2.40
  -1 -10  12   93.49    2.36
  -1 -10  12   90.17    2.46
   1 -10 -12   69.30    2.19
   1 -10 -12   68.23    2.32
   1 -10 -12   65.65    2.07
  -1 -10  12   83.96    2.39
  -1 -10  12   86.90    2.54
  -1 -10  11   24.29    1.01
   1 -10 -11   22.22    0.87
   1 -10 -11   21.92    0.97
   1 -10 -11   21.41    0.84
   1 -10 -11   21.02    0.96
  -1 -10  11   23.82    1.13
  -1 -10  11   26.83    1.10
   1 -10 -11   23.17    0.91
  -1 -10  11   24.74    1.12
  -1 -10  11   25.35    1.14
  -1 -10  11   22.75    0.99
   1 -10 -11   22.15    0.96
  -1 -10  11   25.64    1.15
   1 -10 -11   21.62    1.00
   1 -10 -11   20.70    1.07
   1 -10 -11   22.59    0.86
  -1 -10  11   24.54    1.12
  -1 -10  11   24.64    1.23
  -1 -10  10  130.53    3.60
   1 -10 -10  117.06    3.36
   1 -10 -10  114.26    3.39
   1 -10 -10  114.77    3.29
   1 -10 -10  100.57    3.44
   1 -10 -10  116.69    3.49
  -1 -10  10  126.30    3.71
   1 -10 -10  122.12    3.42
  -1 -10  10  147.32    3.68
  -1 -10  10  128.52    3.66
  -1 -10  10  133.50    3.72
  -1 -10  10  129.43    3.61
  -1 -10  10  142.30    3.78
   1 -10 -10  113.36    3.47
   1 -10 -10  112.88    3.63
   1 -10 -10  121.82    3.44
   1 -10 -10  114.84    3.56
  -1 -10  10  125.57    3.46
  -1 -10  10  133.10    3.74
   1 -10 -10  119.83    3.37
  -1 -10  10  133.52    3.85
  -1 -10   9    8.38    0.70
   1 -10  -9    6.31    0.55
  -1 -10   9    8.50    0.55
   1 -10  -9    7.50    0.55
  -1 -10   9    8.42    0.70
  -1 -10   9    8.27    0.63
   1 -10  -9    6.99    0.60
  -1 -10   9    8.13    0.75
   1 -10  -9    6.63    0.53
  -1 -10   9   10.24    0.74
   1 -10  -9    7.64    0.57
   1 -10  -9    6.76    0.63
   1 -10  -9    6.99    0.71
  -1 -10   9    8.62    0.64
  -1 -10   9    8.77    0.76
   1 -10  -9    6.88    0.48
   1 -10  -9    6.73    0.54
   1 -10  -9    6.42    0.56
   1 -10  -9    6.67    0.50
  -1 -10   9    8.86    0.79
  -1 -10   9    9.53    0.84
   1 -10  -8   39.52    1.42
  -1 -10   8   27.86    1.29
  -1 -10   8   31.33    1.46
  -1 -10   8   31.61    1.35
  -1 -10   8   28.92    1.43
   1 -10  -8   38.71    1.33
  -1 -10   8   29.96    1.26
   1 -10  -8   42.78    1.37
   1 -10  -8   38.23    1.45
   1 -10  -8   39.38    1.42
   1 -10  -8   38.49    1.41
  -1 -10   8   27.43    1.46
   1 -10  -8   37.12    1.35
   1 -10  -8   42.76    1.41
   1 -10  -8   40.11    1.62
   1 -10  -8   42.94    1.57
   1 -10  -8   42.87    1.43
  -1 -10   8   30.72    1.39
   1 -10  -8   42.44    1.37
   1 -10  -8   42.48    1.36
  -1 -10   8   32.48    1.34
  -1 -10   8   32.36    1.60
  -1 -10   8   29.91    1.52
  -1 -10   8   30.19    1.49
   1 -10  -7    0.23    0.77
  -1 -10   7    1.68    0.51
   1 -10  -7    0.26    0.41
   1 -10  -7    0.34    0.43
   1 -10  -7    0.07    0.31
  -1 -10   7    1.61    0.54
  -1 -10   7    1.81    0.43
  -1 -10   7    1.84    0.58
  -1 -10   7    1.61    0.39
  -1 -10   7    1.70    0.61
  -1 -10   7    1.85    0.37
  -1 -10   7    1.85    0.40
   1 -10  -7   -0.04    0.31
   1 -10  -7   -0.01    0.36
  -1 -10   7    1.77    0.52
  -1 -10   7    1.71    0.53
   1 -10  -7    0.25    0.37
   1 -10  -7    0.25    0.36
   1 -10  -7    0.14    0.35
   1 -10  -7    0.22    0.32
   1 -10  -7    0.27    0.34
   1 -10  -7    0.18    0.29
   1 -10  -7   -0.06    0.30
  -1 -10   7    1.61    0.48
  -1 -10   7    1.48    1.28
  -1 -10   7    1.54    0.40
  -1 -10   7    2.12    0.48
  -1 -10   7    1.93    0.56
   1 -10  -7    0.22    0.33
  -1 -10   7    1.56    0.54
   1 -10  -6   99.65    5.12
  -1 -10   6   97.36    3.15
  -1 -10   6   99.34    2.92
  -1 -10   6   99.37    3.10
   1 -10  -6   94.01    3.14
   1 -10  -6  101.05    3.13
   1 -10  -6  100.46    2.96
  -1 -10   6  102.65    2.91
  -1 -10   6  105.94    3.04
  -1 -10   6  102.41    3.31
  -1 -10   6   96.48    3.21
   1 -10  -6   90.31    2.94
  -1 -10   6   93.75    2.94
   1 -10  -6   92.92    2.89
  -1 -10   6   98.30    3.14
  -1 -10   6   88.19    2.91
   1 -10  -6  101.83    2.91
  -1 -10   6  100.45    2.90
   1 -10  -6   90.52    2.93
  -1 -10   6   95.07    3.15
   1 -10  -6   98.25    2.92
   1 -10  -6   90.99    2.94
   1 -10  -6   94.54    2.98
   1 -10  -6   93.99    2.90
  -1 -10   6   97.65    2.80
   1 -10  -6   91.95    2.87
  -1 -10   6   99.21    3.03
  -1 -10   6   97.16    6.03
  -1 -10   6   96.77    3.10
  -1 -10   6   99.91    3.14
  -1 -10   6  111.58    3.09
  -1 -10   6   97.18    3.18
   1 -10  -6   91.66    2.89
  -1 -10   5   18.62    2.78
   1 -10  -5   14.02    1.88
   1 -10  -5   19.00    1.06
   1 -10  -5   15.98    0.78
   1 -10  -5   17.02    1.00
   1 -10  -5   15.29    0.83
  -1 -10   5   18.79    1.06
   1 -10  -5   16.06    1.03
   1 -10  -5   15.63    0.79
   1 -10  -5   16.10    0.90
  -1 -10   5   19.23    0.92
  -1 -10   5   18.50    0.89
   1 -10  -5   19.34    0.89
   1 -10  -5   15.52    0.83
   1 -10  -5   16.22    0.78
  -1 -10   5   16.82    0.75
  -1 -10   5   17.52    0.92
  -1 -10   5   19.08    1.17
  -1 -10   5   18.54    0.96
  -1 -10   5   18.89    1.13
   1 -10  -5   16.24    0.88
  -1 -10   5   17.15    0.90
  -1 -10   5   17.37    1.06
   1 -10  -5   15.54    0.83
   1 -10  -5   18.27    0.97
   1 -10  -5   16.30    0.89
  -1 -10   5   18.66    1.07
  -1 -10   5   18.17    0.84
   1 -10  -5   14.85    0.81
   1 -10  -5   16.03    0.91
   1 -10  -5   15.61    0.85
  -1 -10   5   17.38    0.78
   1 -10  -5   14.86    0.86
   1 -10  -5   15.92    0.85
  -1 -10   5   18.73    0.97
   1 -10  -5   15.45    0.82
  -1 -10   5   19.16    1.00
  -1 -10   5   20.44    1.10
  -1 -10   5   19.32    1.04
   1 -10  -5   17.37    0.93
  -1 -10   5   18.03    0.88
  -1 -10   5   18.39    1.09
   1 -10  -5   15.53    0.86
  -1 -10   5   18.16    1.10
  -1 -10   4   38.76    3.81
   1 -10  -4   41.49    3.06
   1 -10  -4   47.55    1.70
   1 -10  -4   40.66    1.38
  -1 -10   4   35.52    1.54
   1 -10  -4   41.12    1.44
   1 -10  -4   45.81    1.67
   1 -10  -4   39.52    1.65
  -1 -10   4   33.84    1.55
   1 -10  -4   43.09    1.57
  -1 -10   4   35.80    1.45
   1 -10  -4   40.78    1.42
  -1 -10   4   31.68    1.25
   1 -10  -4   45.26    1.44
   1 -10  -4   40.29    1.40
   1 -10  -4   44.24    1.40
  -1 -10   4   32.89    1.45
  -1 -10   4   34.25    1.69
   1 -10  -4   42.69    1.51
  -1 -10   4   32.39    1.43
  -1 -10   4   33.78    1.64
  -1 -10   4   34.16    1.59
   1 -10  -4   39.80    1.41
  -1 -10   4   30.96    1.39
   1 -10  -4   43.11    1.60
   1 -10  -4   40.15    1.48
   1 -10  -4   47.65    1.64
  -1 -10   4   32.26    1.55
   1 -10  -4   45.57    1.52
  -1 -10   4   34.99    1.38
   1 -10  -4   38.67    1.38
  -1 -10   4   33.82    1.34
   1 -10  -4   44.99    1.59
   1 -10  -4   40.79    1.47
   1 -10  -4   42.08    1.49
  -1 -10   4   33.87    1.45
   1 -10  -4   44.47    1.45
  -1 -10   4   33.61    1.46
  -1 -10   4   34.08    1.52
  -1 -10   4   34.82    1.57
   1 -10  -4   41.79    1.54
  -1 -10   4   33.34    1.35
  -1 -10   4   34.08    1.60
   1 -10  -4   40.04    1.48
  -1 -10   4   31.27    1.57
  -1 -10   3   26.25    1.14
   1 -10  -3   10.84    0.73
   1 -10  -3   14.79    0.96
   1 -10  -3   13.40    0.77
  -1 -10   3   23.85    1.18
   1 -10  -3   14.13    0.92
   1 -10  -3   13.52    0.79
  -1 -10   3   24.88    1.05
   1 -10  -3   13.11    0.86
  -1 -10   3   22.74    0.85
   1 -10  -3   14.05    0.77
  -1 -10   3   21.08    0.92
   1 -10  -3   13.43    0.76
   1 -10  -3   15.50    0.78
   1 -10  -3   12.63    0.75
  -1 -10   3   24.08    1.04
   1 -10  -3   12.89    0.79
  -1 -10   3   24.55    1.05
  -1 -10   3   24.13    1.22
  -1 -10   3   22.59    0.98
  -1 -10   3   24.76    1.18
   1 -10  -3   12.64    0.73
   1 -10  -3   15.77    0.95
   1 -10  -3   13.53    0.88
   1 -10  -3   15.17    0.94
   1 -10  -3   14.17    0.82
  -1 -10   3   23.50    1.13
   1 -10  -3   14.27    0.88
   1 -10  -3   14.56    0.82
  -1 -10   3   25.23    1.01
   1 -10  -3   13.26    0.79
  -1 -10   3   25.36    0.96
   1 -10  -3   13.36    0.81
  -1 -10   3   22.05    0.83
  -1 -10   3   24.14    1.01
   1 -10  -3   13.51    0.76
   1 -10  -3   16.47    1.04
   1 -10  -3   14.32    0.89
  -1 -10   3   24.88    1.17
   1 -10  -3   13.98    0.78
  -1 -10   3   25.48    1.10
  -1 -10   3   21.08    0.84
  -1 -10   3   22.93    0.89
  -1 -10   3   25.00    1.21
   1 -10  -3   12.48    0.71
   1 -10  -3   14.29    0.93
  -1 -10   3   24.10    1.19
   1 -10  -3   13.91    0.77
   1 -10  -3   13.69    0.82
   1 -10  -2   16.17    0.96
  -1 -10   2   11.67    0.83
  -1 -10   2   12.02    0.92
   1 -10  -2   16.40    0.94
   1 -10  -2   16.78    0.99
   1 -10  -2   13.81    0.72
  -1 -10   2   11.07    0.78
   1 -10  -2   15.80    0.88
   1 -10  -2   14.38    0.78
   1 -10  -2   14.23    0.72
   1 -10  -2   16.32    0.75
   1 -10  -2   15.76    0.78
  -1 -10   2   11.51    0.72
  -1 -10   2   10.62    0.66
  -1 -10   2   10.30    0.76
   1 -10  -2   17.59    1.01
   1 -10  -2   15.56    0.79
   1 -10  -2   14.32    0.74
  -1 -10   2   11.60    0.77
   1 -10  -2   16.19    0.94
   1 -10  -2   13.13    0.67
   1 -10  -2   15.94    0.89
   1 -10  -2   15.86    0.94
  -1 -10   2   11.54    0.87
   1 -10  -2   14.79    0.77
   1 -10  -2   15.06    0.85
   1 -10  -2   14.68    0.75
  -1 -10   2   11.26    0.75
  -1 -10   2   11.42    0.73
  -1 -10   2   11.40    0.77
   1 -10  -2   15.28    0.82
  -1 -10   2   11.23    0.65
  -1 -10   2   10.70    0.73
   1 -10  -2   14.49    0.72
   1 -10  -2   17.18    1.00
  -1 -10   2   11.33    0.82
   1 -10  -2   15.99    0.79
  -1 -10   2   12.94    0.92
  -1 -10   2   11.68    0.81
   1 -10  -2   15.06    0.88
  -1 -10   2   12.17    0.95
   1 -10  -2   14.97    0.73
  -1 -10   2   10.33    0.63
  -1 -10   2   11.61    0.67
  -1 -10   2   11.57    0.88
   1 -10  -2   15.19    0.92
   1 -10  -2   17.58    1.10
   1 -10  -2   15.13    0.80
   1 -10  -2   16.07    0.78
  -1 -10   2   11.63    0.72
  -1 -10   2   10.08    0.87
  -1 -10   1   38.05    1.68
  -1 -10   1   42.96    1.69
  -1 -10   1   44.70    1.78
   1 -10  -1   40.84    1.46
  -1 -10   1   35.30    1.37
   1 -10  -1   45.81    1.76
  -1 -10   1   43.58    1.66
   1 -10  -1   42.52    1.63
   1 -10  -1   41.55    1.56
  -1 -10   1   41.88    1.52
   1 -10  -1   44.81    1.53
   1 -10  -1   42.48    1.44
   1 -10  -1   45.29    1.46
  -1 -10   1   40.92    1.44
   1 -10  -1   41.00    1.48
  -1 -10   1   40.00    1.61
   1 -10  -1   42.60    1.53
  -1 -10   1   46.48    1.68
   1 -10  -1   46.52    1.78
   1 -10  -1   47.63    1.75
  -1 -10   1   42.32    1.58
   1 -10  -1   43.28    1.66
  -1 -10   1   41.81    1.74
   1 -10  -1   39.63    1.47
  -1 -10   1   41.87    1.69
   1 -10  -1   45.39    1.75
   1 -10  -1   42.08    1.48
   1 -10  -1   44.57    1.59
  -1 -10   1   44.20    1.64
  -1 -10   1   44.75    1.59
   1 -10  -1   43.91    1.60
  -1 -10   1   44.66    1.58
   1 -10  -1   41.24    1.48
  -1 -10   1   41.67    1.54
  -1 -10   1   40.55    1.47
  -1 -10   1   38.77    1.45
   1 -10  -1   44.47    1.48
  -1 -10   1   44.75    1.66
  -1 -10   1   45.56    1.63
   1 -10  -1   48.98    1.79
   1 -10  -1   47.25    1.59
  -1 -10   1   46.89    1.75
  -1 -10   1   45.05    1.66
  -1 -10   1   42.96    1.73
  -1 -10   1   40.74    1.48
  -1 -10   1   46.79    1.83
   1 -10  -1   49.66    1.89
   1 -10  -1   41.90    1.69
   1 -10  -1   43.78    1.54
  -1 -10   1   42.54    1.52
   1 -10  -1   43.53    1.58
  -1 -10   0   15.73    1.05
  -1 -10   0   16.32    1.02
   1 -10   0   34.59    1.05
  -1 -10   0   13.01    0.80
   1 -10   0   37.70    1.41
   1 -10   0   34.85    1.20
  -1 -10   0   14.57    0.97
  -1 -10   0   16.35    0.88
   1 -10   0   35.96    1.14
   1 -10   0   36.54    1.05
  -1 -10   0   15.16    0.82
  -1 -10   0   16.85    0.90
   1 -10   0   34.99    1.03
  -1 -10   0   17.46    1.15
   1 -10   0   33.64    1.08
   1 -10   0   38.13    1.45
  -1 -10   0   16.98    1.00
   1 -10   0   31.06    1.09
  -1 -10   0   15.61    0.96
  -1 -10   0   16.49    1.10
   1 -10   0   38.11    1.41
   1 -10   0   34.69    1.29
  -1 -10   0   15.20    1.07
   1 -10   0   37.89    1.39
   1 -10   0   34.50    1.08
  -1 -10   0   16.07    1.03
  -1 -10   0   15.52    0.97
   1 -10   0   37.09    1.28
  -1 -10   0   15.68    0.93
   1 -10   0   37.40    1.23
  -1 -10   0   15.70    0.92
   1 -10   0   34.64    1.22
   1 -10   0   35.98    1.15
   1 -10   0   35.03    1.06
  -1 -10   0   15.40    0.87
  -1 -10   0   14.04    0.83
  -1 -10   0   14.61    0.85
  -1 -10   0   16.27    0.97
  -1 -10   0   16.13    1.01
  -1 -10   0   18.11    1.11
  -1 -10   0   16.16    0.99
   1 -10   0   35.03    1.18
   1 -10   0   36.63    1.31
   1 -10   0   37.84    1.25
   1 -10   0   37.72    1.41
  -1 -10   0   16.94    0.90
   1 -10   0   38.84    1.50
  -1 -10   0   16.92    1.15
  -1 -10   0   14.46    0.87
   1 -10   0   37.16    1.21
   1 -10   1    1.06    0.39
  -1 -10  -1    3.24    0.55
  -1 -10  -1    3.57    0.53
  -1 -10  -1    3.28    0.38
   1 -10   1    1.24    0.39
   1 -10   1    1.33    0.51
   1 -10   1    1.35    0.41
   1 -10   1    1.30    0.56
  -1 -10  -1    3.33    0.45
   1 -10   1    1.59    0.31
  -1 -10  -1    3.90    0.67
  -1 -10  -1    3.29    0.48
  -1 -10  -1    4.07    0.64
  -1 -10  -1    2.95    0.38
   1 -10   1    1.23    0.33
  -1 -10  -1    2.97    0.42
  -1 -10  -1    3.34    0.43
   1 -10   1    1.66    0.29
   1 -10   1    1.44    0.49
  -1 -10  -1    3.21    0.52
  -1 -10  -1    3.40    0.39
   1 -10   1    1.37    0.50
  -1 -10  -1    3.64    0.46
  -1 -10  -1    3.05    0.46
   1 -10   1    1.77    0.42
   1 -10   1    1.48    0.37
  -1 -10  -1    2.85    0.42
   1 -10   1    1.32    0.33
  -1 -10  -1    3.21    0.40
   1 -10   1    1.42    0.28
   1 -10   1    1.78    0.45
  -1 -10  -1    3.82    0.61
   1 -10   1    1.43    0.48
   1 -10   1    1.61    0.55
   1 -10   1    1.47    0.42
   1 -10   1    1.40    0.35
  -1 -10  -1    3.50    0.42
   1 -10   1    1.45    0.29
   1 -10   1    1.42    0.61
  -1 -10  -1    4.11    0.71
  -1 -10  -1    3.77    0.52
   1 -10   1    1.42    0.48
  -1 -10  -1    3.16    0.39
   1 -10   1    0.97    0.37
  -1 -10  -1    2.96    0.58
   1 -10   2   19.90    2.92
   1 -10   2   15.90    1.00
  -1 -10  -2   20.00    1.09
  -1 -10  -2   17.58    0.85
  -1 -10  -2   21.09    1.07
   1 -10   2   16.17    1.02
  -1 -10  -2   19.73    1.00
   1 -10   2   16.60    0.93
   1 -10   2   15.99    0.75
  -1 -10  -2   19.73    0.87
  -1 -10  -2   20.63    0.89
  -1 -10  -2   20.54    0.89
  -1 -10  -2   20.97    0.99
   1 -10   2   18.15    0.90
   1 -10   2   16.57    0.80
   1 -10   2   16.28    1.07
  -1 -10  -2   23.02    1.16
  -1 -10  -2   18.29    0.81
   1 -10   2   17.43    1.06
  -1 -10  -2   21.99    1.13
  -1 -10  -2   20.93    1.02
   1 -10   2   17.27    1.03
  -1 -10  -2   18.89    0.88
  -1 -10  -2   20.41    1.03
  -1 -10  -2   19.07    0.87
   1 -10   2   16.39    0.85
   1 -10   2   17.68    0.93
   1 -10   2   17.42    0.93
  -1 -10  -2   18.64    0.90
  -1 -10  -2   20.01    0.88
   1 -10   2   17.77    0.89
   1 -10   2   16.09    0.86
   1 -10   2   15.99    0.74
   1 -10   2   19.53    1.11
   1 -10   2   17.59    0.98
  -1 -10  -2   22.94    1.13
   1 -10   2   18.53    0.97
   1 -10   2   16.47    0.92
   1 -10   2   16.69    1.01
  -1 -10  -2   18.90    0.91
   1 -10   2   15.19    0.79
   1 -10   2   17.71    1.14
  -1 -10  -2   21.29    0.96
   1 -10   2   17.32    0.91
   1 -10   2   17.01    0.99
  -1 -10  -2   18.86    0.85
   1 -10   3   43.88    4.16
  -1 -10  -3   35.96    1.46
  -1 -10  -3   46.60    1.72
  -1 -10  -3   39.22    1.45
  -1 -10  -3   42.84    1.69
   1 -10   3   37.50    1.66
  -1 -10  -3   41.91    1.61
   1 -10   3   38.44    1.55
   1 -10   3   40.79    1.56
  -1 -10  -3   47.57    1.50
  -1 -10  -3   42.96    1.43
  -1 -10  -3   42.24    1.46
   1 -10   3   36.91    1.38
   1 -10   3   36.12    1.44
   1 -10   3   41.16    1.75
  -1 -10  -3   45.00    1.58
  -1 -10  -3   39.81    1.42
  -1 -10  -3   46.11    1.74
  -1 -10  -3   40.22    1.49
   1 -10   3   38.18    1.65
  -1 -10  -3   44.75    1.61
  -1 -10  -3   40.57    1.48
  -1 -10  -3   42.98    1.56
   1 -10   3   39.34    1.52
   1 -10   3   39.17    1.44
   1 -10   3   40.31    1.55
  -1 -10  -3   41.70    1.47
  -1 -10  -3   44.25    1.50
   1 -10   3   37.84    1.50
   1 -10   3   39.10    1.50
  -1 -10  -3   53.68    1.78
   1 -10   3   40.47    1.69
   1 -10   3   37.84    1.54
   1 -10   3   38.52    1.55
  -1 -10  -3   38.04    1.51
   1 -10   3   40.14    1.74
   1 -10   3   38.04    1.62
   1 -10   3   38.54    1.43
   1 -10   3   39.03    1.53
  -1 -10  -3   38.02    1.39
   1 -10   3   39.01    1.61
  -1 -10  -3   42.85    1.52
   1 -10   4   57.86    4.79
  -1 -10  -4   63.80    1.94
  -1 -10  -4   70.93    2.18
  -1 -10  -4   65.88    2.07
  -1 -10  -4   64.58    2.15
   1 -10   4   49.84    2.03
  -1 -10  -4   59.99    1.90
   1 -10   4   53.58    1.93
  -1 -10  -4   62.79    2.04
   1 -10   4   52.68    1.91
  -1 -10  -4   67.17    1.91
  -1 -10  -4   62.49    1.82
  -1 -10  -4   61.19    1.88
   1 -10   4   50.16    1.82
  -1 -10  -4   63.13    2.00
   1 -10   4   50.45    2.11
   1 -10   4   47.53    1.80
  -1 -10  -4   58.74    1.87
  -1 -10  -4   66.59    2.17
   1 -10   4   48.82    2.03
  -1 -10  -4   70.12    2.04
  -1 -10  -4   60.34    1.94
  -1 -10  -4   59.20    1.92
   1 -10   4   51.69    1.88
   1 -10   4   49.05    1.78
  -1 -10  -4   62.11    1.98
  -1 -10  -4   64.90    2.09
   1 -10   4   50.71    1.91
  -1 -10  -4   59.93    1.87
   1 -10   4   48.76    1.89
   1 -10   4   51.28    1.90
  -1 -10  -4   63.03    1.91
   1 -10   4   48.19    1.92
   1 -10   4   52.56    2.06
   1 -10   4   49.27    1.91
   1 -10   4   48.37    1.89
   1 -10   4   49.32    2.11
   1 -10   4   47.60    1.80
   1 -10   4   47.04    1.97
   1 -10   4   48.10    1.97
  -1 -10  -4   58.31    1.80
   1 -10   5   11.66    2.42
  -1 -10  -5    8.77    0.64
  -1 -10  -5    9.50    0.77
  -1 -10  -5    8.14    0.61
  -1 -10  -5    9.01    0.76
  -1 -10  -5    9.22    0.70
   1 -10   5   11.43    0.86
   1 -10   5   11.35    0.70
  -1 -10  -5    8.17    0.66
  -1 -10  -5    8.37    0.62
   1 -10   5   11.85    0.68
  -1 -10  -5    7.95    0.54
   1 -10   5   10.85    0.63
   1 -10   5   10.57    0.89
   1 -10   5   11.81    0.89
  -1 -10  -5    7.97    0.60
  -1 -10  -5    7.51    0.72
  -1 -10  -5    7.99    0.64
   1 -10   5   11.00    0.85
  -1 -10  -5    7.70    0.68
  -1 -10  -5    8.30    0.64
  -1 -10  -5    8.71    0.65
   1 -10   5   10.76    0.59
   1 -10   5   11.51    0.69
  -1 -10  -5    7.53    0.56
  -1 -10  -5    7.63    0.56
   1 -10   5   11.27    0.74
   1 -10   5   11.29    0.75
   1 -10   5   11.15    0.73
   1 -10   5   11.65    0.79
   1 -10   5   11.57    0.78
   1 -10   5   12.34    0.90
   1 -10   5   11.97    0.92
   1 -10   5   11.68    0.70
   1 -10   5   11.98    0.83
   1 -10   5   10.47    0.79
   1 -10   6    6.05    1.96
  -1 -10  -6    6.98    0.55
  -1 -10  -6    7.35    0.62
   1 -10   6    5.55    0.68
  -1 -10  -6    6.47    0.67
  -1 -10  -6    6.67    0.58
   1 -10   6    5.03    0.51
   1 -10   6    4.89    0.72
   1 -10   6    6.30    0.76
  -1 -10  -6    5.94    0.52
   1 -10   6    5.65    0.72
  -1 -10  -6    8.11    0.72
  -1 -10  -6    6.48    0.59
  -1 -10  -6    5.97    0.56
  -1 -10  -6    7.00    0.57
  -1 -10  -6    6.52    0.62
  -1 -10  -6    5.97    0.46
  -1 -10  -6    7.61    0.57
   1 -10   6    5.76    0.60
   1 -10   6    6.48    0.64
   1 -10   6    5.59    0.63
   1 -10   6    5.24    0.56
   1 -10   6    4.91    0.69
   1 -10   6    4.81    0.72
   1 -10   6    5.23    0.61
   1 -10   6    5.29    0.55
   1 -10   6    4.81    0.61
  -1 -10  -7   42.04    1.36
  -1 -10  -7   45.75    1.59
   1 -10   7   21.06    1.25
  -1 -10  -7   47.56    1.48
  -1 -10  -7   50.83    1.45
   1 -10   7   21.91    1.34
   1 -10   7   22.73    1.16
   1 -10   7   21.89    1.17
  -1 -10  -7   47.85    1.50
   1 -10   7   21.56    1.35
   1 -10   7   21.65    1.34
  -1 -10  -7   45.74    1.41
   1 -10   7   21.82    1.31
   1 -10   7   20.62    1.28
  -1 -10  -7   42.48    1.42
  -1 -10  -7   53.56    1.47
   1 -10   7   19.93    1.07
  -1 -10  -7   43.81    1.43
  -1 -10  -7   47.94    1.53
  -1 -10  -7   51.30    1.44
   1 -10   7   20.54    1.23
  -1 -10  -7   50.81    1.42
   1 -10   7   21.24    1.20
   1 -10   7   22.36    3.05
   1 -10   7   21.57    1.30
   1 -10   7   19.68    1.21
   1 -10   7   21.39    1.20
  -1 -10  -7   43.94    3.33
   1 -10   8    0.34    0.50
   1 -10   8    0.37    0.54
  -1 -10  -8    4.44    0.44
   1 -10   8    0.51    0.53
   1 -10   8    0.41    0.39
  -1 -10  -8    4.15    0.48
   1 -10   8    0.02    0.47
   1 -10   8    0.12    0.45
  -1 -10  -8    4.12    0.51
  -1 -10  -8    3.95    0.49
  -1 -10  -8    3.80    0.48
  -1 -10  -8    4.58    0.44
  -1 -10  -8    3.95    0.51
   1 -10   8    0.16    0.43
  -1 -10  -8    4.23    0.45
   1 -10   8    0.23    0.32
   1 -10   8    0.46    0.44
  -1 -10  -8    4.61    0.48
  -1 -10  -8    3.58    0.55
  -1 -10  -8    3.91    0.47
   1 -10   8    0.54    0.52
   1 -10   8    0.26    0.40
   1 -10   8    0.25    0.46
   1 -10   9    0.71    0.53
   1 -10   9    0.40    0.53
  -1 -10  -9    1.51    0.30
  -1 -10  -9    1.18    0.36
  -1 -10  -9    1.60    0.41
  -1 -10  -9    1.34    0.41
  -1 -10  -9    1.67    0.36
   1 -10   9    0.46    0.41
  -1 -10  -9    1.38    0.42
   1 -10   9    0.70    0.46
   1 -10   9    0.72    0.47
  -1 -10  -9    0.93    0.36
  -1 -10  -9    1.73    0.38
  -1 -10  -9    1.43    0.30
   1 -10   9    0.27    0.40
  -1 -10  -9    1.70    0.36
   1 -10   9    0.48    0.38
   1 -10   9    0.49    0.52
   1 -10   9    0.39    0.45
   1 -10   9    0.59    0.51
   1 -10   9    0.31    0.40
  -1 -10 -10   16.43    0.67
  -1 -10 -10   16.09    0.78
  -1 -10 -10   15.16    0.78
   1 -10  10   10.99    0.82
  -1 -10 -10   16.34    0.75
  -1 -10 -10   16.46    0.70
   1 -10  10   11.55    0.90
   1 -10  10   10.80    0.88
   1 -10  10   11.97    0.87
   1 -10  10   12.63    0.81
  -1 -10 -10   16.65    0.74
  -1 -10 -10   16.66    0.89
  -1 -10 -10   16.27    0.76
   1 -10  10   11.90    0.75
   1 -10  10   12.73    0.85
  -1 -10 -10   15.91    0.83
   1 -10  10   11.93    0.87
   1 -10  10   11.12    0.81
  -1 -10 -11    7.36    0.56
  -1 -10 -11    7.82    0.55
  -1 -10 -11    7.71    0.52
   1 -10  11    9.20    0.64
  -1 -10 -11    7.26    0.50
  -1 -10 -11    7.58    0.45
   1 -10  11    9.82    0.76
   1 -10  11   10.02    0.76
   1 -10  11    9.64    0.72
   1 -10  11   10.71    0.64
   1 -10  11   10.26    0.67
  -1 -10 -11    7.96    0.49
  -1 -10 -11    7.30    0.59
   1 -10  11    9.01    0.57
  -1 -10 -11    7.76    0.51
  -1 -10 -11    7.03    0.54
   1 -10  11    9.61    0.68
   1 -10  11    9.10    0.68
   1 -10  11   10.32    0.76
  -1 -10 -12    2.79    0.36
  -1 -10 -12    2.32    0.28
  -1 -10 -12    2.98    0.38
  -1 -10 -12    2.80    0.35
   1 -10  12    4.27    0.42
  -1 -10 -12    2.75    0.31
  -1 -10 -12    2.57    0.24
   1 -10  12    4.50    0.53
   1 -10  12    4.06    0.53
   1 -10  12    5.50    0.47
   1 -10  12    4.45    0.48
  -1 -10 -12    2.82    0.29
   1 -10  12    4.65    0.47
  -1 -10 -12    2.73    0.38
  -1 -10 -12    2.82    0.31
  -1 -10 -12    2.68    0.36
   1 -10  12    4.60    0.47
   1 -10  12    4.16    0.50
   1 -10  12    5.14    0.55
  -1 -10 -13    6.95    0.44
  -1 -10 -13    6.55    0.43
   1 -10  13    7.95    0.49
   1 -10  13    7.48    0.56
   1 -10  13    7.45    0.54
   1 -10  13    8.52    0.59
   1 -10  13    8.01    0.48
   1 -10  13    7.37    0.49
  -1 -10 -13    5.98    0.34
  -1 -10 -13    7.11    0.43
   1 -10  13    6.77    0.40
   1 -10  14    0.99    0.23
  -1 -10 -14    2.17    0.21
  -1 -10 -14    2.15    0.24
  -1 -10 -14    2.31    0.22
   1 -10  14    0.89    0.25
   1 -10  14    1.16    0.30
   1 -10  14    1.22    0.30
   1 -10  15    1.19    0.17
   1  -9 -16    0.10    0.10
  -1  -9  16    0.12    0.15
  -1  -9  16    0.03    0.13
  -1  -9  16    0.06    0.17
   1  -9 -15    0.57    0.12
  -1  -9  15    0.68    0.27
  -1  -9  15    0.80    0.28
   1  -9 -15    0.65    0.16
   1  -9 -15    0.86    0.21
  -1  -9  15    0.58    0.32
   1  -9 -15    0.67    0.23
  -1  -9  14    5.27    0.49
   1  -9 -14    2.00    0.37
  -1  -9  14    5.69    0.44
  -1  -9  14    4.81    0.49
  -1  -9  14    5.38    0.46
   1  -9 -14    2.53    0.29
  -1  -9  14    4.95    0.53
  -1  -9  14    4.63    0.39
   1  -9 -14    2.20    0.27
   1  -9 -14    1.82    0.19
   1  -9 -13    2.99    0.37
  -1  -9  13   10.57    0.65
   1  -9 -13    2.84    0.31
   1  -9 -13    3.24    0.39
  -1  -9  13    9.85    0.68
  -1  -9  13   10.53    0.59
  -1  -9  13   10.06    0.67
  -1  -9  13   10.70    0.67
  -1  -9  13   11.69    0.63
   1  -9 -13    2.92    0.42
   1  -9 -13    3.27    0.48
  -1  -9  13    9.98    0.63
  -1  -9  13   10.64    0.76
  -1  -9  12   55.74    1.95
   1  -9 -12   55.06    1.78
   1  -9 -12   53.95    1.66
  -1  -9  12   55.61    2.05
   1  -9 -12   55.16    1.64
  -1  -9  12   54.10    1.92
  -1  -9  12   59.08    1.87
  -1  -9  12   50.52    1.81
   1  -9 -12   55.03    1.80
   1  -9 -12   55.05    1.84
  -1  -9  12   51.44    1.96
  -1  -9  12   59.54    1.88
   1  -9 -12   55.90    1.71
   1  -9 -12   52.78    1.88
  -1  -9  12   53.65    1.92
  -1  -9  12   53.33    1.95
  -1  -9  12   50.13    1.73
  -1  -9  11   16.35    0.91
   1  -9 -11    7.24    0.60
   1  -9 -11    7.00    0.53
   1  -9 -11    6.91    0.49
  -1  -9  11   16.03    0.92
  -1  -9  11   15.24    0.99
  -1  -9  11   17.03    0.84
  -1  -9  11   14.81    0.83
   1  -9 -11    6.96    0.61
   1  -9 -11    7.65    0.63
   1  -9 -11    7.02    0.51
  -1  -9  11   15.48    0.93
  -1  -9  11   17.39    0.85
   1  -9 -11    7.61    0.55
   1  -9 -11    7.49    0.67
   1  -9 -11    7.63    0.56
  -1  -9  11   16.16    0.94
  -1  -9  11   15.91    0.93
   1  -9 -11    7.32    0.61
  -1  -9  11   15.24    0.79
  -1  -9  10  110.41    3.49
   1  -9 -10  109.78    3.30
   1  -9 -10  111.97    3.17
  -1  -9  10  109.29    3.14
  -1  -9  10  108.93    3.60
  -1  -9  10  103.88    3.46
   1  -9 -10  116.55    3.19
  -1  -9  10  112.00    3.32
  -1  -9  10  105.71    3.40
   1  -9 -10  108.98    3.21
   1  -9 -10  109.58    3.31
   1  -9 -10  106.87    3.32
   1  -9 -10  113.68    3.11
  -1  -9  10  104.50    3.49
  -1  -9  10  114.16    3.38
   1  -9 -10  104.77    3.42
   1  -9 -10  120.69    3.27
  -1  -9  10  106.01    3.35
  -1  -9  10  110.59    3.46
  -1  -9  10  107.56    3.46
   1  -9  -9  136.07    3.58
  -1  -9   9  108.83    3.53
   1  -9  -9  121.75    3.75
  -1  -9   9  111.32    3.68
  -1  -9   9  110.26    3.74
  -1  -9   9  113.42    3.85
  -1  -9   9  118.99    3.50
   1  -9  -9  132.45    3.49
  -1  -9   9  115.11    3.66
   1  -9  -9  123.87    3.60
   1  -9  -9  130.31    3.49
  -1  -9   9  118.19    3.43
   1  -9  -9  128.72    3.59
   1  -9  -9  117.36    3.59
   1  -9  -9  131.45    3.46
   1  -9  -9  124.73    3.56
  -1  -9   9  109.49    3.74
   1  -9  -9  123.28    3.57
  -1  -9   9  120.94    3.65
   1  -9  -9  135.14    3.55
  -1  -9   9  110.30    6.48
   1  -9  -9  130.13    6.13
  -1  -9   9  123.34    3.77
  -1  -9   9  116.09    3.72
   1  -9  -8    5.87    1.38
   1  -9  -8    6.26    0.54
  -1  -9   8    6.43    0.63
   1  -9  -8    5.45    0.65
   1  -9  -8    6.03    0.50
  -1  -9   8    6.95    0.71
  -1  -9   8    6.84    0.60
  -1  -9   8    6.35    0.72
  -1  -9   8    6.18    0.52
  -1  -9   8    5.99    0.76
   1  -9  -8    5.59    0.56
  -1  -9   8    6.66    0.68
   1  -9  -8    6.00    0.57
  -1  -9   8    6.97    0.54
   1  -9  -8    6.58    0.55
   1  -9  -8    5.67    0.55
   1  -9  -8    6.30    0.50
   1  -9  -8    5.60    0.48
  -1  -9   8    6.79    0.64
   1  -9  -8    6.53    0.54
  -1  -9   8    5.91    1.80
  -1  -9   8    7.43    0.64
  -1  -9   8    6.25    0.71
   1  -9  -8    4.98    0.55
  -1  -9   8    6.62    0.74
   1  -9  -7    3.39    1.13
   1  -9  -7    2.40    0.97
  -1  -9   7    0.28    0.33
  -1  -9   7    0.70    0.49
   1  -9  -7    2.86    0.57
  -1  -9   7    0.48    0.43
   1  -9  -7    2.61    0.40
   1  -9  -7    2.61    0.54
   1  -9  -7    2.64    0.40
  -1  -9   7    0.39    0.53
  -1  -9   7   -0.10    0.51
  -1  -9   7    0.08    0.28
   1  -9  -7    2.07    0.43
   1  -9  -7    2.55    0.41
   1  -9  -7    2.60    0.43
  -1  -9   7    0.43    0.42
  -1  -9   7    0.55    0.46
   1  -9  -7    2.54    0.45
   1  -9  -7    2.82    0.38
   1  -9  -7    2.79    0.43
   1  -9  -7    2.76    0.39
   1  -9  -7    2.60    0.40
  -1  -9   7    0.13    0.32
  -1  -9   7   -0.11    1.30
  -1  -9   7    0.21    0.39
  -1  -9   7    0.28    0.47
   1  -9  -7    2.48    0.44
  -1  -9   7    0.38    0.50
  -1  -9   6   92.78    5.76
   1  -9  -6   86.79    4.72
   1  -9  -6   88.78    4.67
   1  -9  -6   87.24    2.48
   1  -9  -6   76.24    2.78
   1  -9  -6   86.80    2.81
  -1  -9   6   81.49    2.72
   1  -9  -6   92.23    2.65
  -1  -9   6   86.28    2.56
   1  -9  -6   89.70    2.47
  -1  -9   6   73.28    2.37
  -1  -9   6   78.92    2.52
   1  -9  -6   89.18    2.58
   1  -9  -6   87.57    2.67
  -1  -9   6   82.62    2.91
  -1  -9   6   85.37    2.66
  -1  -9   6   81.43    2.84
   1  -9  -6   84.38    2.59
  -1  -9   6   83.82    2.80
   1  -9  -6  100.04    2.81
   1  -9  -6   81.52    2.62
  -1  -9   6   79.95    2.77
   1  -9  -6   86.39    2.59
   1  -9  -6   82.59    2.65
   1  -9  -6   79.23    2.62
   1  -9  -6   81.34    2.57
  -1  -9   6   82.00    2.68
   1  -9  -6   93.03    2.63
  -1  -9   6   88.34    2.67
  -1  -9   6   84.67    2.79
  -1  -9   6   81.44    2.80
  -1  -9   6   81.03    2.57
  -1  -9   6   78.43    2.80
   1  -9  -6   83.83    2.64
  -1  -9   5   52.63    4.27
   1  -9  -5   44.08    3.29
   1  -9  -5   51.34    3.37
   1  -9  -5   44.69    1.50
   1  -9  -5   51.97    1.81
   1  -9  -5   48.19    1.80
  -1  -9   5   42.32    1.71
   1  -9  -5   43.85    1.57
  -1  -9   5   44.82    1.59
   1  -9  -5   46.41    1.63
   1  -9  -5   44.14    1.50
   1  -9  -5   50.84    1.58
  -1  -9   5   43.20    1.53
   1  -9  -5   49.25    1.51
  -1  -9   5   40.38    1.41
   1  -9  -5   44.42    1.53
  -1  -9   5   44.15    1.63
  -1  -9   5   42.72    1.81
   1  -9  -5   41.91    1.58
  -1  -9   5   36.05    1.55
  -1  -9   5   45.27    1.87
  -1  -9   5   42.35    1.74
   1  -9  -5   43.19    1.55
  -1  -9   5   40.79    1.60
   1  -9  -5   41.41    1.66
  -1  -9   5   42.52    1.75
   1  -9  -5   41.66    1.59
   1  -9  -5   42.03    1.63
   1  -9  -5   42.87    1.56
   1  -9  -5   42.54    1.60
  -1  -9   5   43.15    1.52
   1  -9  -5   45.79    1.59
   1  -9  -5   44.78    1.58
   1  -9  -5   46.16    1.55
  -1  -9   5   44.36    1.66
  -1  -9   5   43.88    1.73
  -1  -9   5   46.57    1.78
  -1  -9   5   48.51    1.68
   1  -9  -5   46.31    1.63
   1  -9  -5   49.20    1.69
  -1  -9   5   46.00    1.81
  -1  -9   5   45.30    1.68
  -1  -9   5   43.26    1.55
   1  -9  -5   45.14    1.64
  -1  -9   5   42.65    1.79
  -1  -9   4    1.70    0.38
  -1  -9   4    2.35    1.57
   1  -9  -4    4.52    1.21
   1  -9  -4    4.03    1.09
   1  -9  -4    3.48    0.54
   1  -9  -4    2.99    0.41
   1  -9  -4    3.36    0.40
  -1  -9   4    2.25    0.52
   1  -9  -4    3.68    0.53
  -1  -9   4    1.61    0.43
   1  -9  -4    3.95    0.47
  -1  -9   4    1.63    0.37
  -1  -9   4    1.77    0.47
   1  -9  -4    3.61    0.40
   1  -9  -4    3.44    0.41
   1  -9  -4    3.84    0.40
   1  -9  -4    3.95    0.43
  -1  -9   4    2.14    0.34
  -1  -9   4    1.90    0.40
   1  -9  -4    3.79    0.44
  -1  -9   4    1.94    0.55
  -1  -9   4    1.87    0.37
  -1  -9   4    1.56    0.56
  -1  -9   4    1.96    0.42
   1  -9  -4    3.10    0.38
   1  -9  -4    3.88    0.51
   1  -9  -4    3.97    0.55
   1  -9  -4    3.30    0.43
  -1  -9   4    1.79    0.47
  -1  -9   4    1.46    0.52
   1  -9  -4    4.07    0.48
  -1  -9   4    2.03    0.32
  -1  -9   4    1.64    0.33
   1  -9  -4    3.58    0.42
   1  -9  -4    3.69    0.44
   1  -9  -4    2.99    0.37
   1  -9  -4    4.01    0.45
  -1  -9   4    1.60    0.39
   1  -9  -4    3.43    0.38
  -1  -9   4    2.10    0.43
  -1  -9   4    1.88    0.44
   1  -9  -4    3.60    0.49
  -1  -9   4    2.14    0.52
  -1  -9   4    2.08    0.50
   1  -9  -4    3.98    0.53
  -1  -9   4    1.87    0.35
  -1  -9   4    1.40    0.52
   1  -9  -4    3.58    0.45
  -1  -9   4    1.90    0.54
   1  -9  -4    3.71    0.41
  -1  -9   3    3.52    1.64
   1  -9  -3    5.27    1.33
   1  -9  -3    5.34    1.18
  -1  -9   3    3.21    0.49
   1  -9  -3    6.20    0.62
   1  -9  -3    6.42    0.61
   1  -9  -3    5.89    0.46
  -1  -9   3    3.13    0.54
   1  -9  -3    6.77    0.65
  -1  -9   3    2.77    0.50
  -1  -9   3    3.57    0.46
   1  -9  -3    6.22    0.54
   1  -9  -3    5.97    0.48
  -1  -9   3    3.20    0.39
   1  -9  -3    6.70    0.50
   1  -9  -3    6.08    0.48
   1  -9  -3    6.49    0.49
   1  -9  -3    6.08    0.49
  -1  -9   3    2.78    0.42
  -1  -9   3    3.52    0.46
  -1  -9   3    2.93    0.62
  -1  -9   3    3.41    0.60
  -1  -9   3    3.25    0.57
   1  -9  -3    6.75    0.47
  -1  -9   3    3.22    0.47
   1  -9  -3    6.58    0.62
  -1  -9   3    2.20    0.38
   1  -9  -3    6.64    0.60
  -1  -9   3    3.20    0.50
   1  -9  -3    6.41    0.60
   1  -9  -3    6.04    0.50
  -1  -9   3    3.25    0.39
   1  -9  -3    5.39    0.48
   1  -9  -3    6.05    0.45
  -1  -9   3    2.78    0.40
   1  -9  -3    6.17    0.50
   1  -9  -3    5.58    0.52
   1  -9  -3    6.25    0.53
  -1  -9   3    2.99    0.44
   1  -9  -3    5.93    0.47
  -1  -9   3    3.01    0.35
  -1  -9   3    3.44    0.44
   1  -9  -3    7.46    0.71
   1  -9  -3    6.49    0.60
   1  -9  -3    6.65    0.48
  -1  -9   3    4.05    0.58
  -1  -9   3    3.32    0.52
  -1  -9   3    3.18    0.50
  -1  -9   3    3.01    0.37
  -1  -9   3    4.05    0.63
  -1  -9   3    2.96    0.35
   1  -9  -3    6.13    0.61
   1  -9  -3    5.49    0.43
   1  -9  -3    6.16    0.53
  -1  -9   3    2.90    0.41
  -1  -9   3    3.37    0.59
   1  -9  -3    5.95    0.49
  -1  -9   2    7.79    2.05
   1  -9  -2   16.42    1.77
  -1  -9   2    7.70    0.67
   1  -9  -2   17.10    0.92
   1  -9  -2   18.30    0.95
  -1  -9   2    8.49    0.77
   1  -9  -2   17.67    0.92
   1  -9  -2   16.98    0.72
  -1  -9   2    7.69    0.63
   1  -9  -2   16.53    0.76
   1  -9  -2   17.49    0.84
   1  -9  -2   18.98    0.74
  -1  -9   2    7.83    0.56
  -1  -9   2    8.54    0.60
   1  -9  -2   17.83    0.73
   1  -9  -2   18.13    0.75
  -1  -9   2    8.08    0.79
   1  -9  -2   20.65    1.00
   1  -9  -2   16.04    0.74
  -1  -9   2    7.55    0.64
  -1  -9   2    8.42    0.77
  -1  -9   2    7.67    0.64
   1  -9  -2   15.95    0.68
   1  -9  -2   19.27    0.93
  -1  -9   2    5.85    0.56
   1  -9  -2   16.27    0.85
   1  -9  -2   19.14    0.93
   1  -9  -2   16.88    0.76
  -1  -9   2    8.09    0.69
   1  -9  -2   16.99    0.79
   1  -9  -2   17.35    0.76
  -1  -9   2    8.54    0.64
   1  -9  -2   17.31    0.83
  -1  -9   2    7.83    0.58
  -1  -9   2    7.57    0.62
   1  -9  -2   17.19    0.81
   1  -9  -2   17.64    0.73
  -1  -9   2    7.83    0.62
  -1  -9   2    7.15    0.52
  -1  -9   2    7.69    0.57
  -1  -9   2    8.12    0.64
   1  -9  -2   19.01    0.79
  -1  -9   2    9.28    0.76
  -1  -9   2    8.23    0.72
  -1  -9   2    7.69    0.68
   1  -9  -2   16.96    0.84
   1  -9  -2   20.38    1.00
   1  -9  -2   17.10    0.88
  -1  -9   2    7.90    0.72
   1  -9  -2   16.29    0.71
  -1  -9   2    7.68    0.53
  -1  -9   2    8.33    0.77
  -1  -9   2    7.51    0.55
   1  -9  -2   20.83    1.06
   1  -9  -2   16.65    0.75
  -1  -9   2    6.52    0.57
   1  -9  -2   17.93    0.82
  -1  -9   2    7.41    0.75
   1  -9  -1    1.40    0.52
  -1  -9   1    1.75    0.31
   1  -9  -1    1.05    0.25
   1  -9  -1    1.17    0.29
  -1  -9   1    2.12    0.56
   1  -9  -1    1.43    0.40
   1  -9  -1    1.21    0.27
  -1  -9   1    2.49    0.43
   1  -9  -1    1.08    0.47
  -1  -9   1    2.36    0.53
  -1  -9   1    1.96    0.46
  -1  -9   1    2.07    0.37
  -1  -9   1    1.67    0.37
   1  -9  -1    1.04    0.42
   1  -9  -1    1.22    0.35
   1  -9  -1    1.39    0.35
   1  -9  -1    0.89    0.28
  -1  -9   1    1.63    0.34
   1  -9  -1    1.09    0.31
  -1  -9   1    2.05    0.40
  -1  -9   1    1.64    0.35
   1  -9  -1    1.22    0.29
   1  -9  -1    1.51    0.47
  -1  -9   1    2.03    0.38
  -1  -9   1    1.15    0.34
   1  -9  -1    1.32    0.43
   1  -9  -1    1.38    0.31
   1  -9  -1    1.30    0.45
  -1  -9   1    1.77    0.44
   1  -9  -1    1.23    0.28
  -1  -9   1    2.07    0.36
   1  -9  -1    1.25    0.32
   1  -9  -1    1.14    0.35
  -1  -9   1    2.01    0.36
  -1  -9   1    1.86    0.35
  -1  -9   1    2.07    0.31
   1  -9  -1    1.28    0.28
  -1  -9   1    2.17    0.34
  -1  -9   1    1.70    0.29
   1  -9  -1    1.40    0.33
  -1  -9   1    1.78    0.35
   1  -9  -1    1.84    0.52
   1  -9  -1    0.87    0.36
  -1  -9   1    2.08    0.50
   1  -9  -1    1.12    0.33
  -1  -9   1    2.36    0.40
  -1  -9   1    2.07    0.47
  -1  -9   1    2.00    0.44
   1  -9  -1    1.49    0.36
  -1  -9   1    1.93    0.51
  -1  -9   1    1.95    0.33
   1  -9  -1    0.57    0.38
  -1  -9   0   10.62    0.72
   1  -9   0   10.33    0.76
   1  -9   0    9.93    0.55
   1  -9   0    9.23    0.63
  -1  -9   0    9.95    0.68
  -1  -9   0    9.88    0.63
  -1  -9   0    9.55    0.54
  -1  -9   0    9.79    0.59
   1  -9   0   10.06    0.55
   1  -9   0    9.10    0.53
   1  -9   0    9.99    0.60
  -1  -9   0    9.45    0.58
   1  -9   0    8.41    0.60
   1  -9   0    8.89    0.57
   1  -9   0   10.18    0.66
  -1  -9   0   10.26    0.67
  -1  -9   0   10.07    0.69
   1  -9   0   10.42    0.80
  -1  -9   0   11.65    0.87
  -1  -9   0   10.77    0.68
  -1  -9   0   11.19    0.81
   1  -9   0   10.11    0.74
   1  -9   0    9.04    0.70
  -1  -9   0   10.85    0.71
  -1  -9   0    9.83    0.72
   1  -9   0   10.03    0.75
   1  -9   0    9.48    0.57
  -1  -9   0   10.39    0.64
   1  -9   0   10.38    0.63
   1  -9   0   10.09    0.66
  -1  -9   0   11.27    0.69
   1  -9   0    9.17    0.64
  -1  -9   0    9.49    0.63
  -1  -9   0    9.38    0.55
   1  -9   0   10.17    0.56
  -1  -9   0    9.62    0.60
  -1  -9   0    9.38    0.56
   1  -9   0   10.24    0.71
   1  -9   0   10.51    0.65
  -1  -9   0   11.58    0.80
  -1  -9   0   10.78    0.67
   1  -9   0    9.85    0.65
  -1  -9   0   10.24    0.71
  -1  -9   0   11.26    0.73
   1  -9   0   11.33    0.81
  -1  -9   0   11.41    0.84
   1  -9   0    7.83    0.56
   1  -9   0    9.39    0.82
  -1  -9   0    9.26    0.58
  -1  -9   0   10.37    0.75
  -1  -9   0    9.94    0.79
   1  -9   0    9.17    0.62
  -1  -9   0    9.56    0.59
   1  -9   1   11.89    2.25
  -1  -9  -1   10.86    0.76
  -1  -9  -1   11.11    0.81
  -1  -9  -1   10.16    0.72
   1  -9   1    8.54    0.64
   1  -9   1    8.11    0.61
  -1  -9  -1   10.27    0.62
  -1  -9  -1   10.08    0.59
  -1  -9  -1   10.33    0.59
   1  -9   1    8.38    0.51
   1  -9   1    8.68    0.58
  -1  -9  -1    9.97    0.57
   1  -9   1    8.34    0.49
   1  -9   1    9.18    0.61
   1  -9   1    9.24    0.77
   1  -9   1    8.65    0.55
  -1  -9  -1   10.12    0.69
  -1  -9  -1   10.47    0.83
  -1  -9  -1   10.28    0.65
  -1  -9  -1   11.45    0.79
   1  -9   1    8.78    0.73
  -1  -9  -1   11.83    0.75
  -1  -9  -1   10.95    0.80
   1  -9   1    8.66    0.72
  -1  -9  -1   10.31    0.72
  -1  -9  -1    9.40    0.58
   1  -9   1    9.12    0.60
   1  -9   1    8.78    0.62
  -1  -9  -1    9.33    0.56
  -1  -9  -1   10.30    0.63
  -1  -9  -1   10.09    0.69
  -1  -9  -1    9.76    0.61
   1  -9   1    8.16    0.50
  -1  -9  -1   10.12    0.59
   1  -9   1    8.63    0.57
  -1  -9  -1   12.25    0.80
   1  -9   1   10.06    0.77
  -1  -9  -1   11.31    0.71
   1  -9   1    9.03    0.64
   1  -9   1    8.64    0.63
  -1  -9  -1   11.78    0.67
   1  -9   1    8.29    0.65
   1  -9   1    8.49    0.69
   1  -9   1    8.20    0.52
   1  -9   1    8.39    0.57
  -1  -9  -1   11.42    0.84
  -1  -9  -1    9.41    0.60
   1  -9   1    8.97    0.78
  -1  -9  -1    9.05    0.57
   1  -9   1    8.88    0.61
   1  -9   1    8.18    0.68
   1  -9   2    7.74    2.09
  -1  -9  -2   10.69    0.76
   1  -9   2    7.79    0.72
  -1  -9  -2   11.60    0.70
  -1  -9  -2   11.63    0.76
  -1  -9  -2   10.79    0.70
   1  -9   2    7.03    0.60
  -1  -9  -2   10.53    0.62
   1  -9   2    6.73    0.47
  -1  -9  -2   10.05    0.58
  -1  -9  -2   11.28    0.61
  -1  -9  -2   10.54    0.59
  -1  -9  -2   13.07    0.86
  -1  -9  -2   12.41    0.76
   1  -9   2    7.66    0.61
   1  -9   2    8.03    0.58
   1  -9   2    8.16    0.76
   1  -9   2    7.52    0.74
   1  -9   2    7.28    0.51
  -1  -9  -2   11.12    0.66
  -1  -9  -2   10.46    0.56
   1  -9   2    7.21    0.69
  -1  -9  -2   12.70    0.81
  -1  -9  -2   10.00    0.61
   1  -9   2    7.54    0.68
  -1  -9  -2   10.62    0.70
   1  -9   2    6.81    0.50
   1  -9   2    7.06    0.67
  -1  -9  -2   12.53    0.91
  -1  -9  -2   10.68    0.63
  -1  -9  -2   10.55    0.75
   1  -9   2    7.86    0.77
   1  -9   2    7.92    0.55
   1  -9   2    7.59    0.60
  -1  -9  -2   10.83    0.70
  -1  -9  -2    9.91    0.59
   1  -9   2    7.23    0.59
  -1  -9  -2   11.01    0.62
   1  -9   2    6.47    0.45
   1  -9   2    7.05    0.56
  -1  -9  -2   11.36    0.63
   1  -9   2    7.09    0.55
  -1  -9  -2   11.29    0.80
  -1  -9  -2   12.51    0.78
   1  -9   2    7.84    0.63
  -1  -9  -2   10.98    0.73
   1  -9   2    7.87    0.63
   1  -9   2    6.61    0.62
  -1  -9  -2   11.78    0.65
  -1  -9  -2   12.09    0.81
   1  -9   2    8.17    0.72
   1  -9   2    6.86    0.66
  -1  -9  -2   10.84    0.68
  -1  -9  -2   10.03    0.57
   1  -9   2    7.24    0.58
   1  -9   3    0.81    0.32
   1  -9   3    1.18    1.41
  -1  -9  -3    1.85    0.46
  -1  -9  -3    1.87    0.44
  -1  -9  -3    2.19    0.40
   1  -9   3    0.74    0.42
  -1  -9  -3    1.48    0.38
  -1  -9  -3    2.00    0.35
   1  -9   3    0.83    0.33
   1  -9   3    1.24    0.43
   1  -9   3    1.53    0.62
   1  -9   3    0.68    0.34
   1  -9   3    0.67    0.49
   1  -9   3    0.23    0.43
   1  -9   3    0.98    0.30
   1  -9   3    0.94    0.27
  -1  -9  -3    2.22    0.38
   1  -9   3    0.94    0.34
  -1  -9  -3    2.03    0.46
  -1  -9  -3    2.09    0.34
  -1  -9  -3    1.98    0.38
  -1  -9  -3    1.51    0.34
   1  -9   3    1.11    0.45
  -1  -9  -3    1.75    0.42
  -1  -9  -3    1.84    0.34
   1  -9   3    0.99    0.33
  -1  -9  -3    1.74    0.36
   1  -9   3    1.22    0.30
  -1  -9  -3    2.23    0.38
  -1  -9  -3    2.12    0.35
   1  -9   3    0.93    0.35
  -1  -9  -3    2.01    0.35
   1  -9   3    0.82    0.33
  -1  -9  -3    2.15    0.45
   1  -9   3    1.12    0.50
   1  -9   3    0.88    0.41
  -1  -9  -3    2.24    0.55
   1  -9   3    0.72    0.38
  -1  -9  -3    2.51    0.44
   1  -9   3    1.33    0.55
   1  -9   3    0.98    0.30
  -1  -9  -3    2.12    0.37
   1  -9   3    0.83    0.31
  -1  -9  -3    1.53    0.31
   1  -9   3    0.83    0.35
   1  -9   3    0.81    0.43
  -1  -9  -3    1.57    0.50
   1  -9   4    9.54    2.20
  -1  -9  -4    9.72    1.55
  -1  -9  -4   10.70    0.75
  -1  -9  -4    9.08    0.64
  -1  -9  -4    9.66    0.68
  -1  -9  -4    9.79    0.74
   1  -9   4    7.42    0.71
   1  -9   4    7.03    0.85
  -1  -9  -4    9.35    0.66
   1  -9   4    7.94    0.62
   1  -9   4    8.22    0.61
  -1  -9  -4    9.86    0.56
   1  -9   4    6.44    0.54
  -1  -9  -4    8.55    0.58
   1  -9   4    7.04    0.53
   1  -9   4    7.11    0.57
   1  -9   4    7.86    0.78
   1  -9   4    7.58    0.51
   1  -9   4    7.78    0.72
  -1  -9  -4   10.36    0.76
  -1  -9  -4    8.43    0.60
   1  -9   4    6.69    0.69
   1  -9   4    7.23    0.51
   1  -9   4    7.45    0.58
  -1  -9  -4    9.13    0.69
  -1  -9  -4    9.93    0.65
   1  -9   4    6.88    0.60
  -1  -9  -4    8.73    0.57
   1  -9   4    7.14    0.60
   1  -9   4    8.12    0.60
   1  -9   4    6.96    0.65
   1  -9   4    7.60    0.72
   1  -9   4    8.40    0.66
   1  -9   4    7.23    0.61
   1  -9   4    6.59    0.64
   1  -9   4    7.32    0.77
  -1  -9  -4    9.78    0.64
   1  -9   4    6.95    0.54
  -1  -9  -4    9.43    0.56
   1  -9   4    7.48    0.61
  -1  -9  -4   10.41    0.67
   1  -9   4    6.38    0.66
   1  -9   5   59.26    4.75
  -1  -9  -5   76.60    4.25
  -1  -9  -5   73.58    2.01
  -1  -9  -5   79.08    2.23
  -1  -9  -5   70.76    2.23
   1  -9   5   52.64    2.05
  -1  -9  -5   72.66    2.14
  -1  -9  -5   67.44    2.04
   1  -9   5   49.85    2.18
   1  -9   5   53.27    1.91
   1  -9   5   53.21    1.89
  -1  -9  -5   65.20    1.93
  -1  -9  -5   71.50    1.85
   1  -9   5   50.61    1.82
   1  -9   5   53.90    1.92
   1  -9   5   51.84    2.11
   1  -9   5   48.56    1.81
  -1  -9  -5   66.38    1.96
   1  -9   5   51.02    2.07
  -1  -9  -5   60.35    2.13
  -1  -9  -5   63.80    2.00
  -1  -9  -5   70.35    2.05
  -1  -9  -5   68.51    2.13
   1  -9   5   52.15    1.78
   1  -9   5   51.67    1.86
   1  -9   5   54.72    1.93
  -1  -9  -5   62.89    1.88
   1  -9   5   49.58    1.92
  -1  -9  -5   74.27    2.01
   1  -9   5   51.79    1.90
   1  -9   5   46.29    1.94
   1  -9   5   48.79    1.87
   1  -9   5   50.59    2.05
   1  -9   5   55.41    1.98
   1  -9   5   52.37    2.13
   1  -9   5   49.78    1.93
   1  -9   5   49.65    1.85
   1  -9   5   47.02    1.97
   1  -9   6  101.55    6.13
  -1  -9  -6   74.70    4.48
  -1  -9  -6   69.12    2.36
  -1  -9  -6   65.46    2.46
  -1  -9  -6   69.43    2.58
  -1  -9  -6   69.17    2.42
   1  -9   6   84.65    2.85
   1  -9   6   86.23    2.41
  -1  -9  -6   75.69    2.39
   1  -9   6   86.11    2.79
   1  -9   6   85.18    2.77
  -1  -9  -6   76.45    2.49
   1  -9   6   96.09    2.58
  -1  -9  -6   63.98    2.36
   1  -9   6   88.25    2.76
  -1  -9  -6   84.68    2.67
  -1  -9  -6   62.97    2.39
  -1  -9  -6   68.18    2.40
   1  -9   6   91.38    2.48
  -1  -9  -6   65.40    2.47
  -1  -9  -6   61.21    2.25
  -1  -9  -6   69.68    2.37
   1  -9   6   87.54    2.60
   1  -9   6   90.69    2.67
   1  -9   6   87.13    2.47
   1  -9   6   95.31    2.62
   1  -9   6   88.07    2.73
   1  -9   6   91.34    2.59
   1  -9   6   91.43    2.53
   1  -9   6   90.49    2.82
   1  -9   6   82.37    2.64
  -1  -9  -7   35.57    1.43
  -1  -9  -7   33.37    1.54
  -1  -9  -7   33.65    1.44
  -1  -9  -7   32.72    1.61
   1  -9   7   55.34    1.83
  -1  -9  -7   34.74    1.46
   1  -9   7   53.45    2.00
   1  -9   7   55.71    1.96
   1  -9   7   58.64    1.72
   1  -9   7   55.12    1.67
   1  -9   7   54.03    1.94
  -1  -9  -7   37.45    1.55
   1  -9   7   53.89    1.94
  -1  -9  -7   32.86    1.46
   1  -9   7   56.32    1.90
   1  -9   7   54.99    1.86
  -1  -9  -7   31.02    1.47
  -1  -9  -7   34.25    1.45
  -1  -9  -7   33.90    1.43
   1  -9   7   54.89    1.56
  -1  -9  -7   34.26    1.55
  -1  -9  -7   33.68    1.45
   1  -9   7   52.56    1.80
  -1  -9  -7   36.88    1.46
   1  -9   7   62.63    4.76
  -1  -9  -7   37.05    3.14
   1  -9   7   54.13    1.81
   1  -9   7   55.01    1.88
   1  -9   7   59.22    1.75
  -1  -9  -8    3.83    1.25
  -1  -9  -8    3.49    0.58
  -1  -9  -8    4.11    0.47
   1  -9   8    9.60    0.74
  -1  -9  -8    3.12    0.49
   1  -9   8    8.92    0.89
  -1  -9  -8    3.86    0.44
   1  -9   8    9.74    0.83
   1  -9   8    8.88    0.80
  -1  -9  -8    3.87    0.51
   1  -9   8   10.10    0.80
  -1  -9  -8    3.48    0.48
   1  -9   8    8.83    0.74
  -1  -9  -8    3.30    0.50
  -1  -9  -8    3.60    0.49
   1  -9   8    9.02    0.56
  -1  -9  -8    3.94    0.44
  -1  -9  -8    3.23    0.49
  -1  -9  -8    3.31    0.45
  -1  -9  -8    3.50    0.44
   1  -9   8   10.94    2.22
   1  -9   8    9.85    0.80
   1  -9   8    9.87    0.68
   1  -9   8    8.67    0.72
   1  -9   8    8.25    0.70
  -1  -9  -9    2.41    1.08
  -1  -9  -9    3.17    0.49
  -1  -9  -9    3.32    0.44
   1  -9   9    5.22    0.58
   1  -9   9    5.11    0.75
   1  -9   9    4.16    0.66
   1  -9   9    4.49    0.52
   1  -9   9    4.57    0.69
   1  -9   9    4.14    0.60
   1  -9   9    4.93    0.61
  -1  -9  -9    3.24    0.49
   1  -9   9    3.91    0.41
  -1  -9  -9    2.94    0.45
  -1  -9  -9    3.21    0.48
  -1  -9  -9    3.02    0.47
  -1  -9  -9    3.23    0.38
  -1  -9  -9    2.73    0.42
   1  -9   9    5.37    0.58
  -1  -9  -9    3.28    0.42
   1  -9   9    3.76    1.63
   1  -9   9    5.19    0.54
   1  -9   9    4.38    0.64
   1  -9   9    4.82    0.62
   1  -9   9    4.21    0.59
   1  -9  10   41.44    1.62
  -1  -9 -10   35.55    1.36
  -1  -9 -10   34.19    1.40
   1  -9  10   43.29    1.71
   1  -9  10   45.29    1.53
   1  -9  10   43.54    1.65
  -1  -9 -10   33.50    1.42
  -1  -9 -10   36.39    1.44
  -1  -9 -10   32.97    1.43
  -1  -9 -10   36.25    1.29
   1  -9  10   38.53    1.57
  -1  -9 -10   36.89    1.36
   1  -9  10   45.34    1.60
  -1  -9 -10   38.53    1.40
  -1  -9 -10   31.88    1.42
   1  -9  10   41.90    1.53
   1  -9  10   40.44    1.73
   1  -9  10   40.08    1.61
   1  -9  10   42.49    1.45
   1  -9  10   42.01    1.67
   1  -9  10   41.80    1.73
   1  -9  11   14.70    0.88
  -1  -9 -11   17.17    0.84
  -1  -9 -11   14.85    0.74
   1  -9  11   15.66    0.84
   1  -9  11   13.54    0.93
  -1  -9 -11   15.31    0.81
   1  -9  11   13.57    0.87
  -1  -9 -11   14.74    0.77
  -1  -9 -11   14.15    0.82
   1  -9  11   12.85    0.86
   1  -9  11   15.74    0.88
  -1  -9 -11   17.74    0.76
  -1  -9 -11   16.10    0.76
   1  -9  11   13.37    0.76
   1  -9  11   13.07    0.96
   1  -9  11   14.28    0.94
  -1  -9 -11   15.00    0.68
   1  -9  11   13.36    0.96
   1  -9  11   13.10    0.94
   1  -9  12    2.07    0.42
   1  -9  12    1.85    0.42
  -1  -9 -12    0.41    0.31
  -1  -9 -12    0.37    0.27
  -1  -9 -12    0.45    0.20
   1  -9  12    2.18    0.53
   1  -9  12    1.86    0.50
   1  -9  12    2.15    0.48
   1  -9  12    2.74    0.43
  -1  -9 -12    0.43    0.24
   1  -9  12    2.19    0.42
  -1  -9 -12    0.07    0.35
  -1  -9 -12    0.56    0.26
  -1  -9 -12    0.41    0.32
  -1  -9 -12    0.29    0.23
  -1  -9 -12    0.46    0.31
   1  -9  12    2.39    0.52
  -1  -9 -13    3.51    0.38
  -1  -9 -13    2.75    0.31
   1  -9  13    5.12    0.58
   1  -9  13    5.13    0.54
   1  -9  13    5.07    0.52
   1  -9  13    5.46    0.46
   1  -9  13    5.31    0.48
  -1  -9 -13    3.23    0.43
  -1  -9 -13    3.24    0.38
   1  -9  13    4.89    0.42
  -1  -9 -13    3.18    0.38
  -1  -9 -13    3.14    0.40
   1  -9  13    5.22    0.57
  -1  -9 -14    0.21    0.21
   1  -9  14    1.46    0.39
   1  -9  14    1.68    0.39
   1  -9  14    1.61    0.36
  -1  -9 -14    0.15    0.23
   1  -9  14    1.45    0.29
   1  -9  14    1.52    0.32
   1  -9  14    1.83    0.31
  -1  -9 -14    0.09    0.14
   1  -9  15   12.50    0.62
   1  -9  15   11.95    0.61
   1  -9  15   13.35    0.53
  -1  -9 -15   13.46    0.48
   1  -9  15   13.41    0.67
   1  -9  16    1.98    0.19
   1  -9  16    2.19    0.21
   1  -9  16    2.00    0.21
  -1  -8  17    7.91    0.38
   1  -8 -16   10.53    0.54
  -1  -8  16   20.31    0.77
   1  -8 -16    9.15    0.56
  -1  -8  16   18.93    0.71
  -1  -8  16   17.95    0.66
  -1  -8  15    0.23    0.37
  -1  -8  15    0.21    0.22
  -1  -8  15    0.21    0.28
   1  -8 -15    3.02    0.33
   1  -8 -15    3.32    0.29
   1  -8 -15    3.11    0.24
  -1  -8  15    0.41    0.36
  -1  -8  15    0.35    0.33
   1  -8 -14    8.17    0.49
  -1  -8  14   10.81    0.65
  -1  -8  14   10.79    0.71
  -1  -8  14   10.29    0.68
  -1  -8  14   10.89    0.78
  -1  -8  14   10.07    0.61
   1  -8 -14    7.74    0.52
   1  -8 -14    8.15    0.56
  -1  -8  14   10.77    0.58
   1  -8 -14    6.08    0.37
  -1  -8  14   10.99    0.61
   1  -8 -13    9.68    0.59
  -1  -8  13    8.78    0.69
  -1  -8  13    8.68    0.80
  -1  -8  13    8.16    0.66
  -1  -8  13    8.76    0.61
  -1  -8  13    7.95    0.70
  -1  -8  13    8.62    0.71
   1  -8 -13   10.43    0.63
   1  -8 -13    9.84    0.67
   1  -8 -13    9.43    0.49
  -1  -8  13    9.42    0.65
  -1  -8  13    8.34    0.62
   1  -8 -12    7.01    0.54
  -1  -8  12    1.70    0.48
  -1  -8  12    1.48    0.38
   1  -8 -12    6.50    0.45
  -1  -8  12    1.64    0.45
  -1  -8  12    1.52    0.44
   1  -8 -12    7.40    0.57
   1  -8 -12    7.74    0.44
  -1  -8  12    1.51    0.49
  -1  -8  12    1.58    0.57
  -1  -8  12    1.90    0.44
   1  -8 -12    8.62    0.51
   1  -8 -12    8.13    0.51
   1  -8 -12    7.86    0.57
  -1  -8  12    1.61    0.51
  -1  -8  12    1.77    0.55
  -1  -8  11  112.50    3.08
   1  -8 -11   90.65    2.95
   1  -8 -11   89.82    2.80
  -1  -8  11  113.87    3.20
  -1  -8  11  126.30    3.13
   1  -8 -11   88.66    2.92
  -1  -8  11  118.54    3.29
   1  -8 -11   84.89    2.94
   1  -8 -11   86.85    2.82
   1  -8 -11   84.45    2.92
   1  -8 -11   90.15    2.85
  -1  -8  11  120.23    3.14
   1  -8 -11   91.86    2.88
  -1  -8  11  108.57    3.18
  -1  -8  11  112.45    3.39
  -1  -8  11  113.07    3.25
   1  -8 -11   91.05    2.80
  -1  -8  11  116.35    3.26
  -1  -8  11  114.32    3.26
   1  -8 -10   16.02    0.78
  -1  -8  10   10.01    0.87
  -1  -8  10   10.83    0.82
  -1  -8  10   11.69    0.77
   1  -8 -10   15.13    0.71
  -1  -8  10   10.08    0.92
  -1  -8  10   10.93    0.79
   1  -8 -10   16.15    0.84
  -1  -8  10   11.31    0.85
   1  -8 -10   14.40    0.81
   1  -8 -10   14.74    0.74
  -1  -8  10   10.26    0.63
   1  -8 -10   13.84    0.81
   1  -8 -10   13.29    0.73
   1  -8 -10   14.24    0.83
  -1  -8  10   11.65    0.79
   1  -8 -10   16.17    0.78
   1  -8 -10   13.44    0.75
  -1  -8  10   10.01    2.09
   1  -8 -10   14.11    1.96
  -1  -8  10   10.43    0.86
  -1  -8  10   11.09    0.88
   1  -8  -9   10.69    1.73
  -1  -8   9   11.99    0.74
   1  -8  -9   10.22    0.67
  -1  -8   9   11.13    0.90
  -1  -8   9   11.54    0.74
  -1  -8   9   10.84    0.83
  -1  -8   9   11.44    0.66
  -1  -8   9   11.95    0.94
  -1  -8   9   11.60    0.80
   1  -8  -9   10.10    0.71
  -1  -8   9   11.39    0.82
  -1  -8   9   11.79    0.64
   1  -8  -9   10.07    0.65
   1  -8  -9    7.88    0.67
   1  -8  -9    9.68    0.66
   1  -8  -9   10.49    0.73
   1  -8  -9    9.97    0.59
   1  -8  -9    9.49    0.71
   1  -8  -9    9.55    0.61
   1  -8  -9   11.45    0.68
  -1  -8   9   12.23    0.79
  -1  -8   9   11.16    2.17
  -1  -8   9   11.14    0.84
  -1  -8   9   10.86    0.85
  -1  -8   9   10.99    0.70
   1  -8  -9    9.44    0.72
   1  -8  -8   98.57    4.83
   1  -8  -8  108.40    5.41
  -1  -8   8   94.86    3.04
   1  -8  -8  107.39    3.01
  -1  -8   8   98.04    3.24
  -1  -8   8  100.44    3.21
  -1  -8   8  101.24    2.99
  -1  -8   8   96.36    3.30
  -1  -8   8   98.11    3.14
   1  -8  -8   97.87    3.02
   1  -8  -8  104.61    3.03
   1  -8  -8  102.91    2.93
  -1  -8   8   99.12    2.90
   1  -8  -8   93.36    3.02
   1  -8  -8  108.37    2.95
   1  -8  -8   97.76    3.02
   1  -8  -8   92.06    2.91
   1  -8  -8   90.43    3.02
  -1  -8   8  101.71    3.10
   1  -8  -8  112.52    3.02
  -1  -8   8  111.70    6.22
  -1  -8   8   98.44    3.19
  -1  -8   8  109.40    3.04
  -1  -8   8  101.07    3.20
   1  -8  -8   95.37    3.06
   1  -8  -7   21.76    2.16
   1  -8  -7   25.57    2.49
  -1  -8   7   38.91    1.27
  -1  -8   7   35.98    1.43
   1  -8  -7   21.25    1.04
  -1  -8   7   35.57    1.31
   1  -8  -7   23.82    1.06
  -1  -8   7   34.87    1.48
  -1  -8   7   33.77    1.48
  -1  -8   7   36.97    1.25
   1  -8  -7   22.46    1.08
  -1  -8   7   34.41    1.37
  -1  -8   7   34.53    1.15
   1  -8  -7   23.30    1.05
   1  -8  -7   21.80    1.09
   1  -8  -7   23.45    1.05
   1  -8  -7   21.70    1.09
   1  -8  -7   20.79    1.03
   1  -8  -7   24.38    1.07
  -1  -8   7   35.39    1.31
  -1  -8   7   43.09    3.70
   1  -8  -7   24.29    1.07
  -1  -8   7   35.19    1.41
  -1  -8   7   37.58    1.27
   1  -8  -7   23.54    1.16
   1  -8  -6  121.40    5.52
   1  -8  -6  128.15    5.70
  -1  -8   6  121.58    3.43
  -1  -8   6  123.76    3.67
  -1  -8   6  117.59    3.48
   1  -8  -6  114.82    3.39
  -1  -8   6  117.79    3.54
   1  -8  -6  122.59    3.45
  -1  -8   6  113.87    3.70
   1  -8  -6  118.26    3.37
  -1  -8   6  116.77    3.36
   1  -8  -6  122.54    3.30
  -1  -8   6  121.89    3.48
  -1  -8   6  116.84    3.66
   1  -8  -6  130.71    3.52
  -1  -8   6  117.44    3.72
  -1  -8   6  118.14    3.61
   1  -8  -6  114.16    3.41
   1  -8  -6  139.07    3.66
  -1  -8   6  112.09    3.59
   1  -8  -6  122.91    3.44
   1  -8  -6  113.79    3.49
   1  -8  -6  106.20    3.44
   1  -8  -6  109.60    3.40
   1  -8  -6  121.74    3.41
  -1  -8   6  137.86    6.79
  -1  -8   6  135.96    3.53
  -1  -8   6  120.59    3.62
   1  -8  -6  116.99    3.41
   1  -8  -6  116.74    3.52
  -1  -8   5    1.13    1.40
  -1  -8   5    0.78    0.30
  -1  -8   5    0.23    0.56
   1  -8  -5    5.11    1.15
   1  -8  -5    5.24    1.20
   1  -8  -5    4.86    0.57
   1  -8  -5    5.04    0.42
  -1  -8   5    0.39    0.35
   1  -8  -5    3.81    0.53
  -1  -8   5    0.44    0.33
   1  -8  -5    4.32    0.37
  -1  -8   5    0.40    0.26
  -1  -8   5    0.40    0.34
  -1  -8   5    0.35    0.51
   1  -8  -5    4.40    0.43
   1  -8  -5    5.19    0.45
   1  -8  -5    4.78    0.39
  -1  -8   5    0.64    0.47
  -1  -8   5    0.48    0.45
  -1  -8   5    0.83    0.28
   1  -8  -5    4.94    0.45
   1  -8  -5    4.26    0.41
   1  -8  -5    4.52    0.51
   1  -8  -5    4.28    0.45
  -1  -8   5    0.59    0.41
  -1  -8   5    0.35    0.36
   1  -8  -5    4.79    0.54
   1  -8  -5    4.60    0.44
   1  -8  -5    4.91    0.44
  -1  -8   5    0.62    0.24
   1  -8  -5    4.32    0.45
   1  -8  -5    4.70    0.44
  -1  -8   5    0.46    0.32
  -1  -8   5    0.31    0.39
  -1  -8   5    0.30    0.31
   1  -8  -5    4.07    0.45
  -1  -8   5    0.55    0.33
  -1  -8   5    0.25    0.43
  -1  -8   5    0.41    0.29
   1  -8  -5    4.95    0.49
  -1  -8   5    0.51    0.42
   1  -8  -5    4.05    0.47
  -1  -8   4   40.08    2.35
  -1  -8   4   57.18    4.10
   1  -8  -4   55.98    3.39
   1  -8  -4   56.43    3.29
  -1  -8   4   51.03    1.78
   1  -8  -4   56.49    1.87
   1  -8  -4   52.92    1.86
  -1  -8   4   46.10    1.77
   1  -8  -4   50.00    1.65
   1  -8  -4   57.23    1.83
   1  -8  -4   47.51    1.60
  -1  -8   4   45.03    1.90
   1  -8  -4   53.73    1.73
  -1  -8   4   47.90    1.68
   1  -8  -4   50.89    1.62
   1  -8  -4   61.02    1.67
  -1  -8   4   43.81    1.58
   1  -8  -4   56.50    1.63
  -1  -8   4   44.69    1.67
  -1  -8   4   44.99    1.83
  -1  -8   4   47.46    1.88
   1  -8  -4   55.39    1.72
   1  -8  -4   51.79    1.65
  -1  -8   4   46.42    1.81
   1  -8  -4   60.59    1.82
   1  -8  -4   47.78    1.77
  -1  -8   4   44.58    1.76
   1  -8  -4   54.87    1.83
   1  -8  -4   48.71    1.68
   1  -8  -4   50.74    1.75
  -1  -8   4   47.37    1.64
   1  -8  -4   49.90    1.69
   1  -8  -4   51.92    1.70
  -1  -8   4   48.81    1.69
   1  -8  -4   51.11    1.70
  -1  -8   4   46.89    1.64
   1  -8  -4   54.57    1.66
  -1  -8   4   45.83    1.69
  -1  -8   4   47.92    1.67
   1  -8  -4   53.42    1.72
  -1  -8   4   48.34    1.79
   1  -8  -4   62.01    1.91
  -1  -8   4   49.95    1.81
  -1  -8   4   50.10    1.71
  -1  -8   4   46.33    1.72
   1  -8  -4   55.04    1.77
  -1  -8   4   47.22    1.82
  -1  -8   4   45.42    1.61
   1  -8  -4   51.57    1.76
  -1  -8   4   41.95    1.79
  -1  -8   3    1.47    0.53
  -1  -8   3    1.14    1.33
   1  -8  -3    4.37    1.13
   1  -8  -3    3.16    0.91
   1  -8  -3    3.38    0.49
  -1  -8   3    1.92    0.37
   1  -8  -3    3.59    0.47
  -1  -8   3    2.27    0.43
   1  -8  -3    3.29    0.48
   1  -8  -3    3.52    0.35
   1  -8  -3    3.52    0.36
  -1  -8   3    1.59    0.33
   1  -8  -3    3.34    0.39
  -1  -8   3    1.66    0.39
  -1  -8   3    1.81    0.33
   1  -8  -3    3.53    0.38
  -1  -8   3    1.83    0.32
  -1  -8   3    1.86    0.47
  -1  -8   3    2.33    0.50
   1  -8  -3    3.50    0.51
   1  -8  -3    3.71    0.46
   1  -8  -3    3.25    0.37
   1  -8  -3    3.19    0.35
   1  -8  -3    3.24    0.34
   1  -8  -3    3.10    0.36
  -1  -8   3    1.77    0.45
   1  -8  -3    3.46    0.47
  -1  -8   3    1.66    0.39
   1  -8  -3    2.80    0.34
   1  -8  -3    3.03    0.39
   1  -8  -3    3.34    0.37
   1  -8  -3    3.17    0.38
   1  -8  -3    3.31    0.35
  -1  -8   3    2.07    0.36
  -1  -8   3    1.70    0.30
  -1  -8   3    2.32    0.43
  -1  -8   3    2.25    0.38
  -1  -8   3    2.17    0.45
   1  -8  -3    3.23    0.44
   1  -8  -3    3.54    0.51
  -1  -8   3    1.76    0.29
  -1  -8   3    2.02    0.48
   1  -8  -3    2.22    0.31
   1  -8  -3    3.22    0.43
  -1  -8   3    1.78    0.47
   1  -8  -3    3.09    0.41
  -1  -8   3    1.51    0.31
  -1  -8   2   20.97    2.56
  -1  -8   2   13.89    1.14
   1  -8  -2   17.99    0.94
   1  -8  -2   18.96    0.93
   1  -8  -2   19.34    0.96
  -1  -8   2   18.22    0.93
   1  -8  -2   17.96    0.78
  -1  -8   2   18.04    0.90
  -1  -8   2   17.37    0.85
   1  -8  -2   18.02    0.85
  -1  -8   2   17.53    0.89
  -1  -8   2   19.05    1.00
   1  -8  -2   18.03    0.89
  -1  -8   2   18.17    1.00
  -1  -8   2   15.78    0.84
  -1  -8   2   18.19    0.99
   1  -8  -2   19.80    0.88
  -1  -8   2   17.68    0.94
  -1  -8   2   16.22    0.88
   1  -8  -2   18.19    0.93
   1  -8  -2   18.91    0.78
   1  -8  -2   19.12    0.79
  -1  -8   2   17.36    0.76
   1  -8  -2   18.29    0.76
   1  -8  -2   19.07    0.85
   1  -8  -2   19.36    0.89
   1  -8  -2   18.44    0.77
   1  -8  -2   20.96    2.06
   1  -8  -2   20.71    1.83
  -1  -8   2   17.14    0.96
  -1  -8   2   17.69    0.84
  -1  -8   2   18.00    0.93
  -1  -8   2   17.73    0.90
   1  -8  -2   20.37    0.98
  -1  -8   2   18.22    0.85
   1  -8  -2   17.36    0.86
   1  -8  -2   17.95    0.83
  -1  -8   2   17.69    0.81
  -1  -8   1    0.77    0.25
  -1  -8   1    1.15    0.45
   1  -8  -1    0.58    0.25
  -1  -8   1    1.10    0.35
   1  -8  -1    0.12    0.25
   1  -8  -1    0.41    0.34
  -1  -8   1    1.04    0.29
  -1  -8   1    1.26    0.31
  -1  -8   1    0.96    0.37
   1  -8  -1    0.59    0.35
  -1  -8   1    0.86    0.41
  -1  -8   1    0.92    0.28
   1  -8  -1    0.25    0.26
   1  -8  -1    0.62    0.77
   1  -8  -1   -0.05    0.49
  -1  -8   1    1.09    0.31
  -1  -8   1    1.15    0.36
  -1  -8   1    0.97    0.33
   1  -8  -1    0.31    0.35
  -1  -8   1    0.95    0.26
  -1  -8   1    1.10    1.30
   1  -8  -1    0.30    0.23
   1  -8  -1    0.15    0.42
   1  -8   0   37.16    1.36
  -1  -8   0   40.16    1.52
  -1  -8   0   36.39    1.36
  -1  -8   0   37.10    1.39
   1  -8   0   35.38    1.32
  -1  -8   0   42.38    1.51
   1  -8   0   37.33    1.28
  -1  -8   0   38.09    1.27
   1  -8   0   33.81    1.40
   1  -8   0   36.35    1.33
   1  -8   0   37.76    1.38
   1  -8   0   35.56    1.33
  -1  -8   0   38.76    1.36
  -1  -8   0   37.82    1.42
   1  -8   0   38.90    1.53
  -1  -8   0   40.01    1.40
   1  -8   0   39.61    1.47
   1  -8   0   35.72    1.37
   1  -8   0   37.43    1.45
  -1  -8  -1   28.96    1.34
  -1  -8  -1   33.16    1.40
   1  -8   1   42.17    1.62
   1  -8   1   45.02    1.43
   1  -8   1   44.19    1.31
  -1  -8  -1   30.33    1.19
  -1  -8  -1   29.82    1.31
   1  -8   1   43.25    1.54
   1  -8   1   45.31    1.58
  -1  -8  -1   30.65    1.28
  -1  -8  -1   34.86    1.46
  -1  -8  -1   34.30    1.40
   1  -8   1   44.48    1.52
  -1  -8  -1   30.78    1.40
   1  -8   1   42.96    1.48
   1  -8   1   49.37    1.46
  -1  -8  -1   33.11    1.34
  -1  -8  -1   31.11    1.29
  -1  -8  -1   28.73    1.19
   1  -8   1   46.03    1.52
  -1  -8  -1   35.69    1.40
   1  -8   1   44.67    1.41
   1  -8   1   49.33    1.46
  -1  -8  -1   22.77    1.79
   1  -8   1   53.57    3.89
  -1  -8  -1   28.28    1.30
  -1  -8  -1   35.00    1.46
   1  -8   1   46.57    1.60
   1  -8   1   41.58    1.43
  -1  -8  -2   32.59    2.36
   1  -8   2   85.30    4.91
  -1  -8  -2   41.43    2.89
  -1  -8  -2   40.16    1.72
  -1  -8  -2   37.60    1.71
  -1  -8  -2   43.65    1.78
   1  -8   2   73.04    1.91
  -1  -8  -2   37.69    1.66
   1  -8   2   71.46    1.85
  -1  -8  -2   40.04    1.56
  -1  -8  -2   42.11    1.57
  -1  -8  -2   39.78    1.63
  -1  -8  -2   43.07    1.72
   1  -8   2   71.09    2.04
  -1  -8  -2   42.57    1.78
   1  -8   2   73.81    2.08
   1  -8   2   71.73    1.89
  -1  -8  -2   44.43    1.75
   1  -8   2   73.29    2.04
  -1  -8  -2   42.63    1.73
  -1  -8  -2   39.34    1.74
   1  -8   2   72.28    2.00
   1  -8   2   78.63    1.92
   1  -8   2   77.64    1.88
  -1  -8  -2   37.80    1.57
   1  -8   2   73.84    2.00
   1  -8   2   72.93    1.88
  -1  -8  -2   41.45    1.67
   1  -8   2   78.08    1.93
  -1  -8  -2   47.42    1.76
   1  -8   2   74.52    1.83
  -1  -8  -2   43.83    1.64
   1  -8   2   77.05    2.12
  -1  -8  -2   46.30    1.84
  -1  -8  -2   39.98    1.69
   1  -8   2   69.82    1.92
   1  -8   2   74.92    1.86
  -1  -8  -2   42.28    1.65
  -1  -8  -3  174.62    6.91
   1  -8   3  265.22    9.66
  -1  -8  -3  211.09    7.69
  -1  -8  -3  201.55    5.65
  -1  -8  -3  181.95    5.63
  -1  -8  -3  189.42    5.55
   1  -8   3  207.15    5.53
   1  -8   3  215.51    5.60
   1  -8   3  209.71    5.83
   1  -8   3  205.27    5.45
  -1  -8  -3  197.25    5.40
  -1  -8  -3  204.99    5.43
   1  -8   3  209.92    5.77
   1  -8   3  209.55    5.75
  -1  -8  -3  200.93    5.53
   1  -8   3  209.04    5.58
  -1  -8  -3  227.96    5.70
  -1  -8  -3  202.86    5.68
   1  -8   3  209.35    5.69
   1  -8   3  226.94    5.58
   1  -8   3  220.16    5.57
  -1  -8  -3  190.43    5.54
  -1  -8  -3  183.70    5.44
   1  -8   3  209.75    5.56
  -1  -8  -3  197.40    5.47
   1  -8   3  216.09    5.54
   1  -8   3  220.86    5.71
   1  -8   3  214.26    5.56
   1  -8   3  211.49    5.61
  -1  -8  -3  201.82    5.55
  -1  -8  -3  230.16    5.67
   1  -8   3  200.54    5.47
   1  -8   3  213.08    5.78
  -1  -8  -3  195.68    5.58
   1  -8   3  201.52    5.60
  -1  -8  -3  196.18    5.52
   1  -8   3  216.30    5.56
   1  -8   3  186.56    5.60
  -1  -8  -3  214.97    5.53
   1  -8   4   84.32    5.12
  -1  -8  -4   49.81    3.22
  -1  -8  -4   68.22    2.24
  -1  -8  -4   61.52    2.24
  -1  -8  -4   62.39    2.17
   1  -8   4   70.78    2.15
   1  -8   4   70.15    2.14
   1  -8   4   68.06    2.38
  -1  -8  -4   63.03    2.13
  -1  -8  -4   73.91    3.97
   1  -8   4   70.83    2.17
   1  -8   4   67.79    2.33
   1  -8   4   69.07    2.05
  -1  -8  -4   69.07    2.12
   1  -8   4   66.93    2.30
  -1  -8  -4   63.59    1.98
  -1  -8  -4   60.57    2.01
   1  -8   4   68.14    2.05
  -1  -8  -4   63.18    2.25
  -1  -8  -4   72.83    2.30
   1  -8   4   74.41    2.15
  -1  -8  -4   61.92    2.19
   1  -8   4   70.66    2.06
   1  -8   4   71.41    2.14
  -1  -8  -4   59.31    2.02
  -1  -8  -4   60.87    2.11
   1  -8   4   69.37    2.12
   1  -8   4   64.78    2.13
   1  -8   4   75.85    2.22
  -1  -8  -4   65.29    2.13
  -1  -8  -4   74.92    2.27
   1  -8   4   66.69    2.12
   1  -8   4   66.52    2.20
   1  -8   4   67.98    2.27
   1  -8   4   67.45    2.18
  -1  -8  -4   69.89    2.17
   1  -8   4   69.67    2.11
   1  -8   4   69.94    2.37
   1  -8   4   64.03    2.21
  -1  -8  -4   68.24    2.11
   1  -8   4   71.87    2.15
   1  -8   5   81.09    5.14
  -1  -8  -5   43.79    3.28
  -1  -8  -5   78.37    4.18
   1  -8   5   73.96    2.33
  -1  -8  -5   72.11    2.17
  -1  -8  -5   78.50    2.34
  -1  -8  -5   70.20    2.29
   1  -8   5   69.90    2.17
   1  -8   5   69.74    2.16
  -1  -8  -5   72.65    2.23
   1  -8   5   64.95    2.42
   1  -8   5   68.01    2.18
   1  -8   5   64.20    2.36
  -1  -8  -5   75.28    2.24
   1  -8   5   67.93    2.08
   1  -8   5   66.28    2.33
  -1  -8  -5   75.02    2.39
  -1  -8  -5   79.48    2.16
   1  -8   5   66.35    2.08
  -1  -8  -5   70.28    2.28
   1  -8   5   69.28    2.16
  -1  -8  -5   69.20    2.18
   1  -8   5   68.66    2.17
  -1  -8  -5   64.35    2.07
  -1  -8  -5   75.92    2.17
   1  -8   5   62.50    2.18
   1  -8   5   65.17    2.25
   1  -8   5   64.16    2.13
   1  -8   5   68.11    2.33
   1  -8   5   75.27    2.27
   1  -8   5   62.92    2.20
  -1  -8  -5   65.08    2.21
   1  -8   5   69.12    2.41
   1  -8   5   66.98    2.14
   1  -8   5   69.15    2.20
   1  -8   5   59.51    2.24
   1  -8   6    3.50    1.65
   1  -8   6    1.51    0.32
  -1  -8  -6    0.29    0.77
  -1  -8  -6   -0.01    0.39
  -1  -8  -6    0.19    0.34
  -1  -8  -6    0.28    0.34
   1  -8   6    1.69    0.38
   1  -8   6    1.80    0.32
   1  -8   6    1.92    0.38
  -1  -8  -6    0.14    0.28
  -1  -8  -6    0.19    0.31
  -1  -8  -6    0.48    0.34
  -1  -8  -6   -0.04    0.30
   1  -8   6    1.78    0.33
   1  -8   6    1.31    0.47
   1  -8   6    1.27    0.57
   1  -8   6    1.78    0.43
   1  -8   6    1.74    0.47
   1  -8   6    1.68    0.31
  -1  -8  -6    0.18    0.32
  -1  -8  -6   -0.01    0.26
  -1  -8  -6    0.30    0.23
   1  -8   6    1.90    0.41
  -1  -8  -6    0.32    0.29
   1  -8   6    1.58    0.48
   1  -8   6    1.77    0.40
   1  -8   6    1.89    0.46
   1  -8   6    1.61    0.35
   1  -8   6    0.97    0.49
   1  -8   6    1.47    0.34
  -1  -8  -6   -0.07    0.39
  -1  -8  -7   21.81    2.29
  -1  -8  -7   18.65    0.87
   1  -8   7   15.44    1.09
  -1  -8  -7   19.98    0.88
  -1  -8  -7   19.27    0.87
   1  -8   7   14.96    0.76
  -1  -8  -7   24.32    0.95
   1  -8   7   14.65    0.97
  -1  -8  -7   22.01    1.09
   1  -8   7   15.56    0.95
  -1  -8  -7   19.57    0.88
  -1  -8  -7   18.08    0.96
  -1  -8  -7   18.84    0.90
  -1  -8  -7   21.80    0.91
   1  -8   7   15.60    0.89
   1  -8   7   15.18    0.96
   1  -8   7   15.39    0.98
  -1  -8  -7   18.95    0.93
   1  -8   7   15.71    0.82
   1  -8   7   15.39    1.03
   1  -8   7   19.60    2.81
   1  -8   7   16.11    1.05
   1  -8   7   15.03    0.84
  -1  -8  -8   29.24    1.33
   1  -8   8   51.74    1.91
   1  -8   8   56.56    1.86
   1  -8   8   51.53    1.45
  -1  -8  -8   28.43    1.33
  -1  -8  -8   31.61    1.38
  -1  -8  -8   27.65    1.40
   1  -8   8   58.62    1.58
   1  -8   8   51.95    1.87
   1  -8   8   54.02    1.78
  -1  -8  -8   28.40    1.43
  -1  -8  -8   28.45    1.33
  -1  -8  -8   27.46    1.37
   1  -8   8   59.88    1.76
  -1  -8  -8   31.19    1.35
   1  -8   8   52.27    1.80
   1  -8   8   58.21    1.66
   1  -8   8   53.40    1.78
   1  -8   8   60.01    4.61
   1  -8   8   54.97    1.90
   1  -8   8   53.33    1.61
   1  -8   9   26.35    1.56
  -1  -8  -9   61.71    1.68
   1  -8   9   26.51    1.45
  -1  -8  -9   64.23    1.68
  -1  -8  -9   64.66    1.61
   1  -8   9   25.25    1.21
  -1  -8  -9   68.49    1.68
   1  -8   9   24.90    1.42
  -1  -8  -9   68.83    1.61
  -1  -8  -9   60.89    1.73
  -1  -8  -9   66.42    1.77
   1  -8   9   27.08    1.40
   1  -8   9   25.43    1.47
   1  -8   9   25.59    1.43
   1  -8   9   23.93    1.29
   1  -8   9   29.33    3.49
   1  -8   9   26.62    1.34
   1  -8   9   27.35    1.53
   1  -8  10    0.35    0.49
   1  -8  10    0.14    0.36
  -1  -8 -10    3.06    0.46
   1  -8  10    0.46    0.52
  -1  -8 -10    2.62    0.45
  -1  -8 -10    2.99    0.44
  -1  -8 -10    3.66    0.43
   1  -8  10    0.17    0.40
   1  -8  10    0.43    0.44
  -1  -8 -10    2.51    0.43
  -1  -8 -10    2.70    0.46
   1  -8  10    0.14    0.38
  -1  -8 -10    3.50    0.41
   1  -8  10    0.94    1.37
  -1  -8 -10    3.41    1.18
   1  -8  10    0.60    0.49
   1  -8  10    0.41    0.33
  -1  -8 -11    1.10    0.35
  -1  -8 -11    1.16    0.27
  -1  -8 -11    1.49    0.40
   1  -8  11    0.24    0.50
   1  -8  11    0.35    0.40
   1  -8  11    0.43    0.40
  -1  -8 -11    1.11    0.33
  -1  -8 -11    1.28    0.39
  -1  -8 -11    1.17    0.39
  -1  -8 -11    1.30    0.32
   1  -8  11    0.16    0.37
   1  -8  11    0.38    0.47
   1  -8  11    0.11    0.30
   1  -8  11    0.13    0.35
   1  -8  11    0.18    0.48
   1  -8  11    0.31    0.33
  -1  -8 -11    1.65    0.34
  -1  -8 -12   35.17    1.23
   1  -8  12   38.75    1.69
   1  -8  12   42.52    1.66
   1  -8  12   40.78    1.53
  -1  -8 -12   40.35    1.46
  -1  -8 -12   40.57    1.37
   1  -8  12   42.35    1.56
  -1  -8 -12   36.30    1.42
  -1  -8 -12   34.69    1.43
  -1  -8 -12   36.15    1.35
  -1  -8 -12   39.03    1.51
  -1  -8 -12   35.97    1.31
   1  -8  12   45.74    1.55
   1  -8  12   42.02    1.66
   1  -8  12   44.31    1.70
   1  -8  12   46.28    1.52
  -1  -8 -12   36.08    1.31
  -1  -8 -13    2.80    0.40
   1  -8  13    2.95    0.42
   1  -8  13    2.45    0.50
  -1  -8 -13    3.01    0.39
  -1  -8 -13    2.42    0.32
  -1  -8 -13    2.32    0.38
  -1  -8 -13    2.57    0.43
  -1  -8 -13    2.41    0.29
   1  -8  13    3.28    0.43
   1  -8  13    3.41    0.55
   1  -8  13    2.69    0.54
   1  -8  13    3.09    0.52
   1  -8  13    3.40    0.44
  -1  -8 -13    2.51    0.31
   1  -8  13    2.43    0.55
  -1  -8 -14    2.98    0.37
  -1  -8 -14    3.05    0.37
   1  -8  14    7.54    0.50
   1  -8  14    6.24    0.60
   1  -8  14    6.50    0.58
  -1  -8 -14    2.75    0.35
   1  -8  14    6.53    0.58
   1  -8  14    6.49    0.62
   1  -8  14    6.95    0.56
   1  -8  14    7.35    0.49
  -1  -8 -14    2.32    0.27
   1  -8  15    0.63    0.22
   1  -8  15    0.64    0.37
   1  -8  15    0.75    0.33
   1  -8  15    0.77    0.29
   1  -8  15    0.94    0.27
   1  -8  15    0.70    0.38
   1  -8  15    0.72    0.31
  -1  -8 -15    0.04    0.20
  -1  -8 -15    0.27    0.26
  -1  -8 -15    0.07    0.19
  -1  -8 -15    0.23    0.27
   1  -8  16    1.01    0.30
   1  -8  16    0.69    0.19
   1  -8  16    0.85    0.29
   1  -8  16    1.08    0.27
  -1  -8 -16    0.37    0.18
  -1  -8 -16    0.44    0.13
  -1  -7  17    6.20    0.37
  -1  -7  17    7.01    0.45
  -1  -7  17    7.41    0.49
  -1  -7  17    6.25    0.42
   1  -7 -16   15.76    0.61
   1  -7 -16   18.16    0.75
  -1  -7  16   19.90    0.83
  -1  -7  16   22.41    0.91
  -1  -7  16   21.95    0.95
  -1  -7  15   13.10    0.62
  -1  -7  15   14.17    0.74
  -1  -7  15   15.11    0.80
   1  -7 -15    6.55    0.42
   1  -7 -15    6.88    0.53
   1  -7 -15    6.42    0.45
  -1  -7  15   16.08    0.68
   1  -7 -14   19.31    0.98
  -1  -7  14   29.89    1.05
  -1  -7  14   31.52    1.28
  -1  -7  14   31.10    1.23
  -1  -7  14   28.65    1.13
  -1  -7  14   27.74    1.09
  -1  -7  14   33.43    1.13
   1  -7 -14   18.12    0.92
   1  -7 -14   18.41    0.99
  -1  -7  14   30.14    1.18
   1  -7 -14   18.92    0.89
  -1  -7  13   80.72    2.41
   1  -7 -13   61.84    2.10
   1  -7 -13   58.80    1.96
  -1  -7  13   86.19    2.29
  -1  -7  13   78.44    2.36
  -1  -7  13   84.95    2.29
   1  -7 -13   61.70    2.21
   1  -7 -13   60.24    2.14
  -1  -7  13   79.07    2.44
  -1  -7  13   78.66    2.46
   1  -7 -13   59.60    2.13
   1  -7 -12   18.02    0.82
  -1  -7  12   23.65    1.00
  -1  -7  12   20.50    1.05
   1  -7 -12   16.12    0.73
   1  -7 -12   17.64    0.90
  -1  -7  12   20.58    1.06
   1  -7 -12   16.25    0.85
   1  -7 -12   15.76    0.76
   1  -7 -12   15.73    0.87
   1  -7 -12   16.69    0.98
  -1  -7  12   22.63    0.99
   1  -7 -12   16.99    0.92
   1  -7 -12   17.27    0.81
   1  -7 -12   17.32    2.13
  -1  -7  12   21.72    1.13
  -1  -7  12   20.31    1.08
   1  -7 -12   15.90    0.92
   1  -7 -11   95.76    4.96
   1  -7 -11   96.11    2.36
  -1  -7  11   51.75    2.29
  -1  -7  11   55.76    2.21
  -1  -7  11   52.91    2.32
   1  -7 -11   89.61    2.25
  -1  -7  11   52.35    2.20
   1  -7 -11   92.71    2.45
  -1  -7  11   55.41    2.34
   1  -7 -11   83.62    2.38
   1  -7 -11   89.25    2.26
   1  -7 -11   83.89    2.41
   1  -7 -11   86.72    2.53
   1  -7 -11   88.78    2.32
  -1  -7  11   54.42    2.23
   1  -7 -11   84.54    2.46
  -1  -7  11   60.97    4.63
  -1  -7  11   53.99    2.35
   1  -7 -11   79.52    2.46
   1  -7 -10  161.73    4.39
  -1  -7  10  155.77    4.61
  -1  -7  10  158.23    4.62
  -1  -7  10  177.62    4.49
   1  -7 -10  158.14    4.29
  -1  -7  10  160.40    4.62
   1  -7 -10  152.49    4.42
   1  -7 -10  159.17    4.31
  -1  -7  10  156.54    4.26
  -1  -7  10  160.78    4.65
   1  -7 -10  141.92    4.41
   1  -7 -10  152.54    4.36
   1  -7 -10  158.07    4.55
   1  -7 -10  154.24    4.34
   1  -7 -10  154.35    4.48
  -1  -7  10  167.14    4.52
  -1  -7  10  160.73    4.51
   1  -7 -10  160.52    4.46
  -1  -7  10  179.03    8.12
   1  -7 -10  144.15    4.51
   1  -7  -9    4.87    0.48
  -1  -7   9    4.48    0.50
  -1  -7   9    4.60    0.61
  -1  -7   9    4.24    0.62
  -1  -7   9    4.49    0.54
   1  -7  -9    5.06    0.51
   1  -7  -9    4.83    0.51
  -1  -7   9    4.33    0.56
   1  -7  -9    4.63    0.47
  -1  -7   9    4.93    0.43
   1  -7  -9    4.83    0.53
   1  -7  -9    4.50    0.45
   1  -7  -9    4.32    0.43
   1  -7  -9    4.69    0.56
  -1  -7   9    5.07    0.56
   1  -7  -9    4.71    0.49
   1  -7  -9    4.91    0.47
  -1  -7   9    5.01    1.67
  -1  -7   9    4.11    0.60
  -1  -7   9    4.44    0.48
   1  -7  -9    3.90    0.58
   1  -7  -8  119.04    4.98
   1  -7  -8  132.25    5.68
  -1  -7   8   86.23    3.08
  -1  -7   8   89.39    2.92
   1  -7  -8  124.66    3.05
  -1  -7   8   80.02    2.91
   1  -7  -8   93.91    2.89
  -1  -7   8   82.83    3.08
  -1  -7   8   85.26    2.88
  -1  -7   8   84.57    3.01
   1  -7  -8  114.85    3.02
  -1  -7   8   90.40    2.83
   1  -7  -8  118.61    2.95
  -1  -7   8   84.05    3.04
   1  -7  -8  110.00    3.04
   1  -7  -8  111.50    3.03
   1  -7  -8  121.29    2.96
   1  -7  -8  112.47    3.12
   1  -7  -8  106.25    2.95
   1  -7  -8  130.48    3.04
   1  -7  -8  115.90    3.08
  -1  -7   8   91.84    2.99
  -1  -7   8  101.32    5.80
  -1  -7   8   89.77    2.90
  -1  -7   8   91.94    3.10
   1  -7  -8  112.02    3.18
   1  -7  -7    3.73    0.97
   1  -7  -7    5.01    1.22
  -1  -7   7    3.35    0.52
   1  -7  -7    3.72    0.39
   1  -7  -7    2.63    0.44
   1  -7  -7    4.02    0.39
   1  -7  -7    3.32    0.39
   1  -7  -7    3.99    0.44
  -1  -7   7    3.29    0.35
  -1  -7   7    4.03    0.39
  -1  -7   7    3.56    0.48
  -1  -7   7    3.00    0.54
   1  -7  -7    3.30    0.41
   1  -7  -7    4.12    0.39
   1  -7  -7    3.74    0.42
   1  -7  -7    3.23    0.42
   1  -7  -7    3.39    0.40
  -1  -7   7    3.66    0.44
   1  -7  -7    4.02    0.40
  -1  -7   7    3.76    0.43
  -1  -7   7    3.57    0.51
  -1  -7   7    3.05    0.50
  -1  -7   7    3.32    0.90
  -1  -7   7    4.16    1.55
   1  -7  -7    3.21    0.49
  -1  -7   6   47.97    1.62
  -1  -7   6   47.71    1.43
   1  -7  -6   30.97    1.28
  -1  -7   6   45.34    1.43
   1  -7  -6   33.50    1.28
  -1  -7   6   44.74    1.34
  -1  -7   6   46.03    1.56
   1  -7  -6   30.42    1.30
   1  -7  -6   36.23    1.45
  -1  -7   6   50.59    1.49
  -1  -7   6   47.67    1.59
   1  -7  -6   33.35    1.41
  -1  -7   6   45.09    1.64
   1  -7  -6   31.75    1.35
   1  -7  -6   31.40    1.27
   1  -7  -6   33.54    1.28
  -1  -7   6   44.49    1.47
   1  -7  -6   38.87    2.78
   1  -7  -6   36.83    2.64
  -1  -7   6   46.66    2.56
  -1  -7   6   58.72    3.91
  -1  -7   5    1.91    0.70
  -1  -7   5    4.11    1.47
  -1  -7   5    2.03    0.45
   1  -7  -5    7.94    0.59
   1  -7  -5    7.49    1.22
   1  -7  -5    8.82    1.33
   1  -7  -5    6.86    0.44
   1  -7  -5    7.60    0.46
  -1  -7   5    2.11    0.39
  -1  -7   4    2.46    1.24
  -1  -7   4    1.43    0.59
   1  -7  -4    1.27    0.76
   1  -7  -4    1.10    0.76
  -1  -7   3  112.65    4.19
   1  -7  -3  126.86    5.02
   1  -7  -3  127.47    5.26
  -1  -7   2    0.43    1.14
  -1  -7   2    0.57    0.40
   1  -7  -2    0.47    0.65
   1  -7  -2    0.42    0.56
   1  -7  -1   11.95    1.91
  -1  -7   1    8.41    1.61
  -1  -7   1    6.58    0.72
  -1  -7   1    6.32    0.68
   1  -7  -1   10.42    1.15
   1  -7  -1    9.55    1.31
  -1  -7   0    0.69    0.32
  -1  -7   0    0.49    1.17
  -1  -7   0    0.66    0.42
   1  -7   0    6.47    1.60
   1  -7   0    5.75    1.06
   1  -7   0    6.47    0.90
   1  -7   0    6.50    0.91
  -1  -7  -1  192.99    6.86
  -1  -7  -1  215.59    7.57
   1  -7   2  121.41    5.74
  -1  -7  -2  123.40    4.82
  -1  -7  -3  261.17    8.67
  -1  -7  -3  280.91    9.16
  -1  -7  -3  263.90    8.94
   1  -7   4  144.68    6.74
  -1  -7  -4  141.22    5.52
  -1  -7  -4  145.94    5.59
  -1  -7  -4  146.81    5.85
  -1  -7  -5    0.83    0.27
   1  -7   5    0.29    0.30
  -1  -7  -5    0.85    0.27
  -1  -7  -5    0.83    0.29
  -1  -7  -5    0.29    0.56
  -1  -7  -5    1.12    0.75
   1  -7   5   -0.01    0.31
  -1  -7  -5    0.49    0.27
  -1  -7  -5    0.61    0.33
  -1  -7  -5    0.94    0.26
  -1  -7  -5    0.76    0.29
   1  -7   5    0.08    0.33
  -1  -7  -5    0.86    0.70
   1  -7   5    0.35    1.14
  -1  -7  -6   30.64    2.55
  -1  -7  -6   28.25    2.12
  -1  -7  -6   32.28    1.30
  -1  -7  -6   29.03    1.17
   1  -7   6   38.93    1.26
   1  -7   6   36.01    1.48
  -1  -7  -6   27.98    1.17
  -1  -7  -6   33.02    1.18
   1  -7   6   35.83    1.16
  -1  -7  -6   29.85    1.22
   1  -7   6   36.35    1.43
  -1  -7  -6   21.87    1.23
   1  -7   6   34.03    1.38
   1  -7   6   33.04    1.32
  -1  -7  -6   28.08    1.24
  -1  -7  -6   29.66    1.19
  -1  -7  -6   32.59    1.19
   1  -7   6   40.05    1.31
   1  -7   6   37.87    1.40
   1  -7   6   42.10    1.35
  -1  -7  -6   22.75    2.23
   1  -7   6   43.09    3.58
   1  -7   6   38.86    1.49
   1  -7   7    1.03    0.26
  -1  -7  -7    0.55    0.77
   1  -7   7    1.70    1.36
  -1  -7  -7    0.52    0.52
  -1  -7  -7    0.53    0.30
   1  -7   7    0.73    0.22
  -1  -7  -7    0.64    0.31
   1  -7   7    0.79    0.24
  -1  -7  -7    0.57    0.31
  -1  -7  -7    0.71    0.26
  -1  -7  -7    0.45    0.23
   1  -7   7    0.92    0.47
   1  -7   7    0.83    0.36
   1  -7   7    0.88    0.40
   1  -7   7    0.81    0.42
  -1  -7  -7    0.67    0.33
  -1  -7  -7    0.57    0.29
  -1  -7  -7    0.33    0.23
  -1  -7  -7    0.45    0.27
   1  -7   7    0.96    0.35
   1  -7   7    1.16    0.35
   1  -7   7    0.88    0.40
   1  -7   7    0.87    0.29
   1  -7   7    0.85    0.43
   1  -7   7    1.44    0.35
  -1  -7  -7    0.69    0.39
  -1  -7  -8   11.77    0.71
   1  -7   8    7.26    0.70
   1  -7   8    6.93    0.49
  -1  -7  -8   11.19    0.63
  -1  -7  -8   13.18    0.70
   1  -7   8    7.53    0.78
   1  -7   8    6.72    0.63
   1  -7   8    7.15    0.71
  -1  -7  -8   13.09    0.65
  -1  -7  -8   11.38    0.71
  -1  -7  -8   12.15    0.71
   1  -7   8    7.89    0.63
  -1  -7  -8   14.06    0.67
   1  -7   8    8.12    0.59
   1  -7   8    7.46    0.70
   1  -7   8    8.26    0.61
   1  -7   8    8.26    0.76
   1  -7   8   10.42    2.20
   1  -7   9    2.87    0.47
   1  -7   9    2.60    0.62
   1  -7   9    3.53    0.57
   1  -7   9    3.40    0.39
  -1  -7  -9   20.05    0.82
  -1  -7  -9   18.25    0.74
   1  -7   9    3.45    0.68
  -1  -7  -9   19.13    0.77
   1  -7   9    3.21    0.64
   1  -7   9    3.05    0.53
  -1  -7  -9   18.81    0.85
  -1  -7  -9   21.16    0.75
  -1  -7  -9   18.67    0.88
  -1  -7  -9   22.31    0.80
   1  -7   9    3.26    0.52
  -1  -7  -9   18.54    2.20
   1  -7   9    3.20    0.46
   1  -7   9    3.20    0.60
   1  -7   9    3.03    1.58
   1  -7  10   51.44    1.58
   1  -7  10   49.83    1.83
   1  -7  10   49.96    1.83
  -1  -7 -10   33.38    1.37
  -1  -7 -10   33.83    1.42
   1  -7  10   50.88    1.73
  -1  -7 -10   32.58    1.33
  -1  -7 -10   32.14    1.40
   1  -7  10   46.12    1.80
   1  -7  10   47.45    1.66
  -1  -7 -10   31.05    1.41
  -1  -7 -10   33.10    1.47
  -1  -7 -10   33.43    1.34
  -1  -7 -10   31.02    1.39
   1  -7  10   51.07    1.65
  -1  -7 -10   33.91    2.98
   1  -7  10   49.73    1.50
   1  -7  10   46.68    1.74
   1  -7  10   53.84    4.41
   1  -7  11   32.99    1.53
   1  -7  11   36.16    1.33
  -1  -7 -11   28.40    1.10
  -1  -7 -11   32.24    1.29
   1  -7  11   34.59    1.42
  -1  -7 -11   31.70    1.21
  -1  -7 -11   29.79    1.17
   1  -7  11   34.29    1.52
   1  -7  11   34.26    1.40
   1  -7  11   32.41    1.52
  -1  -7 -11   30.28    1.26
  -1  -7 -11   30.82    1.36
   1  -7  11   35.33    1.38
  -1  -7 -11   30.54    1.18
  -1  -7 -11   29.96    1.27
  -1  -7 -11   28.69    2.74
   1  -7  11   32.46    1.47
   1  -7  11   37.05    3.72
   1  -7  12   96.50    2.46
   1  -7  12   88.05    2.71
  -1  -7 -12   69.25    2.31
   1  -7  12   84.68    2.50
  -1  -7 -12   70.59    2.22
  -1  -7 -12   65.00    2.16
   1  -7  12   86.30    2.63
   1  -7  12   87.09    2.53
  -1  -7 -12   64.97    2.28
  -1  -7 -12   63.50    2.24
  -1  -7 -12   69.64    2.43
  -1  -7 -12   65.33    2.32
  -1  -7 -12   61.74    2.15
   1  -7  12   97.12    2.52
  -1  -7 -12   63.97    4.22
   1  -7  12   86.34    2.64
   1  -7  12   87.49    5.64
   1  -7  13   21.40    1.09
  -1  -7 -13   21.70    0.96
   1  -7  13   20.82    0.98
  -1  -7 -13   19.50    0.95
  -1  -7 -13   20.21    1.04
   1  -7  13   23.49    1.01
  -1  -7 -13   18.82    0.80
   1  -7  13   21.10    1.14
   1  -7  13   25.66    1.02
   1  -7  13   23.17    1.18
   1  -7  13   21.47    1.01
  -1  -7 -13   19.96    0.92
  -1  -7 -13   18.83    0.81
  -1  -7 -13   20.65    0.84
  -1  -7 -14    3.08    0.49
   1  -7  14    2.02    0.36
   1  -7  14    1.87    0.51
  -1  -7 -14    3.54    0.39
   1  -7  14    1.94    0.43
  -1  -7 -14    3.44    0.40
   1  -7  14    2.07    0.50
   1  -7  14    1.76    0.36
  -1  -7 -14    3.55    0.41
  -1  -7 -15  106.23    2.37
   1  -7  15   68.28    2.39
   1  -7  15   68.35    2.21
   1  -7  15   69.04    2.36
  -1  -7 -15  106.21    2.30
   1  -7  15   61.34    2.17
   1  -7  16    0.92    0.28
   1  -7  16    1.05    0.28
  -1  -7 -16    0.19    0.22
  -1  -7 -16    0.55    0.18
   1  -7  16    0.90    0.34
  -1  -7 -17    0.75    0.17
   1  -7  17    0.36    0.23
  -1  -6  18    1.17    0.23
  -1  -6  18    1.34    0.25
   1  -6 -17    0.95    0.21
  -1  -6  17    1.54    0.33
  -1  -6  17    1.22    0.28
   1  -6 -16   29.47    1.10
   1  -6 -16   29.75    1.16
  -1  -6  16   31.71    1.25
  -1  -6  16   29.50    1.15
   1  -6 -15   17.49    0.90
   1  -6 -15   17.87    0.86
   1  -6 -15   16.83    0.75
  -1  -6  15   16.68    0.83
  -1  -6  15   18.71    0.82
  -1  -6  15   19.35    1.01
  -1  -6  15   19.56    0.95
  -1  -6  14    0.54    0.49
  -1  -6  14    0.28    0.37
  -1  -6  14    0.35    0.32
  -1  -6  14    0.20    0.27
   1  -6 -14    1.01    0.39
  -1  -6  14    0.54    0.36
   1  -6 -14    0.96    0.28
   1  -6 -14    0.96    0.30
   1  -6 -13    2.10    0.37
   1  -6 -13    2.24    0.38
  -1  -6  13    0.15    0.38
  -1  -6  13    0.31    0.35
  -1  -6  13    0.19    0.31
   1  -6 -13    2.27    0.45
   1  -6 -13    2.99    1.11
  -1  -6  13   -0.42    1.10
  -1  -6  13    0.53    0.47
  -1  -6  13    0.46    0.36
   1  -6 -13    2.44    0.36
  -1  -6  12    0.52    1.27
   1  -6 -12    1.78    1.08
  -1  -6  12    0.45    0.31
   1  -6 -12    1.47    0.36
   1  -6 -12    1.23    0.30
   1  -6 -12    1.38    0.29
  -1  -6  12    0.57    0.39
  -1  -6  12    0.33    0.52
   1  -6 -12    1.47    0.35
   1  -6 -12    1.22    0.34
   1  -6 -12    1.32    0.45
   1  -6 -12    1.79    0.32
  -1  -6  12    0.34    0.28
  -1  -6  12    0.19    0.32
   1  -6 -12    1.50    0.41
  -1  -6  12    0.22    0.45
  -1  -6  12    0.41    0.41
  -1  -6  12    0.52    0.36
  -1  -6  12    0.31    1.20
   1  -6 -11    1.72    0.29
  -1  -6  11    3.37    0.45
   1  -6 -11    1.94    0.39
   1  -6 -11    1.68    0.37
  -1  -6  11    3.62    0.51
  -1  -6  11    3.31    0.63
   1  -6 -11    2.31    0.35
  -1  -6  11    3.77    1.50
   1  -6 -11    1.51    0.45
  -1  -6  11    3.34    0.44
   1  -6 -11    2.11    0.44
   1  -6 -11    2.17    0.35
   1  -6 -11    1.36    0.98
  -1  -6  11    3.51    1.52
  -1  -6  11    3.75    0.47
  -1  -6  11    3.38    0.54
   1  -6 -11    2.35    0.35
   1  -6 -10   42.66    1.43
  -1  -6  10   43.17    1.60
   1  -6 -10   45.15    1.58
  -1  -6  10   44.10    1.41
   1  -6 -10   43.96    1.46
   1  -6 -10   44.98    1.51
  -1  -6  10   41.72    1.58
   1  -6 -10   42.33    1.54
  -1  -6  10   44.48    1.71
  -1  -6  10   41.86    1.79
  -1  -6  10   51.09    3.99
   1  -6 -10   43.79    1.66
   1  -6 -10   42.34    1.48
   1  -6 -10   43.70    1.64
  -1  -6  10   45.27    1.60
   1  -6 -10   50.34    3.54
  -1  -6  10   40.55    3.58
  -1  -6  10   35.98    2.76
  -1  -6  10   41.14    1.66
  -1  -6  10   44.29    1.57
  -1  -6  10   43.64    1.73
   1  -6  -9   50.42    2.90
  -1  -6   9   36.57    2.64
  -1  -6   9   42.23    3.48
  -1  -6   9   37.46    1.60
  -1  -6   9   33.58    1.45
   1  -6  -9   47.20    1.56
  -1  -6   9   38.22    1.54
   1  -6  -9   41.35    1.51
  -1  -6   9   39.25    1.36
   1  -6  -9   48.39    1.47
   1  -6  -9   50.16    1.53
  -1  -6   9   37.02    1.67
  -1  -6   9   40.18    1.60
   1  -6  -9   44.65    1.50
   1  -6  -9   48.29    1.65
  -1  -6   9   40.18    1.52
   1  -6  -9   47.48    1.62
   1  -6  -9   54.71    1.53
  -1  -6   9   40.39    1.42
  -1  -6   9   44.05    3.62
  -1  -6   9   41.21    1.49
  -1  -6   9   38.74    1.63
  -1  -6   8  414.05   10.83
  -1  -6   8  451.07   10.64
  -1  -6   8  410.38   10.80
  -1  -6   8  402.12   10.72
   1  -6  -8  409.73   10.63
   1  -6  -8  383.15   10.56
   1  -6  -8  406.23   10.52
  -1  -6   8  414.34   10.49
   1  -6  -8  418.00   10.58
  -1  -6   8  402.28   10.77
   1  -6  -8  383.68   10.61
   1  -6  -8  408.57   10.72
  -1  -6   8  454.64   12.77
  -1  -6   8  502.44   14.75
  -1  -6   8  436.08   10.59
  -1  -6   8  422.62   10.82
  -1  -6   8  397.90   12.37
  -1  -6   8  438.84   13.94
   1  -6  -8  440.15   12.79
   1  -6  -8  408.89   10.69
  -1  -6   8  429.76   10.70
   1  -6  -8  400.36   10.55
  -1  -6   7    6.46    1.46
   1  -6  -7    8.13    1.36
   1  -6  -7    7.63    1.18
  -1  -6   7    6.58    1.24
   1  -6  -7    5.87    0.43
  -1  -6   7    7.44    1.60
  -1  -6   7    8.15    1.15
   1  -6  -7    6.53    0.47
  -1  -6   7    6.92    0.47
   1  -6  -7    5.54    0.43
   1  -6  -7    6.86    0.51
   1  -6  -7    6.21    0.46
  -1  -6   6    1.18    0.65
  -1  -6   6    0.44    0.98
   1  -6  -6    2.14    0.89
  -1  -6   6    0.51    0.86
   1  -6  -6    2.33    0.77
  -1  -6   6   -0.13    0.85
  -1  -6   5    3.65    1.21
  -1  -6   5    2.64    0.72
   1  -6  -5    5.02    1.01
   1  -6  -5    4.97    0.97
  -1  -6   4   13.28    1.23
  -1  -6   4   20.38    2.14
   1  -6  -4   34.96    2.19
   1  -6  -4   33.89    2.12
  -1  -6   3    1.99    1.06
  -1  -6   3    1.42    0.48
   1  -6  -3    0.50    0.57
   1  -6  -3    0.53    0.61
   1  -6  -3    0.60    0.66
  -1  -6   2  157.87    4.98
  -1  -6   2  227.59    7.40
  -1  -6   2  159.45    5.21
   1  -6  -2  205.81    6.49
   1  -6  -2  188.88    5.85
   1  -6  -2  197.62    6.08
  -1  -6   1  123.34    4.60
  -1  -6   1  184.06    6.65
   1  -6  -1  230.72    7.30
  -1  -6   1  134.52    4.72
   1  -6  -1  194.12    5.43
   1  -6  -1  213.13    5.77
   1  -6  -1  213.25    6.26
  -1  -6   0  213.31    6.43
  -1  -6   0  183.72    5.96
   1  -6   0  269.60    8.49
  -1  -6   0  283.66    8.49
   1  -6   0  214.24    6.54
   1  -6   0  242.35    6.85
   1  -6   0  253.90    7.50
  -1  -6  -1  252.21    7.64
  -1  -6  -1  289.10    8.29
  -1  -6  -2  416.23   12.07
   1  -6   2  636.93   15.54
  -1  -6  -2  499.37   13.33
   1  -6   2  482.46   12.68
  -1  -6  -2  561.91   13.92
  -1  -6  -2  585.94   14.01
   1  -6   3    3.57    1.33
  -1  -6  -3    5.12    0.88
   1  -6   3    3.15    0.52
  -1  -6  -3    5.53    0.89
  -1  -6  -3    4.89    0.94
  -1  -6  -4  131.25    4.76
   1  -6   4  131.53    5.73
  -1  -6  -4  133.16    4.71
  -1  -6  -5   27.46    2.08
  -1  -6  -5   28.52    1.93
  -1  -6  -6    1.94    0.85
  -1  -6  -6    2.10    0.64
  -1  -6  -7   44.50    1.52
   1  -6   7   50.12    1.59
  -1  -6  -7   42.47    2.46
  -1  -6  -7   45.32    3.02
   1  -6   7   50.55    1.66
   1  -6   7   51.86    1.62
  -1  -6  -7   44.24    3.01
   1  -6   7   48.69    1.73
  -1  -6  -7   45.50    1.60
   1  -6   8   53.71    2.03
   1  -6   8   53.05    1.79
  -1  -6  -8   58.01    1.88
  -1  -6  -8   56.10    1.86
   1  -6   8   54.09    1.96
   1  -6   8   51.39    2.00
   1  -6   8   50.55    1.88
   1  -6   8   48.58    1.96
  -1  -6  -8   56.86    1.89
  -1  -6  -8   59.65    1.92
   1  -6   8   53.66    1.86
  -1  -6  -8   65.91    1.82
  -1  -6  -8   40.07    3.24
   1  -6   8   62.53    4.40
  -1  -6  -8   64.57    1.84
   1  -6   8   57.94    1.83
  -1  -6  -8   65.56    3.74
   1  -6   8   54.57    3.79
   1  -6   9    1.39    0.48
   1  -6   9    0.23    0.30
  -1  -6  -9    4.71    0.46
  -1  -6  -9    4.47    0.40
  -1  -6  -9    4.54    0.45
   1  -6   9    0.47    0.44
   1  -6   9    0.45    0.39
   1  -6   9    0.16    0.32
   1  -6   9    0.37    0.45
  -1  -6  -9    4.70    0.44
  -1  -6  -9    4.62    0.47
  -1  -6  -9    4.83    0.46
   1  -6   9    0.35    0.31
  -1  -6  -9    4.86    0.40
   1  -6   9   -0.10    1.30
   1  -6   9    0.30    0.28
   1  -6   9    0.88    1.12
  -1  -6  -9    6.41    1.36
   1  -6  10   25.67    1.15
   1  -6  10   26.33    1.07
  -1  -6 -10    8.14    0.66
  -1  -6 -10    8.26    0.58
  -1  -6 -10    6.31    0.59
   1  -6  10   25.15    1.18
   1  -6  10   26.07    0.93
   1  -6  10   23.71    0.98
  -1  -6 -10    7.50    0.61
  -1  -6 -10    7.97    0.68
  -1  -6 -10    8.41    0.65
   1  -6  10   25.92    0.98
  -1  -6 -10    8.22    0.55
   1  -6  10   26.18    2.83
  -1  -6 -10    6.52    1.49
  -1  -6 -10    7.87    0.56
   1  -6  10   27.35    3.11
  -1  -6 -11    0.83    0.29
   1  -6  11    0.14    0.48
   1  -6  11    0.23    0.32
  -1  -6 -11    0.45    0.30
  -1  -6 -11    0.52    0.32
   1  -6  11    0.22    0.35
   1  -6  11    0.05    0.37
   1  -6  11    0.25    0.46
  -1  -6 -11    0.72    0.30
  -1  -6 -11    0.39    0.39
  -1  -6 -11    0.63    0.26
   1  -6  11    0.10    0.34
  -1  -6 -11    0.38    0.33
   1  -6  11   -0.12    1.26
  -1  -6 -11    0.08    0.83
   1  -6  11   -0.91    1.24
   1  -6  11    0.09    0.25
   1  -6  12   61.60    2.18
  -1  -6 -12   69.85    2.16
  -1  -6 -12   63.21    1.99
   1  -6  12   63.79    2.30
   1  -6  12   65.64    2.11
   1  -6  12   64.81    2.39
   1  -6  12   59.19    2.16
  -1  -6 -12   63.12    2.07
  -1  -6 -12   68.77    2.29
  -1  -6 -12   64.54    1.98
   1  -6  12   67.03    2.15
  -1  -6 -12   69.22    2.24
  -1  -6 -12   67.29    2.02
  -1  -6 -12   64.42    4.11
   1  -6  12   57.76    4.52
   1  -6  12   71.42    5.19
  -1  -6 -13    2.52    0.50
  -1  -6 -13    2.12    0.41
   1  -6  13    4.19    0.46
   1  -6  13    4.34    0.57
  -1  -6 -13    2.11    0.38
  -1  -6 -13    1.86    0.31
   1  -6  13    4.21    0.46
   1  -6  13    4.74    0.64
   1  -6  13    4.62    0.69
   1  -6  13    3.89    0.48
   1  -6  13    3.65    0.46
  -1  -6 -13    2.37    0.41
   1  -6  14   21.34    1.01
  -1  -6 -14   17.13    0.85
   1  -6  14   23.81    1.17
   1  -6  14   23.83    0.93
  -1  -6 -14   17.22    0.86
  -1  -6 -14   18.90    0.97
   1  -6  14   22.33    0.91
   1  -6  14   23.87    1.22
  -1  -6 -14   16.10    0.82
   1  -6  15   -0.01    0.27
   1  -6  15    0.25    0.39
  -1  -6 -15    0.18    0.25
  -1  -6 -15    0.10    0.30
  -1  -6 -15    0.04    0.21
   1  -6  16   33.66    1.12
   1  -6  16   32.01    1.13
  -1  -6 -17    0.15    0.20
   1  -6  17    0.44    0.19
   1  -6  17    0.61    0.28
   1  -6  17    0.34    0.21
   1  -6  18    0.48    0.17
   1  -5 -18   27.13    0.89
  -1  -5  18   25.50    0.92
   1  -5 -17    1.88    0.34
   1  -5 -17    1.94    0.26
  -1  -5  17    1.99    0.33
  -1  -5  17    2.22    0.41
   1  -5 -16   19.39    0.95
   1  -5 -16   19.17    0.84
  -1  -5  16   18.22    0.97
   1  -5 -15    0.29    0.36
   1  -5 -15    0.02    0.21
  -1  -5  15    0.15    0.34
  -1  -5  15    0.07    0.30
   1  -5 -14   42.03    1.41
   1  -5 -14   47.65    1.67
  -1  -5  14   30.88    1.41
   1  -5 -14   47.64    1.67
  -1  -5  14   37.19    1.53
  -1  -5  14   36.40    1.38
   1  -5 -14   43.37    1.49
  -1  -5  14   35.66    1.49
   1  -5 -14   40.70    1.34
  -1  -5  14   35.78    1.48
  -1  -5  14   35.98    1.64
   1  -5 -13   10.77    0.70
   1  -5 -13    9.46    0.69
  -1  -5  13   24.15    1.03
  -1  -5  13   22.25    1.01
   1  -5 -13    9.96    0.65
  -1  -5  13   23.28    1.18
   1  -5 -13    9.37    0.66
   1  -5 -13    9.22    0.81
  -1  -5  13   20.70    0.95
   1  -5 -13   10.43    0.80
  -1  -5  13   24.92    0.89
  -1  -5  13   24.80    2.82
  -1  -5  13   25.07    0.94
  -1  -5  13   24.51    1.10
   1  -5 -13    9.91    0.71
   1  -5 -13   12.22    1.81
   1  -5 -12   75.16    2.48
   1  -5 -12   84.06    2.50
   1  -5 -12   76.98    2.49
  -1  -5  12   86.51    2.64
  -1  -5  12   85.98    2.65
  -1  -5  12   82.45    2.78
   1  -5 -12   76.17    2.42
   1  -5 -12   76.79    2.45
  -1  -5  12   71.13    3.89
   1  -5 -12   91.94    4.84
  -1  -5  12   78.72    2.46
   1  -5 -12   71.84    2.34
   1  -5 -12   79.27    2.64
  -1  -5  12   82.78    2.59
  -1  -5  12   89.08    5.44
  -1  -5  12   75.07    2.53
  -1  -5  12   89.50    2.51
  -1  -5  12   88.14    2.72
   1  -5 -11    7.15    0.45
   1  -5 -11    7.12    0.53
   1  -5 -11    8.67    0.50
   1  -5 -11    8.62    0.57
   1  -5 -11    6.75    0.53
   1  -5 -11    8.05    0.54
  -1  -5  11    2.69    0.58
  -1  -5  11    2.63    0.44
  -1  -5  11    2.44    0.42
  -1  -5  11    2.68    1.14
  -1  -5  11    2.65    0.41
   1  -5 -11    7.97    0.63
   1  -5 -11    7.75    0.48
  -1  -5  11    2.88    0.41
  -1  -5  11    2.35    0.49
  -1  -5  11    2.30    0.39
   1  -5 -11    9.59    1.65
  -1  -5  11    3.13    1.46
  -1  -5  11    2.74    0.44
  -1  -5  10   10.61    0.76
   1  -5 -10   25.38    0.94
   1  -5 -10   27.89    0.90
   1  -5 -10   26.16    0.83
  -1  -5  10   10.98    0.79
  -1  -5  10   10.54    0.87
   1  -5 -10   25.89    0.82
  -1  -5  10    9.68    0.71
   1  -5 -10   25.61    1.05
   1  -5 -10   28.16    0.90
  -1  -5  10   11.31    0.73
  -1  -5  10    9.36    0.70
   1  -5 -10   25.79    1.04
  -1  -5  10   12.26    0.86
  -1  -5  10   11.18    0.71
   1  -5 -10   28.48    2.50
  -1  -5  10   14.16    2.18
   1  -5 -10   26.40    0.97
  -1  -5  10   10.31    1.55
  -1  -5  10   11.87    2.01
   1  -5  -9  166.86    4.52
   1  -5  -9  172.15    4.46
   1  -5  -9  162.66    4.62
   1  -5  -9  168.38    4.62
  -1  -5   9  166.64    4.52
   1  -5  -9  175.76    4.46
  -1  -5   9  168.04    6.28
   1  -5  -9  190.23    7.07
  -1  -5   9  189.83    7.73
   1  -5  -9  188.42    6.34
  -1  -5   9  159.96    6.00
  -1  -5   9  177.66    7.36
  -1  -5   9  160.07    4.63
  -1  -5   9  154.08    4.70
  -1  -5   9  163.89    4.69
  -1  -5   9  169.26    4.49
   1  -5  -9  159.97    4.39
   1  -5  -9  144.37    4.45
  -1  -5   8   13.68    1.53
  -1  -5   8   12.30    1.77
   1  -5  -8   13.19    1.43
  -1  -5   8   15.36    1.55
  -1  -5   8   17.23    2.11
   1  -5  -8   13.39    1.69
  -1  -5   7    0.88    0.84
   1  -5  -7    1.49    0.70
  -1  -5   7    0.37    0.84
  -1  -5   7    0.35    0.61
  -1  -5   7    1.03    0.96
  -1  -5   6   36.89    2.14
  -1  -5   6   41.73    2.73
  -1  -5   6   39.21    2.16
  -1  -5   6   45.08    2.98
   1  -5  -5   68.26    3.47
  -1  -5   5   89.82    3.44
  -1  -5   5  101.11    4.23
  -1  -5   5  110.75    4.62
   1  -5  -5   65.24    3.45
  -1  -5   5   90.19    3.38
  -1  -5   4  102.23    3.62
   1  -5  -4  116.34    4.19
  -1  -5   4  115.01    4.37
   1  -5  -4  115.44    4.09
  -1  -5   4   87.21    2.70
  -1  -5   4   97.49    3.41
  -1  -5   4  120.86    4.75
   1  -5  -3   24.86    1.62
   1  -5  -3   26.93    1.78
   1  -5  -3   15.00    1.34
  -1  -5   3   23.53    1.95
  -1  -5   3   17.77    0.87
  -1  -5   3   17.63    1.15
   1  -5  -2    1.97    0.69
   1  -5  -2    1.18    0.55
   1  -5  -2    1.40    0.60
  -1  -5   2    8.20    0.59
   1  -5  -2    1.25    0.52
  -1  -5   2    8.48    0.72
  -1  -5   2   11.17    1.42
   1  -5  -1  209.68    5.50
   1  -5  -1  228.34    5.78
   1  -5  -1  235.60    6.28
  -1  -5   1  164.75    5.05
   1  -5  -1  138.09    5.18
  -1  -5   1  200.80    6.56
  -1  -5   1  143.77    4.94
   1  -5   0  111.87    4.19
   1  -5   0   91.84    3.50
  -1  -5   0  135.53    4.21
   1  -5   0  106.21    3.72
   1  -5   0  117.48    4.83
  -1  -5   0  152.00    5.13
  -1  -5   0  110.43    3.41
  -1  -5   0  116.35    3.66
  -1  -5  -1   88.24    3.47
   1  -5   1  129.26    3.47
   1  -5   1  110.58    3.18
  -1  -5  -1   87.60    3.50
   1  -5   1  145.21    4.95
  -1  -5  -1   69.85    2.72
  -1  -5  -1   82.24    3.17
  -1  -5  -1  102.50    4.33
   1  -5   2  267.88    6.63
   1  -5   2  334.44    7.89
  -1  -5  -2  213.28    7.15
  -1  -5  -2  216.86    7.15
   1  -5   2  269.01    6.29
  -1  -5  -2  222.03    6.97
   1  -5   2  351.75    8.95
  -1  -5  -2  168.60    6.18
   1  -5   2  265.24    6.71
  -1  -5  -3  279.27    7.98
  -1  -5  -3  280.51    7.81
   1  -5   3  249.01    6.85
   1  -5   3  332.75    9.25
  -1  -5  -3  287.79    7.83
  -1  -5  -3  209.66    6.63
   1  -5   3  262.03    7.22
   1  -5   3  269.00    6.84
  -1  -5  -4  117.03    3.76
   1  -5   4   74.27    2.57
   1  -5   4  101.05    4.51
   1  -5   4   81.88    2.85
   1  -5   4   77.03    3.07
  -1  -5  -4  128.75    4.08
   1  -5   5    6.39    1.24
  -1  -5  -5    9.27    0.98
   1  -5   5    6.60    1.40
   1  -5   5    5.15    0.68
  -1  -5  -5    9.05    1.14
  -1  -5  -6    3.63    0.92
  -1  -5  -6    2.80    0.63
   1  -5   6    0.23    0.82
   1  -5   6   -0.07    0.97
  -1  -5  -6    2.22    0.79
   1  -5   6    0.50    0.48
  -1  -5  -7   22.01    1.56
   1  -5   7   32.49    2.55
  -1  -5  -7   22.40    1.96
   1  -5   7   26.12    1.71
   1  -5   7   28.81    2.67
  -1  -5  -8   57.94    3.38
   1  -5   8   55.61    3.64
   1  -5   8   60.81    4.10
  -1  -5  -9    0.97    0.29
   1  -5   9    0.45    0.29
   1  -5   9    0.76    0.32
   1  -5   9    0.52    0.37
  -1  -5  -9    0.91    0.30
  -1  -5  -9    0.85    0.32
  -1  -5  -9    1.07    0.30
   1  -5   9    0.57    0.28
  -1  -5  -9    1.10    0.24
   1  -5   9    0.85    1.29
   1  -5   9    0.39    0.25
   1  -5   9    0.39    0.95
  -1  -5  -9    0.76    0.78
   1  -5  10   25.08    1.14
  -1  -5 -10   18.10    0.94
   1  -5  10   24.70    1.08
  -1  -5 -10   18.42    0.82
   1  -5  10   27.72    2.80
  -1  -5 -10   21.24    2.18
   1  -5  10   23.26    1.01
   1  -5  10   21.36    0.94
  -1  -5 -10   20.19    1.00
  -1  -5 -10   19.20    0.96
   1  -5  10   24.28    0.99
  -1  -5 -10   16.85    0.79
   1  -5  10   29.33    3.11
  -1  -5 -10   18.35    0.81
  -1  -5 -10   13.52    0.80
   1  -5  10   25.20    1.19
   1  -5  10   24.96    0.95
  -1  -5 -11    3.85    0.36
  -1  -5 -11    3.73    0.41
  -1  -5 -11    3.21    1.12
   1  -5  11    0.66    1.17
  -1  -5 -11    3.45    0.37
  -1  -5 -11    4.02    0.43
  -1  -5 -11    3.42    0.47
   1  -5  11    0.95    0.34
   1  -5  11    0.63    0.38
   1  -5  11    0.81    0.49
   1  -5  11    0.57    0.44
  -1  -5 -11    3.59    0.39
  -1  -5 -11    3.45    0.59
   1  -5  11    1.06    0.32
  -1  -5 -11    4.35    0.50
  -1  -5 -11    3.98    0.36
   1  -5  11    0.64    0.31
   1  -5  11    0.33    1.28
   1  -5  11    0.41    0.29
   1  -5  11    0.49    0.48
   1  -5  11    0.35    0.28
   1  -5  12   22.08    1.24
   1  -5  12   20.76    1.02
   1  -5  12   20.25    0.99
   1  -5  12   19.90    0.99
   1  -5  12   21.73    1.15
   1  -5  12   20.93    2.70
  -1  -5 -12   29.51    2.59
   1  -5  12   22.34    1.00
  -1  -5 -12   28.01    1.19
   1  -5  12   20.33    0.97
   1  -5  12   25.84    3.13
  -1  -5 -12   26.28    1.07
   1  -5  12   22.06    1.23
   1  -5  12   21.62    0.96
  -1  -5 -12   28.14    1.08
   1  -5  12   21.03    1.04
   1  -5  13   22.28    1.28
   1  -5  13   21.01    1.05
   1  -5  13   21.65    1.04
   1  -5  13   21.68    1.06
  -1  -5 -13   39.79    1.23
  -1  -5 -13   38.45    1.25
  -1  -5 -13   41.01    1.41
   1  -5  13   20.97    1.02
   1  -5  13   21.41    1.00
   1  -5  13   23.09    3.02
   1  -5  13   22.35    1.00
   1  -5  13   23.26    1.28
   1  -5  13   21.95    1.14
   1  -5  13   20.40    2.75
  -1  -5 -13   38.38    2.95
   1  -5  14    4.42    0.43
   1  -5  14    5.63    0.66
  -1  -5 -14    2.80    0.36
   1  -5  14    5.14    0.69
  -1  -5 -14    2.76    0.37
  -1  -5 -14    2.80    0.53
   1  -5  14    3.80    0.47
  -1  -5 -14    2.48    0.47
   1  -5  14    4.60    0.42
  -1  -5 -15    9.16    0.58
  -1  -5 -15   11.00    0.80
  -1  -5 -15    9.75    0.60
   1  -5  15   25.37    1.10
   1  -5  15   22.12    0.76
   1  -5  15   23.17    1.12
  -1  -5 -15   10.85    0.76
   1  -5  16    5.42    0.56
   1  -5  16    5.30    0.62
  -1  -5 -16    5.81    0.53
  -1  -5 -16    6.29    0.57
  -1  -5 -17   14.63    0.66
  -1  -5 -17   15.23    0.75
  -1  -5 -18    6.33    0.29
   1  -5  18    5.25    0.39
  -1  -4  19    6.43    0.38
  -1  -4  18    9.75    0.58
  -1  -4  18    7.29    0.42
   1  -4 -17    1.50    0.25
   1  -4 -17    1.47    0.37
   1  -4 -16   28.97    1.20
  -1  -4  16   21.91    1.01
   1  -4 -16   26.83    1.08
  -1  -4  16   20.59    1.03
  -1  -4  16   23.50    1.08
   1  -4 -16   27.25    1.02
   1  -4 -15   24.86    1.25
   1  -4 -15   26.08    1.27
  -1  -4  15   36.25    1.36
  -1  -4  15   39.00    1.40
  -1  -4  15   35.68    1.15
  -1  -4  15   37.50    1.47
   1  -4 -15   23.99    1.13
   1  -4 -15   22.37    1.14
  -1  -4  15   38.60    1.41
   1  -4 -15   23.74    1.16
   1  -4 -14   50.55    1.91
   1  -4 -14   51.11    3.57
   1  -4 -14   50.83    1.92
  -1  -4  14   60.86    1.99
  -1  -4  14   62.12    2.18
   1  -4 -14   47.51    1.74
   1  -4 -14   51.55    2.01
  -1  -4  14   62.91    2.05
   1  -4 -14   53.24    2.03
  -1  -4  14   64.41    2.11
  -1  -4  14   62.05    1.85
  -1  -4  14   64.09    2.10
  -1  -4  14   56.39    1.98
  -1  -4  13    8.90    0.70
   1  -4 -13   10.51    0.63
   1  -4 -13   11.62    0.74
  -1  -4  13    7.94    0.58
  -1  -4  13    6.94    1.33
   1  -4 -13   12.25    1.79
   1  -4 -13   11.26    0.73
  -1  -4  13    7.03    0.75
  -1  -4  13    8.44    0.66
   1  -4 -13   10.54    0.61
   1  -4 -13   11.43    0.79
   1  -4 -13   10.90    0.79
  -1  -4  13    8.34    0.67
  -1  -4  13   10.56    2.04
  -1  -4  13    7.86    0.67
  -1  -4  13    8.29    0.59
  -1  -4  13    9.20    0.75
   1  -4 -12  160.23    4.02
   1  -4 -12  148.68    3.80
  -1  -4  12  115.65    4.00
  -1  -4  12  120.93    3.89
  -1  -4  12  121.13    3.77
   1  -4 -12  156.11    3.99
   1  -4 -12  165.44    3.90
  -1  -4  12  100.86    3.78
   1  -4 -12  161.87    4.11
  -1  -4  12  122.33    3.88
   1  -4 -12  165.11    4.14
  -1  -4  12  123.56    3.74
  -1  -4  12  103.52    5.08
  -1  -4  12  144.12    7.10
   1  -4 -12  177.22    6.82
  -1  -4  12  125.98    3.94
   1  -4 -11   13.85    0.77
  -1  -4  11   11.96    0.85
   1  -4 -11   14.13    0.77
   1  -4 -11   14.59    0.72
  -1  -4  11    9.91    0.70
   1  -4 -11   14.16    0.84
  -1  -4  11   11.75    0.65
  -1  -4  11   11.20    0.72
   1  -4 -11   12.62    0.63
   1  -4 -11   14.02    0.82
  -1  -4  11   11.49    0.66
  -1  -4  11   11.74    1.58
  -1  -4  11   14.62    2.20
  -1  -4  11   13.18    0.79
   1  -4 -10   30.60    1.08
   1  -4 -10   31.74    1.03
   1  -4 -10   29.63    1.06
  -1  -4  10   16.56    1.01
  -1  -4  10   16.20    1.71
  -1  -4  10   16.40    0.83
   1  -4 -10   31.90    1.16
  -1  -4  10   15.91    0.83
  -1  -4  10   16.19    0.88
   1  -4 -10   30.95    0.95
  -1  -4  10   15.58    0.88
   1  -4 -10   29.80    1.14
  -1  -4  10   16.43    0.92
  -1  -4  10   20.84    2.44
   1  -4 -10   38.26    2.71
   1  -4  -9   63.99    3.13
  -1  -4   9   50.95    2.85
   1  -4  -9   71.01    3.70
  -1  -4   9   55.53    3.77
   1  -4  -8  355.10   10.04
  -1  -4   8  262.12    9.20
  -1  -4   8  308.58   10.75
   1  -4  -8  386.47   10.68
  -1  -4   7    0.88    0.80
  -1  -4   7    0.93    0.72
   1  -4  -7    0.51    0.70
   1  -4  -7    0.08    0.56
  -1  -4   7    1.24    0.90
  -1  -4   6    2.28    0.87
   1  -4  -6    3.01    0.76
  -1  -4   6    2.07    0.76
  -1  -4   6    2.04    0.66
  -1  -4   6    2.65    0.94
  -1  -4   5  213.43    5.72
   1  -4  -5  166.00    5.61
  -1  -4   5  213.39    6.43
   1  -4  -5  171.77    5.90
  -1  -4   5  226.66    6.84
  -1  -4   5  186.47    5.58
  -1  -4   4   39.95    1.98
   1  -4  -4   67.30    2.41
   1  -4  -4   67.49    2.71
  -1  -4   4   33.80    2.19
   1  -4  -4   66.83    2.63
  -1  -4   4   41.13    2.50
   1  -4  -4   53.32    2.44
  -1  -4   4   32.13    1.80
  -1  -4   3  213.28    5.80
   1  -4  -3  266.51    6.06
  -1  -4   3  133.65    4.06
  -1  -4   3  224.34    6.21
  -1  -4   3  188.26    4.92
   1  -4  -3  266.14    5.86
   1  -4  -3  211.03    5.47
   1  -4  -2   72.35    3.19
  -1  -4   2  126.51    4.10
   1  -4  -2   72.75    3.03
   1  -4  -2   64.49    2.89
  -1  -4   2   99.06    2.97
  -1  -4   2  107.42    2.86
   1  -4  -1  868.81   20.13
   1  -4  -1  805.06   19.46
   1  -4  -1  815.52   19.66
  -1  -4   1  710.64   19.25
  -1  -4   1  895.22   20.65
  -1  -4   1  718.19   19.22
   1  -4  -1  659.58   19.34
   1  -4   0  164.20    4.43
  -1  -4   0  169.06    4.74
   1  -4   0  174.30    4.96
  -1  -4   0  162.84    4.83
   1  -4   0  163.71    4.49
  -1  -4   0  144.83    4.33
   1  -4   0  161.36    5.36
  -1  -4   0  179.27    5.45
  -1  -4   0  137.33    4.20
  -1  -4  -1   86.28    2.71
   1  -4   1   54.53    2.07
   1  -4   1   57.22    2.11
  -1  -4  -1   78.27    2.66
  -1  -4  -1   74.90    2.43
   1  -4   1   52.96    1.91
   1  -4   1   59.08    2.90
   1  -4   1   48.96    1.92
  -1  -4  -1   92.90    3.39
  -1  -4  -1   64.00    2.04
   1  -4   2   32.71    1.69
  -1  -4  -2   50.78    1.95
   1  -4   2   26.97    1.24
  -1  -4  -2   47.78    1.85
   1  -4   2   28.06    1.31
   1  -4   2   30.22    2.05
   1  -4   2   28.84    1.25
  -1  -4  -3  491.09   12.38
   1  -4   3  477.19   12.88
   1  -4   3  400.73   11.61
  -1  -4  -3  471.59   12.43
   1  -4   3  447.61   12.00
   1  -4   3  465.63   11.87
   1  -4   3  523.87   13.49
   1  -4   4   35.49    2.10
   1  -4   4   27.50    1.11
  -1  -4  -4   27.27    1.54
  -1  -4  -4   27.08    1.72
   1  -4   4   31.97    1.49
   1  -4   4   32.24    2.27
   1  -4   4   32.89    1.58
  -1  -4  -4   27.11    1.70
   1  -4   5  128.99    3.96
   1  -4   5  136.14    4.79
  -1  -4  -5   96.26    3.71
  -1  -4  -5  102.19    4.13
   1  -4   5  105.91    3.04
   1  -4   5  140.86    5.23
  -1  -4  -6   30.47    1.97
  -1  -4  -6   29.06    1.59
   1  -4   6   20.51    1.50
   1  -4   6   23.18    1.93
  -1  -4  -7  346.05   10.27
  -1  -4  -7  322.20    9.34
   1  -4   7  340.16   10.61
  -1  -4  -7  358.74   10.49
  -1  -4  -8  185.10    6.24
   1  -4   8  141.80    6.13
   1  -4   8  126.25    5.04
  -1  -4  -8  201.84    6.63
  -1  -4  -9   39.17    2.73
   1  -4   9   58.63    2.70
   1  -4   9   73.94    3.93
  -1  -4  -9   25.40    2.58
   1  -4  10   79.95    2.74
   1  -4  10   85.71    2.83
   1  -4  10   89.39    2.94
  -1  -4 -10  118.23    2.99
   1  -4  10   82.23    2.73
  -1  -4 -10  113.83    3.06
   1  -4  10   85.26    2.72
  -1  -4 -10  122.38    3.02
   1  -4  10   88.35    2.90
   1  -4  10   93.30    5.05
  -1  -4 -10  118.76    4.99
   1  -4  10   79.30    3.78
  -1  -4 -10  119.12    2.92
   1  -4  10   87.58    2.68
  -1  -4 -11  112.45    3.11
   1  -4  11   99.85    3.10
  -1  -4 -11  105.37    3.16
  -1  -4 -11  108.04    3.01
  -1  -4 -11  102.82    3.04
  -1  -4 -11  102.63    3.22
   1  -4  11   99.23    3.05
   1  -4  11   95.17    3.03
   1  -4  11  104.47    3.26
   1  -4  11   95.10    3.01
  -1  -4 -11  108.10    3.18
   1  -4  11  100.51    3.03
   1  -4  11   95.81    2.96
  -1  -4 -11  107.34    3.17
   1  -4  11  108.35    3.19
   1  -4  11  114.92    5.82
   1  -4  11   90.91    4.16
  -1  -4 -11  114.36    5.20
   1  -4  11  104.41    2.95
  -1  -4 -12   35.83    1.18
  -1  -4 -12   33.77    1.22
  -1  -4 -12   34.18    1.41
   1  -4  12   21.73    1.09
   1  -4  12   21.53    1.05
   1  -4  12   22.20    1.25
   1  -4  12   20.76    1.07
  -1  -4 -12   37.06    1.37
   1  -4  12   21.66    1.00
   1  -4  12   21.86    1.07
  -1  -4 -12   37.39    1.37
   1  -4  12   22.74    1.17
  -1  -4 -12   33.33    2.71
   1  -4  12   22.47    2.69
   1  -4  12   21.89    1.00
  -1  -4 -12   36.75    1.28
   1  -4  13   33.08    1.43
  -1  -4 -13   39.93    1.35
  -1  -4 -13   38.88    1.43
  -1  -4 -13   40.71    1.49
  -1  -4 -13   37.00    1.61
   1  -4  13   32.73    1.39
   1  -4  13   32.32    1.33
   1  -4  13   34.01    1.58
   1  -4  13   33.34    1.41
  -1  -4 -13   41.65    1.57
   1  -4  13   32.59    1.37
  -1  -4 -13   41.76    1.58
   1  -4  13   39.03    3.82
   1  -4  13   32.75    1.26
  -1  -4 -13   38.97    2.97
   1  -4  13   32.82    3.34
   1  -4  14   70.26    2.44
  -1  -4 -14   64.01    2.15
   1  -4  14   58.27    2.18
  -1  -4 -14   70.20    2.32
  -1  -4 -14   68.17    2.30
   1  -4  14   69.05    2.20
   1  -4  14   82.51    5.44
   1  -4  14   69.95    2.23
  -1  -4 -14   60.71    2.02
  -1  -4 -14   56.27    3.71
   1  -4  14   63.80    4.68
  -1  -4 -14   66.80    2.20
   1  -4  15   57.56    2.07
  -1  -4 -15   75.25    2.30
  -1  -4 -15   71.72    2.17
   1  -4  15   62.70    2.28
  -1  -4 -15   61.68    1.95
   1  -4  15   59.12    2.27
  -1  -4 -15   71.74    2.27
   1  -4  15   58.91    2.09
   1  -4  16    6.15    0.62
  -1  -4 -16    5.47    0.56
   1  -4  16    6.10    0.64
  -1  -4 -16    6.19    0.58
   1  -4  16    5.23    0.49
   1  -4  17    1.15    0.40
  -1  -4 -17    1.41    0.36
   1  -4  17    0.83    0.34
  -1  -4 -18    2.13    0.32
   1  -4  18    1.34    0.24
  -1  -4 -19    0.61    0.16
   1  -3 -19   13.32    0.60
  -1  -3  19   13.53    0.60
   1  -3 -18   23.55    0.96
   1  -3 -18   22.29    0.88
  -1  -3  18   20.88    0.80
   1  -3 -17    3.33    0.46
  -1  -3  17    2.00    0.39
   1  -3 -17    2.86    0.39
   1  -3 -17    3.10    0.42
  -1  -3  17    2.66    0.40
  -1  -3  16   14.08    0.80
  -1  -3  16   14.46    0.83
  -1  -3  16   14.29    0.79
  -1  -3  16   15.02    0.85
  -1  -3  16   13.66    0.85
   1  -3 -16   11.45    0.74
   1  -3 -16   12.52    0.77
   1  -3 -16   12.19    0.77
   1  -3 -16   10.95    0.63
   1  -3 -15   13.01    0.81
  -1  -3  15    7.13    0.66
  -1  -3  15    7.79    0.69
  -1  -3  15    7.28    0.64
   1  -3 -15   13.40    0.79
   1  -3 -15   12.83    0.79
  -1  -3  15    6.63    0.70
  -1  -3  14   13.88    0.93
  -1  -3  14   13.90    0.80
  -1  -3  14   15.97    0.82
   1  -3 -14   11.02    0.78
  -1  -3  14   13.29    0.83
   1  -3 -14   11.75    0.84
  -1  -3  14   14.59    0.88
  -1  -3  14   14.67    0.91
  -1  -3  14   14.99    2.31
   1  -3 -14   10.24    1.64
   1  -3 -14   12.00    0.82
  -1  -3  14   16.66    2.39
  -1  -3  13    2.99    0.56
   1  -3 -13    4.98    0.54
  -1  -3  13    3.52    0.44
   1  -3 -13    4.59    0.42
  -1  -3  13    2.93    0.48
   1  -3 -13    5.44    0.59
  -1  -3  13    3.05    0.46
  -1  -3  13    3.22    0.40
  -1  -3  13    2.21    1.29
   1  -3 -13    6.66    1.37
  -1  -3  13    2.72    1.01
  -1  -3  13    3.32    0.51
   1  -3 -13    4.96    0.56
   1  -3 -12   26.14    1.06
  -1  -3  12    9.72    0.79
  -1  -3  12    9.89    0.68
   1  -3 -12   25.68    1.02
   1  -3 -12   26.99    0.89
  -1  -3  12    9.05    0.70
   1  -3 -12   27.88    1.10
  -1  -3  12    8.80    0.69
  -1  -3  12    8.72    0.60
  -1  -3  12    7.65    1.37
  -1  -3  12    9.53    0.74
   1  -3 -12   32.59    2.60
  -1  -3  11    1.73    0.43
  -1  -3  11    1.39    0.33
   1  -3 -11    5.46    0.50
  -1  -3  11    1.26    0.33
   1  -3 -11    5.98    0.53
  -1  -3  11    1.79    0.35
   1  -3 -11    5.68    0.54
  -1  -3  11    1.52    0.30
  -1  -3  11    1.84    0.92
   1  -3 -11    7.20    1.36
   1  -3 -11    5.46    0.41
   1  -3 -11    5.48    0.50
   1  -3 -11    5.10    0.54
  -1  -3  11    1.54    0.37
   1  -3 -10    0.32    0.27
   1  -3 -10    0.53    0.29
   1  -3 -10    0.18    0.31
   1  -3 -10    0.48    0.75
  -1  -3  10    1.69    0.86
  -1  -3  10    0.89    0.36
  -1  -3   9   99.47    4.14
   1  -3  -9   99.08    4.44
  -1  -3   9   90.91    3.78
   1  -3  -9   93.11    3.98
  -1  -3   8   40.21    2.15
   1  -3  -8   15.63    1.65
   1  -3  -8   14.89    1.47
  -1  -3   8   36.59    1.93
  -1  -3   7   45.43    2.40
   1  -3  -7   68.24    3.05
  -1  -3   7   44.87    2.28
   1  -3  -7   64.35    2.84
   1  -3  -6  195.06    6.36
   1  -3  -6  186.37    6.22
  -1  -3   6  189.41    5.80
   1  -3  -5  185.61    5.92
  -1  -3   5  181.45    5.49
  -1  -3   4  478.29   12.72
   1  -3  -4  460.39   12.38
   1  -3  -4  447.86   11.98
  -1  -3   4  469.72   12.41
  -1  -3   3  277.49    7.98
   1  -3  -3  273.67    8.27
  -1  -3   3  313.32    8.75
   1  -3  -3  272.75    8.26
  -1  -3   3  328.37    8.12
   1  -3  -3  313.96    8.17
   1  -3  -3  291.56    8.47
  -1  -3   3  294.97    8.48
  -1  -3   2  130.76    4.47
   1  -3  -2  142.58    4.19
   1  -3  -2  134.65    4.13
  -1  -3   2  130.39    3.95
   1  -3  -2  136.68    4.35
  -1  -3   2  121.85    4.22
  -1  -3   1  234.89    7.06
  -1  -3   1  254.30    7.70
   1  -3  -1  258.23    7.20
   1  -3  -1  270.84    7.26
   1  -3  -1  304.64    7.27
   1  -3  -1  280.45    7.61
  -1  -3   0  117.71    4.09
  -1  -3   0  106.30    3.51
   1  -3   0  102.74    3.39
   1  -3   0  141.33    3.56
  -1  -3   0   97.65    3.38
   1  -3   0  173.51    3.76
  -1  -3   0  112.91    3.66
  -1  -3   0  110.77    3.69
   1  -3   0  148.28    3.64
   1  -3   1  129.43    3.58
  -1  -3  -1  164.19    4.66
  -1  -3  -1  148.41    3.93
   1  -3   1  112.64    3.60
   1  -3   1  124.52    3.68
  -1  -3  -1  150.33    4.07
   1  -3   1  115.45    3.58
   1  -3   2  152.43    4.36
   1  -3   2  158.44    4.38
   1  -3   2  167.50    5.26
  -1  -3  -2  147.42    4.58
   1  -3   2  152.75    4.26
   1  -3   2  160.98    4.70
  -1  -3  -2  140.78    4.51
   1  -3   2  156.33    4.93
   1  -3   3  184.22    5.86
   1  -3   3  171.54    4.97
   1  -3   3  154.60    4.64
   1  -3   3  168.96    4.97
  -1  -3  -3  197.54    5.40
  -1  -3  -3  185.40    5.13
   1  -3   3  176.51    5.49
   1  -3   4  140.06    4.19
  -1  -3  -4  139.01    4.46
   1  -3   4  142.21    4.12
   1  -3   4  149.99    4.73
  -1  -3  -4  134.63    4.10
  -1  -3  -5  836.49   19.20
  -1  -3  -5  897.48   19.45
   1  -3   5  722.72   18.67
   1  -3   5  804.79   19.41
   1  -3   5  756.17   18.52
   1  -3   5  607.89   17.82
  -1  -3  -5  772.59   18.53
  -1  -3  -6    2.19    0.69
   1  -3   6    1.30    0.75
   1  -3   6    0.90    0.24
  -1  -3  -6    1.86    0.45
  -1  -3  -6    1.94    0.70
   1  -3   6    0.90    0.59
  -1  -3  -7   11.56    1.24
  -1  -3  -7   14.00    1.39
   1  -3   7    5.64    1.05
  -1  -3  -7    9.29    0.82
   1  -3   7    5.78    0.86
  -1  -3  -8   97.11    4.25
  -1  -3  -8  103.37    4.57
   1  -3   8  103.46    3.79
  -1  -3  -9   15.49    1.64
  -1  -3  -9   10.04    1.51
   1  -3   9   19.58    1.49
   1  -3   9   24.57    2.16
   1  -3  10    0.30    0.31
  -1  -3 -10    0.04    0.26
  -1  -3 -10    0.24    0.28
   1  -3  10    0.10    0.67
  -1  -3 -10    0.17    0.67
   1  -3  10    0.14    0.86
   1  -3  10    0.07    0.30
  -1  -3 -10    0.21    0.34
  -1  -3 -11   30.65    1.17
  -1  -3 -11   34.21    2.51
   1  -3  11   25.79    2.65
   1  -3  11   22.87    1.82
   1  -3  11   22.02    1.01
   1  -3  11   25.54    1.20
  -1  -3 -11   29.83    1.14
  -1  -3 -11   28.54    1.04
  -1  -3 -11   29.10    1.19
   1  -3  11   23.13    1.07
   1  -3  11   23.88    1.05
  -1  -3 -11   30.56    1.22
   1  -3  11   24.52    1.06
  -1  -3 -11   28.13    1.20
   1  -3  11   24.12    0.96
   1  -3  11   24.93    1.14
  -1  -3 -11   26.75    1.21
   1  -3  11   23.24    1.08
  -1  -3 -12   28.48    1.14
  -1  -3 -12   29.67    1.32
   1  -3  12   32.54    1.43
  -1  -3 -12   30.14    2.52
   1  -3  12   35.04    3.13
   1  -3  12   34.53    1.37
  -1  -3 -12   31.09    1.34
   1  -3  12   34.45    1.30
  -1  -3 -12   30.69    1.34
  -1  -3 -12   30.01    1.27
  -1  -3 -12   30.40    1.29
   1  -3  12   34.78    1.34
  -1  -3 -12   27.69    1.35
   1  -3  12   33.66    1.31
   1  -3  13   21.93    0.97
  -1  -3 -13   12.23    0.85
   1  -3  13   19.89    0.93
  -1  -3 -13   12.56    0.86
  -1  -3 -13   12.21    0.80
  -1  -3 -13   10.03    0.87
   1  -3  13   19.72    0.96
  -1  -3 -13   12.90    1.70
   1  -3  13   15.34    2.28
   1  -3  13   19.19    1.07
  -1  -3 -13   13.16    0.84
   1  -3  14    0.10    0.33
  -1  -3 -14    2.31    0.48
   1  -3  14    0.30    0.31
  -1  -3 -14    1.93    0.47
  -1  -3 -14    2.50    0.43
   1  -3  14    0.38    0.34
  -1  -3 -14    1.96    0.53
  -1  -3 -14    2.33    0.45
   1  -3  14   -0.49    1.05
  -1  -3 -14    1.51    0.84
   1  -3  14    0.41    0.48
   1  -3  15   36.15    1.37
   1  -3  15   35.16    1.50
   1  -3  15   35.61    1.39
  -1  -3 -15   28.29    1.28
   1  -3  15   33.87    1.37
  -1  -3 -15   29.14    1.31
  -1  -3 -15   28.87    1.34
   1  -3  16   40.61    1.65
  -1  -3 -16   65.98    1.92
  -1  -3 -16   64.83    1.84
   1  -3  16   40.34    1.66
  -1  -3 -16   65.59    1.89
   1  -3  16   40.71    1.67
   1  -3  16   41.09    1.78
   1  -3  17   12.94    0.74
   1  -3  17   12.14    0.75
   1  -3  17   10.59    0.65
  -1  -3 -17    7.95    0.58
  -1  -3 -17    8.03    0.61
   1  -3  18    5.66    0.42
   1  -3  19    3.60    0.25
   1  -3  19    4.86    0.36
   1  -2 -19   61.80    1.72
   1  -2 -19   66.17    1.78
   1  -2 -18    4.01    0.42
   1  -2 -18    3.78    0.41
   1  -2 -18    4.27    0.44
  -1  -2  18    9.81    0.57
  -1  -2  18    8.75    0.55
   1  -2 -18    4.18    0.46
   1  -2 -17    4.34    0.52
  -1  -2  17    2.82    0.44
  -1  -2  17    2.91    0.39
  -1  -2  17    2.55    0.42
  -1  -2  17    3.17    0.48
  -1  -2  17    2.42    0.43
   1  -2 -17    4.56    0.49
   1  -2 -17    3.96    0.47
   1  -2 -17    4.47    0.51
   1  -2 -16    7.49    0.62
  -1  -2  16    3.02    0.51
  -1  -2  16    3.19    0.52
  -1  -2  16    2.88    0.49
  -1  -2  16    3.22    0.43
   1  -2 -16    6.83    0.61
   1  -2 -16    7.31    0.65
  -1  -2  16    3.14    0.49
   1  -2 -15    5.64    0.61
   1  -2 -15    7.42    0.67
  -1  -2  15    4.97    0.57
   1  -2 -15    6.64    0.63
  -1  -2  15    4.53    0.58
  -1  -2  15    5.22    0.60
  -1  -2  15    4.77    0.56
  -1  -2  15    3.43    1.43
  -1  -2  15    5.35    0.54
   1  -2 -15    6.12    0.61
  -1  -2  14   13.72    0.79
   1  -2 -14    8.41    0.71
  -1  -2  14   12.54    0.83
   1  -2 -14    8.23    0.70
  -1  -2  14   12.11    0.78
   1  -2 -14    9.64    0.77
   1  -2 -14    7.74    0.70
  -1  -2  14   12.32    0.83
  -1  -2  14   12.66    0.81
  -1  -2  14   10.47    2.01
   1  -2 -14    9.36    1.52
   1  -2 -13  172.57    4.59
  -1  -2  13  147.35    4.54
   1  -2 -13  166.71    4.57
  -1  -2  13  151.42    4.49
   1  -2 -13  179.69    4.68
   1  -2 -13  170.67    4.61
  -1  -2  13  144.59    4.53
  -1  -2  13  137.45    4.44
  -1  -2  13  161.71    7.45
  -1  -2  13  134.29    5.66
   1  -2 -13  186.36    7.05
   1  -2 -12   79.31    2.35
   1  -2 -12   71.80    2.33
  -1  -2  12   57.91    2.21
   1  -2 -12   80.22    2.36
   1  -2 -12   83.64    2.43
  -1  -2  12   59.41    2.18
   1  -2 -12   81.16    2.38
  -1  -2  12   55.19    2.20
  -1  -2  12   58.54    2.16
  -1  -2  12   57.53    3.17
  -1  -2  12   65.67    4.32
   1  -2 -12   96.60    4.48
   1  -2 -11  115.87    3.24
  -1  -2  11  103.74    3.22
   1  -2 -11  112.39    3.24
  -1  -2  11   94.54    3.11
   1  -2 -11  116.18    3.24
  -1  -2  11  101.36    3.15
   1  -2 -11  115.65    3.28
   1  -2 -11  113.56    3.24
  -1  -2  11   96.03    3.18
  -1  -2  11  130.71    5.76
  -1  -2  11  110.96    4.37
   1  -2 -11  133.32    5.37
   1  -2 -10   13.32    1.40
  -1  -2  10   29.42    2.45
  -1  -2  10   25.85    1.77
   1  -2 -10   16.34    1.75
  -1  -2   9    5.65    0.97
   1  -2  -9    3.45    0.95
   1  -2  -9    2.42    0.77
  -1  -2   9    4.63    0.93
  -1  -2   8  607.43   16.73
   1  -2  -8  619.00   17.16
  -1  -2   8  596.46   16.98
   1  -2  -7  574.35   16.11
  -1  -2   7  593.84   15.81
   1  -2  -6  187.86    6.34
   1  -2  -6  208.35    6.47
  -1  -2   6  194.80    6.09
  -1  -2   5  675.75   17.40
   1  -2  -5  659.63   17.81
   1  -2  -5  722.87   17.51
   1  -2  -5  713.01   17.87
  -1  -2   4   50.08    1.76
   1  -2  -4   35.41    1.58
   1  -2  -4   31.87    1.76
  -1  -2   4   51.40    1.79
   1  -2  -4   33.12    1.79
  -1  -2   3  751.40   17.97
   1  -2  -3  753.31   17.99
  -1  -2   2  287.76    7.98
   1  -2  -2  270.23    8.10
  -1  -2   2  298.89    8.16
   1  -2  -2  264.02    7.96
  -1  -2   1   33.29    1.29
   1  -2  -1   26.93    1.30
   1  -2  -1   20.62    1.07
  -1  -2   1   33.88    1.19
   1  -2  -1   25.69    1.14
  -1  -2   1   33.64    1.42
   1  -2   0   90.98    2.56
  -1  -2   0  116.31    2.57
  -1  -2   0  112.06    3.03
   1  -2   0   70.79    2.41
   1  -2   0   67.00    2.45
  -1  -2  -1 1481.55   36.48
   1  -2   1 1393.96   36.15
   1  -2   1 1610.99   36.38
   1  -2   1 1281.35   36.46
   1  -2   1 1595.58   36.31
   1  -2   1 1418.60   36.37
   1  -2   2    2.12    0.50
   1  -2   2    1.75    0.35
  -1  -2  -2    5.27    0.59
   1  -2   2    0.90    0.50
   1  -2   2    3.34    0.45
  -1  -2  -2    4.84    0.46
   1  -2   2    2.08    0.39
   1  -2   3  144.73    4.56
  -1  -2  -3  194.09    4.83
   1  -2   3  175.56    5.17
   1  -2   3  170.64    4.76
  -1  -2  -3  205.82    5.18
   1  -2   4 1017.88   25.79
   1  -2   4  868.32   25.53
  -1  -2  -4 1045.41   25.80
   1  -2   4 1113.73   26.42
  -1  -2  -4 1157.14   26.33
  -1  -2  -4 1294.24   26.52
   1  -2   5  582.67   15.28
   1  -2   5  642.87   16.09
  -1  -2  -5  623.82   15.31
   1  -2   5  490.30   14.97
  -1  -2  -5  707.68   16.01
  -1  -2  -5  770.95   16.24
   1  -2   6  219.37    6.76
   1  -2   6  192.54    5.96
  -1  -2  -6  201.55    5.92
  -1  -2  -6  239.77    6.83
  -1  -2  -6  226.54    6.61
   1  -2   7    5.91    0.81
   1  -2   7    6.33    1.07
  -1  -2  -7   14.29    0.89
  -1  -2  -7   15.46    1.28
  -1  -2  -7   18.73    1.48
   1  -2   8  151.40    4.61
  -1  -2  -8  167.30    5.34
  -1  -2  -8  156.75    5.51
   1  -2   9   11.06    1.44
   1  -2   9    8.21    0.98
   1  -2  10    5.94    1.31
   1  -2  10    3.84    0.83
  -1  -2 -10    2.96    0.90
  -1  -2 -11    9.43    0.66
  -1  -2 -11    9.84    0.69
   1  -2  11   14.21    0.71
   1  -2  11   16.45    2.02
   1  -2  11   12.13    1.27
  -1  -2 -11    9.21    0.70
   1  -2  11   15.63    0.78
   1  -2  11   13.73    0.72
   1  -2  11   13.24    0.72
   1  -2  11   14.96    0.81
  -1  -2 -11    9.96    0.69
  -1  -2 -11   10.46    1.41
  -1  -2 -12   34.59    1.40
   1  -2  12   31.72    1.32
  -1  -2 -12   35.71    1.40
   1  -2  12   32.39    1.32
   1  -2  12   33.37    3.01
  -1  -2 -12   35.95    1.46
   1  -2  12   32.45    1.36
   1  -2  12   32.01    1.41
  -1  -2 -12   38.18    1.45
  -1  -2 -12   39.33    2.71
   1  -2  13   15.06    0.96
  -1  -2 -13   16.71    0.91
  -1  -2 -13   16.35    0.93
   1  -2  13   15.15    0.86
  -1  -2 -13   17.38    0.95
   1  -2  13   16.81    0.92
  -1  -2 -13   15.51    0.96
   1  -2  13   15.71    0.88
  -1  -2 -13   15.17    0.90
   1  -2  13   16.54    2.29
  -1  -2 -13   14.50    1.74
   1  -2  14    0.10    0.34
  -1  -2 -14    1.57    0.44
  -1  -2 -14    0.96    0.43
   1  -2  14    0.20    0.34
  -1  -2 -14    1.27    0.40
   1  -2  14    0.19    0.36
  -1  -2 -14    0.83    0.46
  -1  -2 -14    0.83    0.39
   1  -2  14    0.47    1.00
   1  -2  14    0.17    0.44
   1  -2  15   24.22    1.17
   1  -2  15   24.82    1.16
  -1  -2 -15   29.20    1.31
  -1  -2 -15   29.79    1.25
   1  -2  15   24.57    1.08
   1  -2  15   25.39    1.20
   1  -2  15   23.20    2.76
  -1  -2 -15   26.36    1.22
   1  -2  15   24.56    1.25
  -1  -2 -15   30.00    1.29
  -1  -2 -16    3.07    0.49
  -1  -2 -16    3.28    0.49
   1  -2  16    4.38    0.52
   1  -2  16    3.95    0.57
  -1  -2 -16    3.20    0.53
   1  -2  16    4.48    0.50
  -1  -2 -16    3.24    0.50
   1  -2  16    4.51    0.53
  -1  -2 -17    2.05    0.39
   1  -2  17    3.08    0.42
  -1  -2 -17    2.32    0.45
   1  -2  17    3.37    0.45
   1  -2  17    2.68    0.47
   1  -2  17    3.43    0.44
  -1  -2 -17    2.19    0.41
  -1  -2 -17    2.40    0.44
   1  -2  18    0.22    0.29
   1  -2  18    0.37    0.26
  -1  -2 -18    0.23    0.29
  -1  -2 -18    0.17    0.27
   1  -2  18    0.27    0.26
  -1  -2 -18   -0.15    0.29
   1  -2  18    0.17    0.28
  -1  -2 -19   21.79    0.81
  -1  -2 -19   20.44    0.75
  -1  -1  20    9.30    0.39
   1  -1 -19    9.09    0.47
   1  -1 -19    9.05    0.49
  -1  -1  19    3.02    0.36
   1  -1 -19    9.14    0.47
  -1  -1  19    3.77    0.39
   1  -1 -19    9.91    0.50
   1  -1 -18    3.16    0.42
  -1  -1  18    2.00    0.37
   1  -1 -18    3.22    0.43
   1  -1 -18    2.97    0.41
   1  -1 -18    2.92    0.41
   1  -1 -17   15.47    0.90
   1  -1 -17   16.21    0.89
  -1  -1  17   15.33    0.79
  -1  -1  17   18.90    0.96
  -1  -1  17   18.12    0.85
   1  -1 -17   17.32    0.90
   1  -1 -17   16.60    0.91
  -1  -1  17   17.38    0.92
  -1  -1  17   16.42    0.86
   1  -1 -16    1.10    0.44
  -1  -1  16    1.52    0.40
  -1  -1  16    1.69    0.45
  -1  -1  16    1.97    0.42
   1  -1 -16    1.32    0.44
  -1  -1  16    1.92    0.44
   1  -1 -16    1.25    0.47
  -1  -1  16    1.97    0.45
   1  -1 -15    0.86    0.37
  -1  -1  15    2.92    1.32
  -1  -1  15    4.00    0.51
   1  -1 -15    1.37    0.45
  -1  -1  15    3.96    0.56
  -1  -1  15    3.36    0.51
   1  -1 -15    0.97    0.43
  -1  -1  15    3.75    0.51
   1  -1 -15    0.91    0.43
   1  -1 -14    1.03    0.39
  -1  -1  14    0.23    0.36
   1  -1 -14    1.09    0.44
   1  -1 -14    0.83    0.43
   1  -1 -14    0.77    0.42
  -1  -1  14    0.17    0.39
  -1  -1  14   -0.09    1.04
   1  -1 -14    0.52    0.74
  -1  -1  14    0.67    0.40
  -1  -1  13   67.09    2.75
   1  -1 -13  108.03    2.99
  -1  -1  13   72.38    2.82
   1  -1 -13  120.70    3.14
  -1  -1  13   70.17    2.76
   1  -1 -13  118.66    3.10
   1  -1 -13  126.72    5.25
   1  -1 -13  114.59    3.00
   1  -1 -13  119.18    3.09
  -1  -1  13   67.04    3.71
  -1  -1  13   82.99    5.11
  -1  -1  12   31.81    1.19
   1  -1 -12   17.65    0.98
  -1  -1  12   32.94    1.25
   1  -1 -12   18.48    0.99
  -1  -1  12   32.74    1.18
   1  -1 -12   19.02    1.05
   1  -1 -12   19.75    1.06
   1  -1 -12   19.51    1.04
  -1  -1  12   34.29    2.13
  -1  -1  12   41.98    3.19
   1  -1 -12   20.50    2.05
   1  -1 -11  408.28   10.72
   1  -1 -11  355.29    8.14
  -1  -1  11  257.36    7.87
  -1  -1  11  342.93   10.98
  -1  -1  11  320.06    9.31
  -1  -1  11  268.21    7.95
  -1  -1  11  241.73    7.86
   1  -1 -11  331.38    8.03
   1  -1 -11  358.58    8.13
   1  -1 -11  337.21    8.07
   1  -1 -10   28.03    2.10
  -1  -1  10   21.60    1.66
  -1  -1  10   23.96    2.22
   1  -1 -10   21.72    1.75
   1  -1  -9  133.73    4.75
   1  -1  -9  116.32    4.40
   1  -1  -8  141.10    4.93
  -1  -1   8  136.38    4.43
  -1  -1   7   49.18    2.21
  -1  -1   7   54.15    2.18
  -1  -1   6   10.86    0.94
   1  -1  -6   16.30    1.23
   1  -1  -5    5.54    0.74
  -1  -1   5    4.78    0.60
   1  -1  -4    4.27    0.65
   1  -1  -4    4.95    0.54
   1  -1  -3    5.32    0.63
   1  -1  -3    7.43    0.57
  -1  -1   2   44.20    1.49
   1  -1  -2   41.78    1.41
   1  -1  -1   39.74    1.35
  -1  -1   1   27.23    1.15
  -1  -1   1   24.98    1.09
   1  -1  -1   45.46    1.45
  -1  -1   0    0.72    0.21
  -1  -1   0    1.45    0.18
  -1  -1   0    1.07    0.20
  -1  -1  -1  265.01    6.78
   1  -1   1  252.77    6.82
   1  -1   1  251.81    6.71
   1  -1   2  113.66    3.44
   1  -1   2  132.65    3.70
   1  -1   2  118.78    3.43
  -1  -1  -2  135.69    3.41
   1  -1   3 2741.51   80.68
  -1  -1  -3 3046.15   80.68
  -1  -1  -4    0.69    0.41
  -1  -1  -4    0.59    0.41
   1  -1   4    0.89    0.37
   1  -1   4    1.35    0.48
  -1  -1  -4    0.54    0.27
  -1  -1  -5  749.29   15.98
  -1  -1  -5  760.91   16.15
   1  -1   5  505.97   15.22
   1  -1   5  637.41   16.01
  -1  -1  -5  560.89   15.28
  -1  -1  -6   10.80    1.01
  -1  -1  -6    9.04    0.86
   1  -1   6    2.08    0.50
  -1  -1  -6    8.10    0.62
   1  -1   6    2.28    0.67
  -1  -1  -7    1.33    0.62
   1  -1   7    2.56    0.56
   1  -1   7    3.20    0.82
  -1  -1  -7    1.28    0.60
  -1  -1  -7    0.47    0.33
  -1  -1  -8   67.42    3.27
   1  -1   8   59.17    2.47
   1  -1   8   70.22    3.32
   1  -1   9    6.33    1.16
   1  -1   9    5.61    0.79
  -1  -1 -10  209.67    6.90
   1  -1  10  222.26    7.62
  -1  -1 -11    3.03    0.40
  -1  -1 -11    3.67    0.44
   1  -1  11    7.33    0.51
   1  -1  11    7.72    1.46
   1  -1  11    5.93    0.92
  -1  -1 -11    3.57    0.93
   1  -1  11    6.66    0.49
   1  -1  11    6.75    0.53
   1  -1  11    7.32    0.55
  -1  -1 -11    3.60    0.47
  -1  -1 -11    3.00    0.40
  -1  -1 -12   14.45    0.85
  -1  -1 -12   14.19    0.84
  -1  -1 -12   15.89    0.91
   1  -1  12   19.85    0.90
   1  -1  12   18.52    0.93
  -1  -1 -12   14.57    0.88
   1  -1  12   15.62    0.79
   1  -1  12   17.36    0.87
   1  -1  12   19.05    0.94
  -1  -1 -12   15.02    0.88
  -1  -1 -12   14.60    1.61
   1  -1  13   10.18    0.79
  -1  -1 -13   18.58    0.92
   1  -1  13    9.16    0.70
  -1  -1 -13   18.55    0.96
  -1  -1 -13   18.80    0.97
   1  -1  13    9.47    0.74
  -1  -1 -13   15.85    0.91
   1  -1  13    8.66    0.70
  -1  -1 -13   17.32    0.90
   1  -1  13   11.78    1.98
  -1  -1 -14    3.91    0.52
   1  -1  14    6.33    0.64
  -1  -1 -14    4.04    0.57
   1  -1  14    7.31    0.64
  -1  -1 -14    4.67    0.58
  -1  -1 -14    4.14    0.58
   1  -1  14    6.83    0.60
  -1  -1 -14    4.11    0.55
   1  -1  14    7.41    1.68
  -1  -1 -15    0.29    0.35
   1  -1  15    0.14    0.33
  -1  -1 -15    0.59    0.42
   1  -1  15    0.17    0.41
  -1  -1 -15    0.40    0.43
   1  -1  15    0.07    0.37
  -1  -1 -15    0.46    0.42
   1  -1  15    0.09    0.98
  -1  -1 -15    0.46    0.39
   1  -1  16    7.09    0.61
  -1  -1 -16    7.92    0.68
  -1  -1 -16    6.75    0.67
   1  -1  16    5.96    0.62
   1  -1  16    7.04    0.64
  -1  -1 -16    6.43    0.58
  -1  -1 -16    7.76    0.66
   1  -1  16    7.14    0.56
  -1  -1 -17    3.08    0.47
   1  -1  17    2.18    0.42
  -1  -1 -17    2.67    0.46
  -1  -1 -17    2.29    0.37
   1  -1  17    2.44    0.41
  -1  -1 -17    3.30    0.49
   1  -1  17    2.19    0.44
   1  -1  18   23.71    0.99
   1  -1  18   25.46    1.05
  -1  -1 -18   29.22    1.10
  -1  -1 -18   28.78    1.11
  -1  -1 -18   28.47    1.13
   1  -1  18   26.72    1.07
   1  -1  19    3.74    0.29
   1  -1  19    4.80    0.38
  -1  -1 -19    7.67    0.44
  -1  -1 -19    7.71    0.44
  -1  -1 -19    7.42    0.44
  -1   0  20   17.57    0.59
   1   0 -20   16.20    0.56
   1   0 -20   15.60    0.56
   1   0 -19    0.09    0.21
   1   0 -19    0.13    0.25
  -1   0  19    0.13    0.25
   1   0 -19    0.15    0.26
   1   0 -18   17.70    0.88
   1   0 -18   18.31    0.88
   1   0 -18   18.59    0.86
  -1   0  17    0.49    0.35
   1   0 -17    0.33    0.40
   1   0 -17    0.36    0.35
  -1   0  17    0.45    0.33
   1   0 -16  150.14    4.30
  -1   0  16  131.51    4.06
   1   0 -16  149.35    4.29
  -1   0  16  141.81    4.20
  -1   0  16  164.37    4.28
   1   0 -15    0.29    0.39
  -1   0  15    0.18    0.98
   1   0 -15    0.09    0.29
  -1   0  15    0.34    0.34
  -1   0  15    0.08    0.37
   1   0 -15    0.22    0.43
   1   0 -14  127.59    3.73
   1   0 -14  127.89    3.75
   1   0 -14  111.21    3.54
  -1   0  14  128.42    3.66
  -1   0  14  114.37    3.55
  -1   0  14  138.67    6.68
  -1   0  13    1.97    1.27
   1   0 -13    0.12    0.68
   1   0 -13    1.04    0.35
   1   0 -13    0.91    0.39
  -1   0  13    0.65    0.34
  -1   0  13    0.62    0.34
   1   0 -13    0.66    0.39
  -1   0  12  153.33    4.68
   1   0 -12  170.71    4.74
   1   0 -12  169.34    4.82
  -1   0  12  173.02    4.75
  -1   0  12  224.73    8.08
  -1   0  12  186.57    6.09
   1   0 -12  203.83    6.97
   1   0 -12  171.65    4.84
  -1   0  11    2.08    0.34
   1   0 -11    1.85    0.36
  -1   0  11    2.37    0.83
   1   0 -11    2.27    0.87
   1   0 -11    2.08    0.39
   1   0 -10  110.03    4.51
  -1   0  10  104.09    3.96
   1   0  -9    0.12    0.60
   1   0  -8 2923.61   73.69
  -1   0   7    0.30    0.46
   1   0  -7    0.06    0.56
   1   0  -6 7614.20  180.90
  -1   0   6 7075.68  180.55
  -1   0   5    0.65    0.37
  -1   0   4 9999.00  223.65
   1   0  -4 8507.94  223.40
  -1   0   3    0.16    0.26
   1   0  -3    0.16    0.21
  -1   0   2    0.51    0.18
   1   0  -2    0.37    0.16
   1   0  -1    0.08    0.17
   1   0  -1   -0.02    0.10
   1   0   0 2328.90   57.54
  -1   0  -1    0.19    0.09
  -1   0  -2 3087.92   61.57
  -1   0  -2 3618.23   61.74
  -1   0  -3    1.55    0.36
   1   0   3    1.40    0.29
  -1   0  -3    1.46    0.33
  -1   0  -4  149.29    4.43
  -1   0  -4  164.45    4.60
  -1   0  -5    1.73    0.45
   1   0   5    1.32    0.37
  -1   0  -5    1.21    0.39
  -1   0  -6  751.12   18.99
  -1   0  -6  780.92   19.30
  -1   0  -7    1.34    0.55
  -1   0  -7    0.87    0.50
   1   0   7    1.11    0.47
  -1   0  -8  170.41    5.54
   1   0   8  170.06    5.06
  -1   0  -9   -0.07    0.49
   1   0   9    0.14    0.51
  -1   0 -10   12.86    1.30
   1   0  10    9.79    0.96
   1   0  11    2.43    0.35
  -1   0 -11    2.35    0.40
  -1   0 -11    2.11    0.40
   1   0  11    2.57    0.40
  -1   0 -11    2.26    0.36
  -1   0 -11    2.66    0.37
   1   0  11    2.08    0.37
   1   0  11    3.08    1.15
  -1   0 -11    2.69    0.80
   1   0  11    2.26    0.36
   1   0  12   67.50    2.11
  -1   0 -12   69.47    2.24
   1   0  12   64.52    2.11
  -1   0 -12   62.55    2.12
   1   0  12   66.25    2.17
  -1   0 -12   62.69    2.14
  -1   0 -12   63.51    3.29
   1   0  12   72.33    4.19
   1   0  12   60.34    2.09
  -1   0 -12   61.13    2.09
  -1   0 -13    0.04    0.36
   1   0  13    0.11    0.31
   1   0  13    0.61    0.39
  -1   0 -13   -0.01    0.36
   1   0  13    0.12    0.34
   1   0  13    0.20    0.31
   1   0  13    0.57    0.95
  -1   0 -13    0.33    0.32
  -1   0 -14   59.34    2.10
   1   0  14   59.37    2.03
   1   0  14   55.42    2.02
   1   0  14   61.63    2.08
  -1   0 -14   53.30    1.99
  -1   0 -14   59.17    2.10
   1   0  14   56.77    2.00
   1   0  14   60.25    4.26
  -1   0 -14   53.47    1.96
  -1   0 -15    0.12    0.38
   1   0  15    0.28    0.35
   1   0  15    0.17    0.37
  -1   0 -15    0.25    0.38
   1   0  15    0.24    0.39
  -1   0 -15    0.29    0.38
   1   0  15    0.18    0.36
   1   0  15    0.79    0.98
  -1   0 -15    0.25    0.32
  -1   0 -16    1.91    0.37
  -1   0 -16    2.48    0.51
   1   0  16    2.33    0.46
   1   0  16    2.76    0.46
   1   0  16    2.62    0.46
  -1   0 -16    1.92    0.47
   1   0  16    2.18    0.44
  -1   0 -17    0.75    0.40
   1   0  17    0.58    0.36
   1   0  17    0.72    0.39
  -1   0 -17    0.61    0.40
   1   0  17    0.75    0.37
   1   0  17    0.58    0.35
  -1   0 -18    6.41    0.53
   1   0  18    6.47    0.51
   1   0  18    6.43    0.50
   1   0  18    6.76    0.51
  -1   0 -18    6.60    0.53
   1   0  18    5.61    0.42
  -1   0 -19    0.08    0.24
   1   0  19    0.28    0.23
  -1   0 -19    0.25    0.21
   1   0  19    0.22    0.21
   1   0  19    0.12    0.18
   1   1 -20    8.31    0.37
   1   1 -20    8.98    0.38
   1   1 -19    3.71    0.37
   1   1 -19    2.87    0.28
   1   1 -19    3.25    0.36
   1   1 -19    3.46    0.35
   1   1 -18    1.28    0.37
  -1   1  18    2.91    0.38
   1   1 -18    1.57    0.38
  -1   1  18    2.81    0.37
   1   1 -18    1.75    0.38
   1   1 -18    1.64    0.32
  -1   1  18    3.25    0.41
  -1   1  17   17.18    0.93
  -1   1  17   17.24    0.86
   1   1 -17   17.62    0.95
   1   1 -17   17.14    0.93
  -1   1  17   17.06    0.88
   1   1 -17   17.84    0.95
   1   1 -17   18.05    0.90
  -1   1  17   16.93    0.90
   1   1 -16    2.05    0.49
  -1   1  16    1.02    0.38
   1   1 -16    2.20    0.51
  -1   1  16    1.38    0.43
   1   1 -16    2.01    0.43
  -1   1  16    1.23    0.47
  -1   1  15    1.24    0.41
   1   1 -15    3.53    0.52
   1   1 -15    4.31    0.58
  -1   1  15    1.21    0.39
   1   1 -15    4.12    0.56
  -1   1  15    1.18    1.10
  -1   1  15    1.21    0.44
   1   1 -14    0.43    0.36
  -1   1  14    1.05    0.37
  -1   1  14    1.35    1.18
  -1   1  14    0.75    0.41
  -1   1  14    0.77    0.34
   1   1 -14    0.45    0.41
   1   1 -14    0.35    0.40
   1   1 -13   71.52    2.82
  -1   1  13  122.16    3.03
   1   1 -13   72.96    2.87
  -1   1  13  124.45    3.13
   1   1 -13   72.57    2.85
  -1   1  13  116.48    2.98
  -1   1  13  155.02    6.47
   1   1 -12   36.38    2.39
   1   1 -12   35.06    1.24
  -1   1  12   19.31    0.99
  -1   1  12   17.14    0.94
  -1   1  12   21.66    1.74
   1   1 -12   34.16    1.27
  -1   1  12   18.62    1.01
   1   1 -11  303.03    9.93
  -1   1  11  331.16    8.31
   1   1 -11  263.31    8.26
  -1   1  11  343.31    8.29
   1   1 -11  273.83    8.31
  -1   1  11  373.98    8.44
  -1   1  11  371.91    9.66
   1   1 -10   18.57    1.63
   1   1  -9   76.09    3.37
   1   1  -8  119.39    4.36
  -1   1   5    4.44    0.51
  -1   1   4    3.99    0.43
  -1   1   3    7.93    0.47
  -1   1   2   41.88    1.21
   1   1   0    0.81    0.16
  -1   1  -2  146.30    3.15
  -1   1  -2  104.06    3.00
  -1   1  -3 2820.70   75.29
  -1   1  -3 3415.44   75.46
  -1   1  -4    1.36    0.35
  -1   1  -4    0.87    0.30
  -1   1  -5  430.99   12.46
  -1   1  -5  513.31   12.40
  -1   1  -6    0.66    0.37
  -1   1  -7    2.30    0.51
  -1   1  -8   56.22    2.40
  -1   1  -9    5.61    0.79
   1   1   9    2.95    0.62
  -1   1 -10  181.30    6.03
   1   1  11    3.13    0.39
   1   1  11    2.93    0.39
  -1   1 -11    6.16    0.47
  -1   1 -11    7.04    0.54
   1   1  11    3.55    0.40
  -1   1 -12   18.53    0.93
   1   1  12   15.47    0.82
   1   1  12   15.16    2.03
   1   1  12   13.24    0.78
  -1   1 -12   18.90    0.88
  -1   1 -12   17.55    0.84
  -1   1 -12   16.75    0.85
   1   1  12   14.31    0.80
  -1   1 -13    8.80    0.64
  -1   1 -13    9.80    0.78
   1   1  13   17.78    0.86
  -1   1 -13   10.27    0.77
   1   1  13   18.44    0.87
   1   1  13   20.70    2.39
  -1   1 -13    9.17    0.69
   1   1  13   17.15    0.84
  -1   1 -14    6.20    0.52
   1   1  14    3.60    0.49
  -1   1 -14    7.22    0.65
  -1   1 -14    5.87    0.56
   1   1  14    3.48    1.28
   1   1  14    4.25    0.51
  -1   1 -14    7.42    0.69
   1   1  14    3.86    0.50
  -1   1 -15    0.08    0.36
   1   1  15    0.78    0.38
  -1   1 -15    0.27    0.41
   1   1  15    0.57    0.37
   1   1  15    0.09    0.93
   1   1  15    0.56    0.36
  -1   1 -16    6.53    0.62
   1   1  16    7.56    0.61
   1   1  16    7.12    0.58
  -1   1 -16    6.71    0.66
  -1   1 -17    2.41    0.47
   1   1  17    2.62    0.46
   1   1  17    2.27    0.35
  -1   1 -17    2.08    0.41
   1   1  17    2.82    0.43
  -1   1 -18   24.65    1.08
   1   1  18   29.02    1.11
  -1   1 -18   23.45    1.01
   1   1  18   29.11    1.06
   1   1  19    5.75    0.35
  -1   1 -19    5.03    0.40
  -1   1 -19    4.77    0.40
  -1   1 -19    4.28    0.34
   1   2 -19   51.93    1.70
  -1   2  19   60.80    1.67
  -1   2  19   65.21    1.75
  -1   2  19   64.09    1.72
   1   2 -19   50.21    1.67
   1   2 -19   48.53    1.66
  -1   2  18    4.37    0.44
   1   2 -18    9.02    0.60
  -1   2  18    4.20    0.45
   1   2 -18    8.97    0.58
   1   2 -18    9.31    0.57
   1   2 -18    7.61    0.45
  -1   2  18    4.13    0.43
  -1   2  18    3.62    0.39
   1   2 -17    2.80    0.49
   1   2 -17    2.47    0.44
   1   2 -17    2.61    0.47
  -1   2  17    4.06    0.43
   1   2 -17    2.44    0.38
  -1   2  17    4.69    0.48
  -1   2  17    3.41    0.47
   1   2 -16    3.19    0.54
  -1   2  16    6.83    0.62
   1   2 -16    3.66    0.56
  -1   2  16    6.66    0.55
   1   2 -16    3.16    0.46
  -1   2  16    7.49    0.60
   1   2 -15    4.26    0.51
  -1   2  15    7.04    0.61
  -1   2  15    7.57    1.68
  -1   2  15    6.41    0.63
   1   2 -15    4.95    0.61
  -1   2  15    6.28    0.56
   1   2 -15    4.98    0.61
  -1   2  14    8.64    0.67
   1   2 -14   12.23    0.77
  -1   2  14    8.67    1.77
  -1   2  14    8.43    0.71
   1   2 -14   12.81    0.84
  -1   2  14    8.07    0.64
   1   2 -14   12.54    0.84
   1   2 -13  146.00    4.58
  -1   2  13  167.69    4.54
   1   2 -13  142.78    4.51
  -1   2  13  176.24    4.66
  -1   2  13  171.11    4.52
   1   2 -13  152.94    4.61
  -1   2  12   82.05    2.33
   1   2 -12   55.46    2.21
  -1   2  12   83.26    2.41
  -1   2  12   80.39    2.32
   1   2 -12   60.39    2.29
   1   2 -11  106.32    3.38
   1   2 -11  104.27    3.32
  -1   2  11  121.27    3.34
  -1   2  11  127.32    3.42
  -1   2  11  117.52    3.30
   1   2 -11  116.25    4.69
   1   2 -10   27.22    1.92
   1   2  -9    3.30    0.77
   1   2   0   97.78    2.56
  -1   2  -5  529.36   13.59
  -1   2  -6  184.89    5.28
  -1   2  -7    4.57    0.59
  -1   2  -8  155.68    4.87
  -1   2  -9    8.56    0.89
   1   2  11    9.00    0.59
   1   2  11   10.07    0.62
   1   2  11    9.78    0.62
   1   2  12   34.39    1.31
   1   2  12   36.61    1.34
   1   2  12   36.49    1.35
  -1   2 -13   15.38    0.90
   1   2  13   17.33    0.89
  -1   2 -13   15.82    0.96
   1   2  13   17.52    0.96
   1   2  13   16.57    0.85
   1   2  13   17.09    0.88
   1   2  14    1.49    1.05
   1   2  14    1.64    0.40
  -1   2 -14    0.29    0.35
   1   2  14    1.43    0.44
  -1   2 -14    0.30    0.40
   1   2  14    1.21    0.36
   1   2  14    0.97    0.35
   1   2  15   29.86    1.22
  -1   2 -15   24.21    1.18
   1   2  15   27.86    1.25
  -1   2 -15   24.50    1.23
  -1   2 -15   23.82    1.22
   1   2  15   27.38    1.18
   1   2  15   24.23    1.08
  -1   2 -16    3.57    0.49
   1   2  16    3.22    0.47
  -1   2 -16    4.33    0.56
  -1   2 -16    4.31    0.57
   1   2  16    3.55    0.46
   1   2  16    2.87    0.40
  -1   2 -17    3.12    0.51
   1   2  17    2.45    0.40
  -1   2 -17    2.50    0.40
   1   2  17    2.56    0.40
  -1   2 -17    2.89    0.46
   1   2  18    0.12    0.26
  -1   2 -18    0.08    0.33
  -1   2 -18    0.16    0.29
  -1   2 -18    0.16    0.24
   1   2  18    0.11    0.27
  -1   2 -18    0.39    0.30
   1   2  18    0.01    0.24
  -1   2 -19   19.12    0.72
  -1   2 -19   18.03    0.70
  -1   2 -19   17.94    0.69
  -1   3  19   13.56    0.55
   1   3 -19   11.81    0.57
   1   3 -19   11.65    0.54
  -1   3  19   11.74    0.52
   1   3 -19   11.92    0.56
  -1   3  19   12.52    0.52
   1   3 -19   10.71    0.52
   1   3 -19   10.10    0.48
   1   3 -18   24.08    0.98
   1   3 -18   22.23    0.94
  -1   3  18   24.05    0.95
  -1   3  18   24.61    0.94
   1   3 -18   24.82    1.00
  -1   3  18   21.79    0.93
   1   3 -17    1.97    0.42
   1   3 -17    2.02    0.40
  -1   3  17    3.19    0.44
   1   3 -17    2.16    0.42
  -1   3  17    2.99    0.39
   1   3 -17    1.63    0.29
  -1   3  17    3.03    0.36
   1   3 -16   15.16    0.89
  -1   3  16   12.49    0.80
   1   3 -16   14.85    0.85
   1   3 -16   14.26    0.85
   1   3 -16   12.34    0.71
  -1   3  16   13.38    0.77
  -1   3  16   11.72    0.70
   1   3 -15    7.28    0.70
  -1   3  15   12.76    0.79
   1   3 -15    7.23    0.68
   1   3 -15    6.27    0.57
  -1   3  15   13.13    0.75
  -1   3  15   12.45    0.70
   1   3 -14   15.66    0.92
  -1   3  14   12.63    0.82
   1   3 -14   14.34    0.89
   1   3 -14   13.90    0.80
  -1   3  14   11.32    0.75
  -1   3  14   11.12    0.71
   1   3 -13    3.82    0.52
  -1   3  13    4.78    0.49
   1   3 -13    3.13    0.43
   1   3 -13    3.50    0.52
  -1   3  13    5.04    0.47
  -1   3  13    4.99    0.55
   1   3 -12    8.56    0.70
  -1   3  12   28.07    1.01
  -1   3  12   27.96    1.09
   1   3 -12    9.94    0.78
  -1   3  12   26.45    0.98
  -1   3  11    5.63    0.46
   1   3 -11    1.91    0.34
  -1   3  11    5.93    0.50
   1   3 -11    1.68    0.38
  -1   3  11    5.09    0.42
   1   3 -10    0.42    0.58
   1   3  -9   87.78    3.59
  -1   3  -6    0.91    0.34
  -1   3  -7    4.62    0.54
   1   3  10    0.11    0.23
   1   3  11   29.72    1.13
   1   3  11   30.92    1.16
   1   3  11   28.19    1.08
  -1   3 -12   32.82    1.31
   1   3  12   31.34    1.23
  -1   3 -12   32.88    1.36
   1   3  12   30.66    1.21
  -1   3 -13   20.54    0.95
   1   3  13   12.99    0.77
  -1   3 -13   19.83    1.01
   1   3  13   14.13    0.86
   1   3  13   10.63    0.68
   1   3  13   12.78    0.76
   1   3  14    3.16    1.19
  -1   3 -14    0.46    0.32
   1   3  14    2.43    0.42
   1   3  14    2.26    0.38
   1   3  14    2.27    0.40
   1   3  14    2.63    0.47
  -1   3 -14    0.43    0.40
  -1   3 -15   34.52    1.42
  -1   3 -15   34.78    1.44
  -1   3 -15   29.78    1.29
   1   3  15   29.75    1.26
   1   3  15   29.22    1.32
   1   3  15   28.44    1.23
  -1   3 -16   40.15    1.73
  -1   3 -16   41.04    1.75
  -1   3 -16   34.66    1.60
   1   3  16   69.00    1.89
   1   3  16   66.08    1.95
   1   3  16   65.62    1.82
  -1   3 -17   11.74    0.69
  -1   3 -17   11.64    0.74
   1   3  17    7.86    0.58
  -1   3 -17   10.08    0.59
   1   3  17    7.69    0.61
   1   3  17    7.82    0.55
  -1   3 -18    5.03    0.43
  -1   3 -18    6.38    0.47
  -1   3 -18    5.87    0.47
   1   3  18    4.87    0.41
  -1   3 -18    3.89    0.30
   1   3  18    4.49    0.43
   1   3  18    4.17    0.36
  -1   3 -19    4.30    0.31
  -1   3 -19    4.65    0.32
   1   3  19    4.10    0.29
  -1   3 -19    4.84    0.35
   1   4 -19    6.12    0.37
   1   4 -19    6.18    0.39
  -1   4  18    3.81    0.36
   1   4 -18    8.48    0.49
  -1   4  18    5.02    0.40
   1   4 -18    7.49    0.43
   1   4 -18    8.01    0.47
   1   4 -17    0.34    0.28
   1   4 -17    0.34    0.31
   1   4 -17    0.50    0.31
  -1   4  17    1.79    0.33
  -1   4  17    1.62    0.34
  -1   4  17    1.75    0.27
   1   4 -16   19.95    1.05
   1   4 -16   21.54    1.04
   1   4 -16   20.89    1.06
  -1   4  16   27.97    1.08
  -1   4  16   27.07    1.11
  -1   4  16   27.81    1.02
   1   4 -15   35.83    1.34
   1   4 -15   38.09    1.40
  -1   4  15   25.94    1.14
  -1   4  15   24.17    1.17
  -1   4  15   24.01    1.08
   1   4 -14   62.94    2.06
   1   4 -14   62.48    2.08
  -1   4  14   52.96    1.88
  -1   4  14   53.84    1.95
  -1   4  14   50.53    1.82
   1   4 -13    8.95    0.71
   1   4 -13    8.80    0.72
  -1   4  13   11.89    0.70
  -1   4  13   11.64    0.75
  -1   4  13   10.89    0.65
   1   4 -12  125.12    4.16
   1   4 -12  119.98    4.14
  -1   4  12  166.13    4.28
  -1   4  12  164.20    4.17
  -1   4  12  158.51    4.11
  -1   4  11   15.05    0.74
   1   4 -11   12.58    0.77
  -1   4  11   14.49    0.71
  -1   4  10   32.26    1.08
  -1   4  10   29.43    1.02
   1   4  10  124.53    3.48
   1   4  11  123.48    3.33
   1   4  11  114.99    3.28
  -1   4 -12   20.13    1.06
   1   4  12   38.31    1.26
   1   4  12   35.77    1.21
  -1   4 -12   21.64    1.15
  -1   4 -13   30.83    1.35
   1   4  13   41.92    1.45
   1   4  13   40.25    1.41
  -1   4 -13   32.91    1.46
  -1   4 -14   65.82    2.30
  -1   4 -14   61.30    2.17
   1   4  14   71.91    2.22
   1   4  14   74.93    2.33
   1   4  14   65.79    2.17
  -1   4 -15   58.01    2.12
  -1   4 -15   57.94    2.14
   1   4  15   76.37    2.15
  -1   4 -15   47.37    1.93
   1   4  15   75.23    2.22
   1   4  15   71.37    2.08
  -1   4 -16    5.08    0.51
  -1   4 -16    5.70    0.57
   1   4  16    5.04    0.47
   1   4  16    5.04    0.54
   1   4  16    5.29    0.46
  -1   4 -17    0.87    0.32
  -1   4 -17    1.08    0.33
  -1   4 -17    1.01    0.35
   1   4  17    1.55    0.32
   1   4  17    1.49    0.36
   1   4  17    1.27    0.28
  -1   4 -18    1.57    0.26
  -1   4 -18    1.31    0.26
  -1   4 -18    1.37    0.31
   1   4  18    2.24    0.29
   1   4  18    2.18    0.30
   1   4  18    2.11    0.24
   1   4  19    0.32    0.12
   1   4  19    0.29    0.14
  -1   4 -19    0.84    0.17
   1   4  19    0.50    0.15
  -1   4 -19    1.07    0.20
  -1   4 -19    0.89    0.21
  -1   5  18   23.73    0.78
   1   5 -18   18.15    0.69
   1   5 -18   14.04    0.61
  -1   5  18   16.49    0.63
  -1   5  18   23.96    0.73
   1   5 -18   21.94    0.79
   1   5 -17    1.76    0.29
   1   5 -17    1.74    0.26
  -1   5  17    2.17    0.30
   1   5 -17    2.03    0.33
  -1   5  17    2.01    0.28
  -1   5  16   18.86    0.79
  -1   5  16   19.64    0.85
   1   5 -16   14.78    0.79
   1   5 -16   13.89    0.75
   1   5 -16   15.58    0.83
  -1   5  16   16.63    0.69
  -1   5  15    0.17    0.27
   1   5 -15    0.13    0.32
  -1   5  15    0.15    0.33
   1   5 -15    0.18    0.28
   1   5 -15    0.18    0.32
  -1   5  15   -0.09    0.22
  -1   5  14   44.36    1.48
   1   5 -14   35.26    1.51
   1   5 -14   34.06    1.46
  -1   5  14   44.62    1.56
   1   5 -14   35.76    1.52
  -1   5  14   43.00    1.42
  -1   5  13    9.75    0.65
   1   5 -13   24.73    1.01
  -1   5  13   10.50    0.73
   1   5 -13   24.17    1.04
  -1   5  13    9.81    0.62
  -1   5  12   84.26    2.53
   1   5 -12   85.19    2.64
  -1   5  12   87.83    2.63
   1   5 -12   88.23    2.69
  -1   5  11    7.40    0.50
   1   5 -11    2.62    0.41
  -1   5  10   27.36    1.04
   1   5  10   20.01    0.87
   1   5  10   18.16    0.83
   1   5  11    4.19    0.41
   1   5  11    4.37    0.41
   1   5  12   26.96    1.06
   1   5  12   28.13    1.10
   1   5  13   39.99    1.32
   1   5  13   43.48    1.39
   1   5  14    2.64    0.39
  -1   5 -14    4.52    0.51
   1   5  14    3.04    0.46
  -1   5 -14    4.15    0.53
   1   5  14    2.44    0.36
   1   5  15   10.49    0.67
  -1   5 -15   19.94    0.88
   1   5  15   11.21    0.74
  -1   5 -15   22.22    0.98
   1   5  15   10.22    0.62
   1   5  16    6.02    0.47
  -1   5 -16    3.75    0.43
  -1   5 -16    4.06    0.43
   1   5  16    6.02    0.51
  -1   5 -16    4.67    0.49
   1   5  16    6.00    0.42
   1   5  17   15.31    0.66
  -1   5 -17   14.01    0.64
  -1   5 -17   14.81    0.68
   1   5  17   14.96    0.71
   1   5  17   13.10    0.58
   1   5  18   10.60    0.45
   1   5  18    9.27    0.38
  -1   5 -18    4.44    0.34
   1   6 -18    0.91    0.24
  -1   6  18    1.55    0.19
   1   6 -17    1.02    0.20
  -1   6  17    0.82    0.26
  -1   6  17    1.21    0.22
   1   6 -17    1.33    0.28
  -1   6  16   29.33    1.00
  -1   6  16   27.79    0.92
   1   6 -15   14.86    0.76
  -1   6  15   17.22    0.80
  -1   6  15   15.90    0.72
   1   6 -15   15.28    0.80
   1   6 -14    0.15    0.28
  -1   6  14    0.90    0.32
  -1   6  14    0.94    0.27
   1   6 -14    0.57    0.33
   1   6 -13    0.30    0.30
  -1   6  13    2.35    0.40
  -1   6  13    2.56    0.35
   1   6 -13    0.02    0.30
   1   6 -12    0.24    0.30
  -1   6  12    1.23    0.28
   1   6 -12    0.49    0.31
  -1   6  12    1.45    0.35
  -1   6  11    1.82    0.31
  -1   6  11    2.12    0.37
   1   6  10    8.38    0.53
   1   6  11    0.61    0.26
   1   6  12   65.50    2.07
   1   6  12   71.10    2.15
   1   6  13    2.26    0.41
   1   6  13    1.95    0.31
   1   6  13    1.88    0.33
   1   6  14   18.16    0.83
  -1   6 -14   18.19    0.86
   1   6  14   20.12    0.94
  -1   6 -14   20.13    0.97
   1   6  15   -0.06    0.24
  -1   6 -15    0.09    0.24
   1   6  15    0.10    0.30
  -1   6 -15    0.03    0.30
   1   6  15    0.05    0.19
   1   6  16   20.70    0.86
   1   6  16   19.56    0.80
  -1   6 -16   19.54    0.80
   1   6  17   -0.01    0.21
  -1   6 -17    0.28    0.20
   1   6  17    0.18    0.15
   1   6  18    0.13    0.14
  -1   7  17    8.64    0.39
   1   7 -17    5.08    0.41
  -1   7  16   14.97    0.58
   1   7 -16   14.16    0.64
  -1   7  15    6.52    0.43
  -1   7  14   18.15    0.80
  -1   7  13   60.92    1.94
  -1   7  12   16.72    0.81
  -1   7  11   89.57    2.68
   1   7  11   28.88    1.09
   1   7  12   65.32    2.12
  -1   7 -12   79.99    2.34
   1   7  13   21.26    0.95
   1   7  13   20.42    0.85
  -1   7 -13   19.51    0.94
   1   7  14    3.45    0.39
   1   7  14    3.47    0.33
   1   7  15  112.75    2.47
   1   7  15  106.50    2.33
   1   7  16    0.40    0.20
  -1   8  16    7.86    0.39
   1   8 -16   12.51    0.54
   1   8  12   39.00    1.38
   1   8  13    2.26    0.32
   1   8  14    2.72    0.32
   1   8  15    0.15    0.17
   2 -14  -7    0.34    0.12
  -2 -14   7    0.11    0.13
  -2 -14   7    0.25    0.15
  -2 -14   6    0.27    0.16
   2 -14  -6    0.21    0.16
  -2 -14   6    0.20    0.17
  -2 -14   6    0.32    0.20
  -2 -14   6    0.38    0.18
  -2 -14   6    0.28    0.16
   2 -14  -6    0.31    0.12
   2 -14  -5    1.55    0.17
   2 -14  -5    1.62    0.20
   2 -14  -5    1.76    0.21
  -2 -14   5    1.88    0.24
  -2 -14   5    1.75    0.26
  -2 -14   5    1.99    0.28
  -2 -14   5    1.96    0.25
  -2 -14   4    2.38    0.30
  -2 -14   4    3.26    0.33
  -2 -14   4    2.44    0.28
  -2 -14   4    2.23    0.27
   2 -14  -4    2.52    0.24
   2 -14  -4    2.81    0.28
  -2 -14   4    2.67    0.29
  -2 -14   3    2.65    0.31
  -2 -14   3    3.57    0.34
  -2 -14   3    3.86    0.37
  -2 -14   3    3.33    0.32
  -2 -14   2   21.20    0.82
  -2 -14   2   23.53    0.85
   2 -14  -2   22.95    0.84
  -2 -14   2   24.48    0.84
  -2 -14   1    6.51    0.41
  -2 -14   1    5.94    0.39
   2 -14  -1    5.34    0.37
  -2 -14   0    2.20    0.26
   2 -14   0    2.78    0.28
  -2 -14   0    3.31    0.36
  -2 -14  -1    1.38    0.29
  -2 -14  -1    0.84    0.21
  -2 -14  -1    1.11    0.22
  -2 -14  -1    1.21    0.23
  -2 -14  -2    5.49    0.36
  -2 -14  -2    6.62    0.38
  -2 -14  -2    6.20    0.39
  -2 -14  -3    4.07    0.33
  -2 -14  -3    2.76    0.28
   2 -14   3    5.33    0.39
  -2 -14  -3    3.72    0.27
   2 -14   3    6.46    0.45
  -2 -14  -4    3.42    0.24
  -2 -14  -4    3.53    0.28
  -2 -14  -4    3.49    0.30
  -2 -14  -4    2.75    0.26
   2 -14   4    1.40    0.30
  -2 -14  -4    3.15    0.24
   2 -14   4    1.38    0.27
  -2 -14  -5   19.43    0.65
  -2 -14  -5   18.43    0.61
  -2 -14  -6   20.02    0.62
  -2 -14  -6   19.79    0.62
  -2 -14  -6   20.79    0.66
  -2 -14  -7    1.46    0.14
  -2 -13  10   24.02    0.75
  -2 -13  10   21.60    0.71
   2 -13  -9    0.05    0.13
  -2 -13   9   -0.01    0.21
   2 -13  -9   -0.03    0.17
  -2 -13   9    0.08    0.16
  -2 -13   8    6.85    0.41
   2 -13  -8    7.58    0.37
  -2 -13   8    7.31    0.44
   2 -13  -8    7.51    0.38
   2 -13  -8    6.67    0.34
   2 -13  -7   19.44    0.70
   2 -13  -7   18.02    0.66
   2 -13  -7   16.19    0.65
  -2 -13   7   17.90    0.74
   2 -13  -7   17.49    0.68
  -2 -13   7   20.02    0.85
  -2 -13   7   17.44    0.71
   2 -13  -7   17.21    0.65
  -2 -13   7   17.65    0.77
  -2 -13   7   19.55    0.81
  -2 -13   7   18.63    0.83
   2 -13  -6   10.99    0.55
   2 -13  -6   11.68    0.57
  -2 -13   6   15.46    0.69
   2 -13  -6   10.74    0.53
  -2 -13   6   15.48    0.70
   2 -13  -6    9.90    0.53
  -2 -13   6   16.45    0.76
  -2 -13   6   15.33    0.64
   2 -13  -6   10.77    0.51
  -2 -13   6   15.82    0.77
  -2 -13   6   16.77    0.75
   2 -13  -5    6.47    0.44
   2 -13  -5    6.84    0.47
  -2 -13   5   12.91    0.63
   2 -13  -5    6.10    0.41
  -2 -13   5   13.62    0.71
   2 -13  -5    5.66    0.42
  -2 -13   5   12.51    0.69
   2 -13  -5    5.95    0.40
  -2 -13   5   14.00    0.72
  -2 -13   5   12.83    0.65
  -2 -13   4   54.76    1.86
  -2 -13   4   51.90    1.73
   2 -13  -4   56.29    1.65
   2 -13  -4   64.60    1.84
   2 -13  -4   61.85    1.79
   2 -13  -4   61.75    1.78
  -2 -13   4   54.82    1.89
  -2 -13   4   54.84    1.82
  -2 -13   4   51.36    1.86
   2 -13  -4   57.35    1.70
  -2 -13   4   53.72    1.78
   2 -13  -3    0.98    0.24
  -2 -13   3    1.43    0.36
  -2 -13   3    1.20    0.41
   2 -13  -3    1.16    0.34
   2 -13  -3    0.87    0.31
   2 -13  -3    1.30    0.34
  -2 -13   3    0.96    0.36
  -2 -13   3    1.02    0.36
  -2 -13   3    0.98    0.41
  -2 -13   3    0.98    0.43
  -2 -13   3    1.80    0.46
  -2 -13   2   66.44    2.11
  -2 -13   2   69.48    2.24
  -2 -13   2   73.31    2.20
  -2 -13   2   71.06    2.17
  -2 -13   2   64.03    2.22
  -2 -13   2   69.39    2.19
   2 -13  -2   75.57    2.04
  -2 -13   2   58.71    2.04
  -2 -13   2   64.01    2.07
   2 -13  -1    4.50    0.46
  -2 -13   1    0.75    0.34
   2 -13  -1    4.67    0.43
   2 -13  -1    6.43    0.57
  -2 -13   1    0.77    0.28
  -2 -13   1    0.81    0.32
  -2 -13   1    0.96    0.36
  -2 -13   1    0.83    0.30
  -2 -13   1    0.83    0.35
  -2 -13   1    0.82    0.40
   2 -13  -1    4.77    0.46
  -2 -13   1    0.91    0.36
  -2 -13   1    0.78    0.41
  -2 -13   0    2.03    0.43
  -2 -13   0    2.77    0.39
  -2 -13   0    1.98    0.35
   2 -13   0    2.75    0.38
  -2 -13   0    2.35    0.34
  -2 -13   0    2.41    0.42
  -2 -13   0    2.54    0.45
  -2 -13   0    2.20    0.40
   2 -13   0    3.22    0.47
  -2 -13   0    2.46    0.35
  -2 -13   0    2.53    0.39
   2 -13   0    3.49    0.51
  -2 -13   0    2.44    0.35
  -2 -13   0    2.60    0.36
   2 -13   0    3.29    0.38
   2 -13   0    2.92    0.41
  -2 -13  -1    0.50    0.35
   2 -13   1   -0.01    0.37
  -2 -13  -1    0.84    0.35
  -2 -13  -1    0.62    0.30
  -2 -13  -1    0.57    0.31
  -2 -13  -1    0.46    0.33
   2 -13   1   -0.15    0.38
   2 -13   1    0.22    0.41
  -2 -13  -1    0.68    0.30
   2 -13   1    0.20    0.30
  -2 -13  -1    0.63    0.29
   2 -13   1    0.17    0.24
  -2 -13  -1    0.58    0.24
   2 -13   1    0.12    0.46
  -2 -13  -1    0.36    0.27
   2 -13   1   -0.01    0.32
  -2 -13  -1    0.58    0.35
   2 -13   2    2.54    0.50
   2 -13   2    2.49    0.48
  -2 -13  -2    3.29    0.45
  -2 -13  -2    3.37    0.40
   2 -13   2    2.40    0.31
  -2 -13  -2    3.27    0.39
  -2 -13  -2    3.36    0.39
   2 -13   2    2.74    0.45
  -2 -13  -2    4.29    0.48
  -2 -13  -2    3.47    0.34
  -2 -13  -2    3.44    0.40
  -2 -13  -2    3.32    0.38
  -2 -13  -2    2.73    0.33
  -2 -13  -2    3.87    0.47
   2 -13   2    2.72    0.52
  -2 -13  -3    4.69    0.43
  -2 -13  -3    3.81    0.40
  -2 -13  -3    3.25    0.32
   2 -13   3    4.73    0.56
  -2 -13  -3    5.14    0.50
   2 -13   3    4.45    0.55
  -2 -13  -3    3.96    0.36
   2 -13   3    5.37    0.62
  -2 -13  -3    4.15    0.45
  -2 -13  -3    4.23    0.44
   2 -13   3    4.76    0.56
   2 -13   3    4.22    0.49
  -2 -13  -4    2.81    0.36
   2 -13   4    2.77    0.36
  -2 -13  -4    3.35    0.39
  -2 -13  -4    2.75    0.36
   2 -13   4    2.47    0.41
  -2 -13  -4    2.78    0.33
   2 -13   4    3.45    0.50
   2 -13   4    2.62    0.47
   2 -13   4    2.87    0.47
   2 -13   4    2.55    0.47
  -2 -13  -4    2.96    0.37
   2 -13   4    2.83    0.52
   2 -13   5    5.71    0.46
  -2 -13  -5   10.86    0.50
  -2 -13  -5   11.07    0.57
  -2 -13  -5   11.44    0.53
  -2 -13  -5   13.23    0.62
  -2 -13  -5   12.93    0.60
   2 -13   5    6.58    0.54
  -2 -13  -5   11.40    0.54
   2 -13   5    7.64    0.61
   2 -13   5    6.88    0.62
   2 -13   5    7.32    0.62
   2 -13   5    7.44    0.64
  -2 -13  -6   27.71    0.98
   2 -13   6   30.63    1.03
  -2 -13  -6   30.12    1.10
  -2 -13  -6   30.77    1.05
   2 -13   6   33.71    1.14
   2 -13   6   33.96    1.24
   2 -13   6   35.22    1.22
  -2 -13  -6   32.04    1.07
  -2 -13  -6   28.67    1.02
   2 -13   6   35.74    1.24
  -2 -13  -6   28.18    1.01
   2 -13   7    0.69    0.34
   2 -13   7    0.59    0.36
  -2 -13  -7    0.22    0.22
  -2 -13  -7    0.17    0.18
  -2 -13  -7    0.17    0.19
  -2 -13  -7    0.29    0.20
   2 -13   7    0.82    0.37
  -2 -13  -7    0.26    0.20
   2 -13   7    0.58    0.33
  -2 -13  -7    0.28    0.21
  -2 -13  -8    0.37    0.19
  -2 -13  -8    0.34    0.14
   2 -13   8    1.39    0.29
  -2 -13  -8    0.37    0.15
   2 -13   8    1.29    0.31
   2 -13   8    1.66    0.30
   2 -13   8    1.21    0.32
  -2 -13  -8    0.24    0.18
  -2 -13  -8    0.36    0.16
  -2 -13  -9    1.94    0.18
   2 -13   9    4.14    0.32
   2 -13   9    4.18    0.32
  -2 -13  -9    2.05    0.19
  -2 -13  -9    1.97    0.17
   2 -13   9    3.62    0.28
   2 -13   9    4.55    0.31
  -2 -12  12   10.67    0.42
  -2 -12  12    8.17    0.36
  -2 -12  11   34.48    1.10
   2 -12 -11   34.09    0.99
   2 -12 -11   34.89    1.10
  -2 -12  11   35.38    1.14
  -2 -12  10    2.45    0.35
  -2 -12  10    2.32    0.33
  -2 -12  10    2.54    0.31
   2 -12 -10    1.38    0.22
  -2 -12  10    1.77    0.32
   2 -12 -10    1.32    0.21
   2 -12 -10    0.79    0.13
   2 -12 -10    1.54    0.25
  -2 -12  10    2.40    0.37
   2 -12  -9    0.74    0.17
  -2 -12   9    0.85    0.36
   2 -12  -9    0.94    0.22
  -2 -12   9    0.42    0.34
  -2 -12   9    0.54    0.29
  -2 -12   9    0.76    0.33
   2 -12  -9    0.69    0.23
   2 -12  -9    0.77    0.25
   2 -12  -9    0.83    0.21
  -2 -12   9    0.50    0.34
   2 -12  -8    1.21    0.23
  -2 -12   8    1.12    0.30
  -2 -12   8    1.11    0.36
  -2 -12   8    1.02    0.30
   2 -12  -8    1.07    0.26
  -2 -12   8    1.21    0.42
   2 -12  -8    1.24    0.27
   2 -12  -8    1.17    0.27
  -2 -12   8    0.94    0.40
   2 -12  -8    1.05    0.29
  -2 -12   8    1.10    0.40
  -2 -12   8    1.00    0.41
  -2 -12   7    1.06    0.43
  -2 -12   7    0.94    0.43
   2 -12  -7    0.45    0.29
   2 -12  -7    0.28    0.24
  -2 -12   7    1.02    0.49
  -2 -12   7    0.71    0.36
   2 -12  -7    0.19    0.25
   2 -12  -7    0.26    0.26
   2 -12  -7    0.37    0.23
   2 -12  -7    0.31    0.24
  -2 -12   7    0.99    0.34
  -2 -12   7    0.75    0.41
  -2 -12   7    1.21    0.44
  -2 -12   6    0.38    0.34
   2 -12  -6    1.22    0.32
  -2 -12   6    0.49    0.44
  -2 -12   6    0.53    0.51
   2 -12  -6    1.14    0.32
  -2 -12   6    0.46    0.44
  -2 -12   6    0.59    0.46
   2 -12  -6    1.04    0.32
   2 -12  -6    1.02    0.30
   2 -12  -6    0.99    0.29
   2 -12  -6    1.31    0.30
   2 -12  -6    0.75    0.28
  -2 -12   6    0.35    0.42
  -2 -12   6    0.62    0.43
  -2 -12   6    0.13    0.38
  -2 -12   6    0.52    0.45
   2 -12  -5   72.10    2.16
  -2 -12   5   73.67    2.26
  -2 -12   5   75.52    2.47
   2 -12  -5   61.54    2.10
   2 -12  -5   72.76    2.12
  -2 -12   5   73.36    2.40
  -2 -12   5   69.55    2.38
   2 -12  -5   71.22    2.19
  -2 -12   5   68.46    2.39
   2 -12  -5   72.23    2.18
   2 -12  -5   76.57    2.22
   2 -12  -5   80.51    2.29
   2 -12  -5   74.84    2.21
   2 -12  -5   72.39    2.15
  -2 -12   5   65.99    2.28
  -2 -12   5   71.51    2.32
  -2 -12   5   71.00    2.29
  -2 -12   5   67.37    2.37
  -2 -12   4   17.60    0.91
   2 -12  -4   18.56    0.82
  -2 -12   4   19.16    0.97
  -2 -12   4   19.18    1.11
  -2 -12   4   16.80    0.87
   2 -12  -4   18.31    0.79
   2 -12  -4   19.03    0.82
  -2 -12   4   18.13    0.89
  -2 -12   4   17.75    1.07
  -2 -12   4   16.93    1.01
  -2 -12   4   17.18    0.98
   2 -12  -4   18.71    0.84
   2 -12  -4   18.98    0.84
   2 -12  -4   20.61    0.95
   2 -12  -4   20.92    0.90
   2 -12  -4   20.18    0.90
   2 -12  -4   18.56    0.81
  -2 -12   4   17.36    0.95
  -2 -12   4   18.78    0.99
  -2 -12   4   16.66    1.00
   2 -12  -4   19.59    0.87
   2 -12  -3   45.56    1.71
   2 -12  -3   49.92    1.70
  -2 -12   3   66.99    2.18
  -2 -12   3   63.23    1.96
   2 -12  -3   46.75    1.67
  -2 -12   3   54.33    1.69
  -2 -12   3   57.84    1.83
   2 -12  -3   52.46    1.69
   2 -12  -3   54.41    1.75
  -2 -12   3   62.92    1.93
  -2 -12   3   62.42    2.11
  -2 -12   3   59.68    2.06
  -2 -12   3   60.64    2.01
   2 -12  -3   50.84    1.74
   2 -12  -3   58.06    1.90
   2 -12  -3   53.63    1.83
   2 -12  -3   53.55    1.83
   2 -12  -3   49.05    1.68
  -2 -12   3   62.71    1.98
  -2 -12   3   58.45    2.02
   2 -12  -3   54.54    1.80
  -2 -12   3   60.14    1.93
  -2 -12   2    0.49    0.35
   2 -12  -2    0.17    0.37
  -2 -12   2    0.18    0.47
   2 -12  -2    0.03    0.26
  -2 -12   2    0.60    0.41
   2 -12  -2    0.19    0.44
  -2 -12   2    0.44    0.32
   2 -12  -2    0.06    0.26
  -2 -12   2    0.28    0.40
  -2 -12   2    0.85    0.48
  -2 -12   2    0.43    0.30
   2 -12  -2    0.09    0.36
  -2 -12   2    0.60    0.30
   2 -12  -2   -0.09    0.38
   2 -12  -2   -0.20    0.25
   2 -12  -2    0.13    0.25
  -2 -12   2    0.42    0.36
   2 -12  -2    0.14    0.34
   2 -12  -2   -0.21    0.34
  -2 -12   2    0.28    0.44
  -2 -12   1    0.25    0.38
  -2 -12   1    0.65    0.47
  -2 -12   1    0.70    0.40
   2 -12  -1    0.14    0.24
   2 -12  -1    0.33    0.42
  -2 -12   1    0.51    0.41
   2 -12  -1    0.27    0.46
  -2 -12   1    0.40    0.35
  -2 -12   1    0.77    0.33
   2 -12  -1    0.11    0.34
   2 -12  -1    0.33    0.30
  -2 -12   1    0.79    0.32
  -2 -12   1    0.64    0.29
  -2 -12   1    0.68    0.36
   2 -12  -1    0.49    0.35
  -2 -12   1    0.66    0.46
  -2 -12   1    0.84    0.43
   2 -12  -1    0.46    0.52
  -2 -12   1    0.53    0.47
   2 -12  -1    0.38    0.35
  -2 -12   0    2.49    0.44
  -2 -12   0    2.47    0.56
   2 -12   0    7.52    0.66
  -2 -12   0    2.21    0.46
   2 -12   0    7.58    0.72
  -2 -12   0    2.04    0.47
   2 -12   0    6.61    0.42
  -2 -12   0    2.04    0.43
  -2 -12   0    2.62    0.44
   2 -12   0    6.21    0.54
   2 -12   0    7.29    0.65
   2 -12   0    6.85    0.67
  -2 -12   0    2.49    0.50
   2 -12   0    6.59    0.57
  -2 -12   0    2.63    0.44
   2 -12   0    6.26    0.52
  -2 -12   0    1.90    0.40
   2 -12   0    7.15    0.52
  -2 -12   0    2.45    0.38
   2 -12   0    6.45    0.55
   2 -12   0    7.48    0.72
   2 -12   0    7.34    0.68
  -2 -12   0    2.49    0.56
   2 -12   0    7.86    0.81
  -2 -12   0    2.70    0.56
  -2 -12   0    2.88    0.49
   2 -12   0    7.65    0.58
   2 -12   1   13.12    0.95
  -2 -12  -1   20.83    0.84
  -2 -12  -1   18.21    0.81
   2 -12   1   12.64    0.77
   2 -12   1   14.65    0.94
  -2 -12  -1   18.94    0.88
   2 -12   1   14.50    0.93
   2 -12   1   13.33    0.93
  -2 -12  -1   19.71    0.91
   2 -12   1   13.44    0.91
   2 -12   1   12.96    0.89
  -2 -12  -1   19.31    0.94
  -2 -12  -1   19.72    1.00
  -2 -12  -1   17.01    0.86
   2 -12   1   12.82    0.76
   2 -12   1   13.50    0.82
  -2 -12  -1   18.49    0.90
  -2 -12  -1   20.34    0.90
   2 -12   1   12.91    0.81
  -2 -12  -1   20.38    0.91
  -2 -12  -1   18.56    0.81
   2 -12   1   13.11    0.76
   2 -12   1   13.27    0.88
   2 -12   1   14.96    0.97
   2 -12   1   12.46    0.80
  -2 -12  -1   18.49    1.00
   2 -12   1   14.04    0.95
   2 -12   1   13.92    1.01
  -2 -12  -2    0.45    0.31
  -2 -12  -2    0.49    0.35
   2 -12   2   -0.03    0.47
   2 -12   2    0.14    0.49
  -2 -12  -2    0.20    0.39
   2 -12   2   -0.22    0.48
  -2 -12  -2    0.53    0.26
  -2 -12  -2    0.82    0.37
  -2 -12  -2    0.41    0.37
  -2 -12  -2    0.56    0.28
  -2 -12  -2    0.60    0.38
  -2 -12  -2    0.53    0.42
   2 -12   2   -0.03    0.44
   2 -12   2    0.15    0.49
  -2 -12  -2    0.26    0.33
   2 -12   2    0.03    0.46
   2 -12   2   -0.07    0.33
  -2 -12  -2    0.44    0.35
   2 -12   2    0.13    0.28
   2 -12   2   -0.01    0.42
  -2 -12  -2    0.51    0.34
  -2 -12  -2    0.59    0.32
   2 -12   2    0.27    0.45
   2 -12   2    0.22    0.38
   2 -12   2   -0.26    0.51
   2 -12   2    0.03    0.34
   2 -12   2   -0.16    0.56
  -2 -12  -2    0.44    0.41
  -2 -12  -3    1.07    0.31
  -2 -12  -3    2.09    0.47
   2 -12   3    0.25    0.42
  -2 -12  -3    1.94    0.42
  -2 -12  -3    1.80    0.33
  -2 -12  -3    1.54    0.40
  -2 -12  -3    1.69    0.45
   2 -12   3    0.21    0.48
  -2 -12  -3    1.69    0.39
   2 -12   3    0.15    0.48
  -2 -12  -3    1.77    0.40
  -2 -12  -3    1.43    0.34
   2 -12   3    0.27    0.47
   2 -12   3    0.31    0.46
  -2 -12  -3    2.11    0.43
   2 -12   3    0.08    0.32
   2 -12   3    0.14    0.25
  -2 -12  -3    1.86    0.36
   2 -12   3    0.12    0.51
   2 -12   3    0.11    0.39
   2 -12   3    0.14    0.55
  -2 -12  -3    1.92    0.47
   2 -12   4   37.80    1.50
  -2 -12  -4   30.57    1.30
  -2 -12  -4   32.80    1.23
  -2 -12  -4   29.49    1.09
   2 -12   4   37.64    1.28
  -2 -12  -4   29.37    1.17
   2 -12   4   36.76    1.49
   2 -12   4   39.06    1.50
   2 -12   4   40.11    1.54
  -2 -12  -4   28.87    1.19
  -2 -12  -4   31.06    1.28
   2 -12   4   36.20    1.41
  -2 -12  -4   32.26    1.23
  -2 -12  -4   31.98    1.31
  -2 -12  -4   32.51    1.23
   2 -12   4   40.11    1.50
  -2 -12  -4   36.90    1.43
   2 -12   4   39.76    1.57
   2 -12   5    3.97    0.59
  -2 -12  -5    3.75    0.40
   2 -12   5    4.31    0.53
  -2 -12  -5    4.26    0.42
  -2 -12  -5    3.76    0.44
   2 -12   5    4.41    0.62
  -2 -12  -5    3.95    0.41
  -2 -12  -5    3.69    0.45
  -2 -12  -5    4.05    0.47
   2 -12   5    3.63    0.44
   2 -12   5    4.52    0.62
   2 -12   5    4.10    0.55
   2 -12   5    3.97    0.61
   2 -12   5    4.36    0.46
  -2 -12  -5    3.70    0.41
   2 -12   5    4.16    0.42
   2 -12   5    3.74    0.65
  -2 -12  -6    0.25    0.31
   2 -12   6    2.41    0.36
   2 -12   6    1.87    0.42
   2 -12   6    1.94    0.51
  -2 -12  -6    0.43    0.29
   2 -12   6    2.28    0.35
   2 -12   6    2.49    0.57
  -2 -12  -6    0.23    0.33
  -2 -12  -6    0.24    0.29
   2 -12   6    1.86    0.37
   2 -12   6    2.37    0.52
  -2 -12  -6    0.29    0.30
  -2 -12  -6    0.47    0.28
  -2 -12  -6    0.41    0.31
   2 -12   6    1.91    0.53
   2 -12   6    1.98    0.51
   2 -12   6    2.10    0.47
  -2 -12  -7    0.61    0.28
   2 -12   7    1.39    0.45
  -2 -12  -7    0.71    0.28
  -2 -12  -7    0.54    0.30
  -2 -12  -7    0.70    0.34
   2 -12   7    1.71    0.37
  -2 -12  -7    0.31    0.27
   2 -12   7    0.93    0.43
   2 -12   7    1.40    0.44
  -2 -12  -7    0.53    0.32
  -2 -12  -7    0.34    0.26
  -2 -12  -7    0.50    0.27
   2 -12   7    1.35    0.36
   2 -12   7    1.50    0.49
   2 -12   7    1.58    0.41
   2 -12   7    1.16    0.29
   2 -12   7    1.67    0.49
   2 -12   7    1.40    0.33
   2 -12   8    1.51    0.45
   2 -12   8    1.81    0.45
  -2 -12  -8    5.75    0.43
  -2 -12  -8    5.01    0.43
   2 -12   8    1.84    0.44
  -2 -12  -8    6.05    0.39
  -2 -12  -8    5.76    0.41
  -2 -12  -8    6.09    0.45
  -2 -12  -8    6.47    0.41
  -2 -12  -8    5.83    0.40
   2 -12   8    1.70    0.37
  -2 -12  -8    5.58    0.40
   2 -12   8    1.88    0.44
   2 -12   8    1.53    0.45
   2 -12   8    1.80    0.34
  -2 -12  -8    6.64    0.40
  -2 -12  -9   19.18    0.81
  -2 -12  -9   21.10    0.85
  -2 -12  -9   19.63    0.76
   2 -12   9   27.26    1.04
  -2 -12  -9   18.85    0.80
   2 -12   9   27.38    1.07
  -2 -12  -9   20.28    0.78
  -2 -12  -9   20.63    0.82
   2 -12   9   29.35    0.99
   2 -12   9   26.96    1.02
  -2 -12  -9   18.72    0.82
   2 -12   9   30.17    1.03
   2 -12   9   28.23    0.93
   2 -12   9   27.91    1.03
   2 -12   9   27.26    0.98
  -2 -12  -9   21.37    0.81
  -2 -12 -10   18.82    0.69
  -2 -12 -10   18.95    0.68
  -2 -12 -10   18.49    0.66
   2 -12  10   15.98    0.76
  -2 -12 -10   18.95    0.63
   2 -12  10   17.42    0.81
  -2 -12 -10   17.70    0.69
   2 -12  10   18.22    0.77
  -2 -12 -10   17.95    0.66
   2 -12  10   16.86    0.76
   2 -12  10   17.76    0.72
   2 -12  10   17.37    0.76
   2 -12  11    3.62    0.30
  -2 -12 -11    6.42    0.29
   2 -12  11    4.30    0.37
   2 -12  11    4.01    0.32
  -2 -12 -11    7.06    0.32
  -2 -12 -11    5.61    0.25
   2 -11 -13   16.77    0.52
  -2 -11  13   14.80    0.61
   2 -11 -13   14.98    0.57
  -2 -11  13   10.70    0.51
  -2 -11  13   12.96    0.56
   2 -11 -13   17.65    0.55
   2 -11 -13   15.47    0.53
  -2 -11  12    2.22    0.36
   2 -11 -12    0.26    0.20
  -2 -11  12    1.69    0.28
  -2 -11  12    1.80    0.34
  -2 -11  12    1.56    0.31
  -2 -11  12    1.67    0.33
   2 -11 -12    0.13    0.16
   2 -11 -12    0.26    0.20
   2 -11 -12    0.22    0.19
   2 -11 -11  179.25    4.46
   2 -11 -11  189.85    4.49
  -2 -11  11  144.34    4.53
  -2 -11  11  156.46    4.45
  -2 -11  11  142.48    4.46
  -2 -11  11  141.71    4.47
   2 -11 -11  183.57    4.37
  -2 -11  11  144.67    4.46
   2 -11 -11  190.10    4.47
   2 -11 -11  181.55    4.36
   2 -11 -10    1.22    0.31
   2 -11 -10    1.00    0.28
  -2 -11  10    4.30    0.49
  -2 -11  10    4.53    0.59
   2 -11 -10    1.13    0.27
   2 -11 -10    1.50    0.36
   2 -11 -10    1.15    0.24
   2 -11 -10    1.21    0.19
   2 -11 -10    1.23    0.29
  -2 -11  10    3.82    0.51
   2 -11 -10    1.24    0.27
  -2 -11  10    4.14    0.47
  -2 -11  10    3.88    0.50
  -2 -11  10    4.53    0.45
  -2 -11  10    3.87    0.43
  -2 -11   9   13.63    0.87
  -2 -11   9   11.85    0.64
   2 -11  -9   14.36    0.66
   2 -11  -9   14.69    0.67
  -2 -11   9   12.49    0.83
  -2 -11   9   12.48    0.91
   2 -11  -9   13.97    0.78
   2 -11  -9   12.99    0.70
   2 -11  -9   14.47    0.70
   2 -11  -9   13.92    0.61
   2 -11  -9   14.78    0.66
  -2 -11   9   12.30    0.84
   2 -11  -9   15.13    0.69
  -2 -11   9   11.80    0.79
  -2 -11   9   11.79    0.78
  -2 -11   9   11.14    0.67
  -2 -11   9   12.94    0.72
  -2 -11   9   11.98    0.75
   2 -11  -8    0.12    0.27
  -2 -11   8    0.08    0.41
  -2 -11   8   -0.08    0.44
  -2 -11   8    0.32    0.52
  -2 -11   8    0.23    0.47
   2 -11  -8   -0.02    0.36
   2 -11  -8    0.16    0.32
   2 -11  -8   -0.03    0.31
   2 -11  -8    0.19    0.26
   2 -11  -8    0.05    0.26
   2 -11  -8    0.10    0.24
  -2 -11   8    0.28    0.31
  -2 -11   8    0.02    0.43
  -2 -11   8    0.22    0.36
  -2 -11   8    0.16    0.33
  -2 -11   8    0.14    0.45
  -2 -11   7    0.87    0.36
  -2 -11   7    0.86    0.44
  -2 -11   7    0.91    0.36
   2 -11  -7    3.83    0.40
  -2 -11   7    0.95    0.56
   2 -11  -7    3.95    0.53
   2 -11  -7    3.42    0.44
  -2 -11   7    1.13    0.51
  -2 -11   7    0.57    0.46
   2 -11  -7    3.89    0.40
   2 -11  -7    3.82    0.45
   2 -11  -7    3.62    0.42
   2 -11  -7    3.50    0.40
  -2 -11   7    1.06    0.44
  -2 -11   7    0.59    0.35
  -2 -11   7    0.75    0.47
  -2 -11   7    1.24    0.54
   2 -11  -7    3.38    0.41
   2 -11  -6   22.65    1.14
   2 -11  -6   20.92    0.98
  -2 -11   6   28.59    1.27
  -2 -11   6   25.08    1.08
   2 -11  -6   20.61    0.94
   2 -11  -6   17.42    0.94
  -2 -11   6   28.83    1.09
  -2 -11   6   30.24    1.36
  -2 -11   6   31.93    1.21
  -2 -11   6   28.09    1.13
   2 -11  -6   17.83    0.93
   2 -11  -6   20.33    1.00
  -2 -11   6   28.79    1.28
   2 -11  -6   20.93    1.01
   2 -11  -6   20.93    1.01
   2 -11  -6   21.63    0.98
   2 -11  -6   20.90    0.98
   2 -11  -6   19.59    0.95
  -2 -11   6   29.89    1.21
  -2 -11   6   29.21    1.25
  -2 -11   6   26.80    1.18
  -2 -11   6   29.30    1.09
  -2 -11   6   28.24    1.31
   2 -11  -6   20.73    0.98
   2 -11  -5   43.42    1.38
   2 -11  -5   47.98    1.64
  -2 -11   5   29.48    1.28
   2 -11  -5   45.64    1.47
  -2 -11   5   27.66    1.29
  -2 -11   5   27.34    1.43
   2 -11  -5   41.66    1.31
  -2 -11   5   26.61    1.13
   2 -11  -5   33.81    1.27
  -2 -11   5   27.90    1.31
  -2 -11   5   28.34    1.33
   2 -11  -5   36.92    1.33
  -2 -11   5   29.00    1.50
   2 -11  -5   41.76    1.41
  -2 -11   5   26.93    1.41
   2 -11  -5   45.38    1.42
   2 -11  -5   41.09    1.39
   2 -11  -5   43.40    1.47
   2 -11  -5   44.02    1.42
  -2 -11   5   27.22    1.32
   2 -11  -5   45.34    1.37
  -2 -11   5   30.51    1.42
  -2 -11   5   29.42    1.39
  -2 -11   5   26.16    1.20
  -2 -11   5   27.23    1.39
   2 -11  -5   43.90    1.42
  -2 -11   5   27.81    1.46
   2 -11  -4   69.26    2.35
   2 -11  -4   79.29    2.63
   2 -11  -4   73.50    2.47
   2 -11  -4   69.45    2.35
  -2 -11   4   94.54    2.58
  -2 -11   4   82.21    2.56
   2 -11  -4   76.24    2.42
  -2 -11   4   92.13    2.82
   2 -11  -4   63.11    2.33
  -2 -11   4   93.46    2.66
  -2 -11   4   87.94    2.54
  -2 -11   4   92.45    2.78
   2 -11  -4   75.44    2.34
   2 -11  -4   71.09    2.31
  -2 -11   4   83.66    2.32
   2 -11  -4   68.47    2.32
   2 -11  -4   67.45    2.38
  -2 -11   4   88.34    2.71
   2 -11  -4   67.34    2.37
  -2 -11   4   87.95    2.42
   2 -11  -4   71.64    2.46
  -2 -11   4   87.56    2.40
   2 -11  -4   71.15    2.40
   2 -11  -4   72.17    2.43
  -2 -11   4   91.11    2.58
   2 -11  -4   68.89    2.32
  -2 -11   4   91.76    2.67
   2 -11  -4   73.08    2.48
  -2 -11   4   89.25    2.63
  -2 -11   4   84.03    2.39
  -2 -11   4   89.34    2.68
   2 -11  -4   72.46    2.42
  -2 -11   4   88.45    2.76
   2 -11  -3   18.46    0.85
  -2 -11   3   12.42    0.83
   2 -11  -3   19.23    0.90
   2 -11  -3   19.67    0.99
   2 -11  -3   18.35    0.82
  -2 -11   3   12.84    0.81
   2 -11  -3   20.98    0.89
  -2 -11   3   12.44    0.73
   2 -11  -3   19.79    0.83
  -2 -11   3   13.96    0.88
   2 -11  -3   17.62    0.85
  -2 -11   3   13.44    1.04
   2 -11  -3   22.11    0.92
  -2 -11   3   13.00    1.01
  -2 -11   3   13.55    0.85
   2 -11  -3   23.23    0.99
   2 -11  -3   19.79    0.89
  -2 -11   3   12.84    0.92
   2 -11  -3   22.95    1.10
   2 -11  -3   21.19    0.94
   2 -11  -3   19.23    0.88
  -2 -11   3   13.18    0.77
   2 -11  -3   22.50    1.02
  -2 -11   3   12.40    0.77
   2 -11  -3   20.76    0.97
   2 -11  -3   18.89    0.81
  -2 -11   3   12.32    0.70
   2 -11  -3   18.91    0.83
   2 -11  -3   20.56    1.02
  -2 -11   3   14.13    0.92
  -2 -11   3   14.18    0.95
  -2 -11   3   12.92    0.95
   2 -11  -3   22.59    1.09
  -2 -11   3   13.62    1.01
   2 -11  -3   20.42    0.94
   2 -11  -2    2.42    0.38
  -2 -11   2    7.60    0.67
  -2 -11   2    6.68    0.70
   2 -11  -2    2.75    0.38
   2 -11  -2    2.71    0.55
   2 -11  -2    3.33    0.61
   2 -11  -2    2.77    0.49
  -2 -11   2    8.01    0.65
   2 -11  -2    2.91    0.58
   2 -11  -2    2.64    0.45
   2 -11  -2    2.55    0.39
  -2 -11   2    5.89    0.51
   2 -11  -2    2.71    0.44
   2 -11  -2    2.80    0.40
  -2 -11   2    6.22    0.55
  -2 -11   2    7.97    0.81
  -2 -11   2    7.77    0.65
   2 -11  -2    2.93    0.41
   2 -11  -2    2.91    0.41
  -2 -11   2    7.78    0.66
   2 -11  -2    3.25    0.53
  -2 -11   2    8.46    0.81
  -2 -11   2    7.11    0.62
  -2 -11   2    7.08    0.75
  -2 -11   2    7.46    0.69
   2 -11  -2    3.14    0.57
   2 -11  -2    2.81    0.40
   2 -11  -2    2.79    0.38
  -2 -11   2    8.21    0.58
  -2 -11   2    6.86    0.56
   2 -11  -2    2.71    0.48
   2 -11  -2    2.50    0.46
   2 -11  -2    2.61    0.37
   2 -11  -2    2.90    0.40
  -2 -11   2    6.99    0.50
  -2 -11   2    7.46    0.70
   2 -11  -2    3.14    0.43
   2 -11  -2    2.68    0.63
   2 -11  -2    3.07    0.57
  -2 -11   2    7.68    0.67
  -2 -11   2    6.96    0.51
  -2 -11   2    7.71    0.78
   2 -11  -2    3.32    0.49
   2 -11  -2    2.22    0.43
  -2 -11   1   30.70    1.38
  -2 -11   1   34.17    1.36
   2 -11  -1   24.12    1.25
   2 -11  -1   26.41    1.31
   2 -11  -1   24.97    1.05
   2 -11  -1   27.71    1.33
  -2 -11   1   32.45    1.32
   2 -11  -1   26.30    1.18
   2 -11  -1   26.34    1.24
  -2 -11   1   30.92    1.14
  -2 -11   1   31.64    1.20
   2 -11  -1   25.83    1.02
   2 -11  -1   26.66    1.03
   2 -11  -1   26.55    1.12
   2 -11  -1   27.69    1.10
   2 -11  -1   29.25    1.33
   2 -11  -1   25.02    1.09
  -2 -11   1   31.16    1.32
  -2 -11   1   33.87    1.33
   2 -11  -1   28.87    1.29
   2 -11  -1   24.28    1.16
  -2 -11   1   31.25    1.42
   2 -11  -1   24.02    1.05
   2 -11  -1   27.61    1.31
  -2 -11   1   32.11    1.35
   2 -11  -1   24.79    1.04
  -2 -11   1   33.06    1.25
   2 -11  -1   26.60    1.16
  -2 -11   1   31.93    1.26
   2 -11  -1   25.75    1.20
   2 -11  -1   26.00    1.11
  -2 -11   1   29.59    1.13
   2 -11  -1   23.26    1.01
   2 -11  -1   30.48    1.36
  -2 -11   1   34.22    1.38
   2 -11  -1   26.15    1.14
   2 -11  -1   27.05    1.30
  -2 -11   1   28.40    1.15
  -2 -11   1   33.68    1.32
   2 -11  -1   27.91    1.19
   2 -11  -1   23.81    1.03
   2 -11   0   33.39    1.49
  -2 -11   0   30.56    1.18
   2 -11   0   31.58    1.34
  -2 -11   0   33.83    1.42
  -2 -11   0   33.71    1.26
  -2 -11   0   33.67    1.28
   2 -11   0   33.72    1.29
   2 -11   0   30.44    1.13
  -2 -11   0   28.52    1.13
   2 -11   0   31.47    1.15
   2 -11   0   36.09    1.49
   2 -11   0   31.38    1.24
   2 -11   0   34.03    1.24
  -2 -11   0   34.98    1.41
  -2 -11   0   37.38    1.48
   2 -11   0   35.30    1.46
   2 -11   0   31.90    1.33
  -2 -11   0   36.86    1.57
   2 -11   0   34.43    1.50
   2 -11   0   31.50    1.19
  -2 -11   0   35.06    1.44
   2 -11   0   34.06    1.33
  -2 -11   0   33.59    1.39
  -2 -11   0   34.75    1.37
  -2 -11   0   35.91    1.39
   2 -11   0   33.27    1.34
   2 -11   0   28.37    1.19
  -2 -11   0   33.75    1.27
   2 -11   0   30.11    1.15
   2 -11   0   32.91    1.28
  -2 -11   0   34.83    1.32
   2 -11   0   35.79    1.59
   2 -11   0   33.49    1.42
   2 -11   0   36.99    1.51
   2 -11   0   33.65    1.35
  -2 -11   0   38.90    1.51
   2 -11   0   33.94    1.49
  -2 -11   0   33.67    1.42
  -2 -11   0   33.51    1.48
   2 -11   0   31.53    1.42
   2 -11   1   50.58    2.00
   2 -11   1   44.78    1.91
  -2 -11  -1   72.96    2.18
  -2 -11  -1   71.58    2.11
  -2 -11  -1   63.83    1.83
   2 -11   1   47.70    1.99
   2 -11   1   46.86    1.88
   2 -11   1   46.84    1.76
  -2 -11  -1   64.18    1.78
  -2 -11  -1   71.80    1.90
  -2 -11  -1   68.76    1.87
   2 -11   1   42.71    1.66
   2 -11   1   46.25    1.73
  -2 -11  -1   73.60    2.08
   2 -11   1   48.23    1.97
   2 -11   1   48.72    1.96
   2 -11   1   43.07    1.79
  -2 -11  -1   70.17    2.20
   2 -11   1   47.67    1.97
  -2 -11  -1   70.11    2.05
  -2 -11  -1   72.60    2.09
   2 -11   1   48.52    1.86
  -2 -11  -1   73.42    2.05
   2 -11   1   45.78    1.78
   2 -11   1   43.03    1.81
   2 -11   1   47.87    1.79
  -2 -11  -1   70.05    1.91
  -2 -11  -1   83.34    2.19
   2 -11   1   50.96    2.00
   2 -11   1   47.35    1.84
   2 -11   1   47.01    1.88
  -2 -11  -1   59.84    1.89
   2 -11   1   49.46    2.07
   2 -11   1   47.31    1.96
   2 -11   1   41.02    1.63
   2 -11   1   49.42    1.83
  -2 -11  -1   75.82    2.04
   2 -11   1   40.82    1.69
   2 -11   2   20.32    1.10
  -2 -11  -2   14.72    0.89
  -2 -11  -2   19.13    1.04
   2 -11   2   17.53    1.03
  -2 -11  -2   17.24    0.97
  -2 -11  -2   14.86    0.80
  -2 -11  -2   16.90    0.97
   2 -11   2   17.74    0.97
  -2 -11  -2   16.83    0.82
  -2 -11  -2   17.82    0.87
  -2 -11  -2   16.89    0.83
   2 -11   2   16.91    0.83
   2 -11   2   19.28    1.09
  -2 -11  -2   15.41    0.89
   2 -11   2   19.78    1.09
   2 -11   2   18.05    0.94
  -2 -11  -2   17.58    1.06
  -2 -11  -2   18.19    0.93
   2 -11   2   18.76    1.08
  -2 -11  -2   16.09    0.80
   2 -11   2   17.37    0.93
  -2 -11  -2   17.07    0.95
   2 -11   2   18.12    0.89
   2 -11   2   19.38    0.98
  -2 -11  -2   17.13    0.85
   2 -11   2   18.28    0.87
  -2 -11  -2   16.17    0.85
   2 -11   2   19.31    0.94
   2 -11   2   19.45    0.99
   2 -11   2   20.87    1.13
   2 -11   2   19.96    1.03
   2 -11   2   16.28    0.85
   2 -11   2   16.69    0.80
   2 -11   2   20.44    1.20
  -2 -11  -2   15.42    0.86
   2 -11   2   18.81    1.08
  -2 -11  -2   17.05    0.91
   2 -11   2   18.88    0.97
   2 -11   3   11.11    2.37
  -2 -11  -3   14.05    0.86
  -2 -11  -3   12.65    0.76
   2 -11   3    8.28    0.75
   2 -11   3   10.90    0.84
  -2 -11  -3   11.46    0.77
  -2 -11  -3   11.72    0.68
   2 -11   3   10.16    0.86
  -2 -11  -3   11.97    0.79
   2 -11   3   10.00    0.75
  -2 -11  -3   12.46    0.72
  -2 -11  -3   11.51    0.63
   2 -11   3    9.46    0.67
  -2 -11  -3   10.31    0.64
   2 -11   3    8.91    0.60
   2 -11   3    9.31    0.84
  -2 -11  -3   10.70    0.60
   2 -11   3    9.70    0.83
  -2 -11  -3   12.04    0.86
   2 -11   3    9.39    0.69
  -2 -11  -3   10.67    0.65
   2 -11   3   10.57    0.85
  -2 -11  -3   12.11    0.80
   2 -11   3    9.53    0.69
   2 -11   3   10.14    0.63
  -2 -11  -3   11.24    0.73
  -2 -11  -3   11.24    0.64
  -2 -11  -3   11.93    0.66
   2 -11   3   10.62    0.75
  -2 -11  -3   12.02    0.70
   2 -11   3   10.08    0.67
   2 -11   3    9.82    0.70
   2 -11   3   10.04    0.77
   2 -11   3    8.50    0.65
   2 -11   3    9.21    0.72
   2 -11   3    9.04    0.82
   2 -11   3    9.38    0.81
   2 -11   3    8.99    0.88
   2 -11   3    8.54    0.60
  -2 -11  -3   13.93    0.76
   2 -11   3   10.73    0.74
  -2 -11  -4    6.84    0.66
   2 -11   4    9.99    0.75
  -2 -11  -4    6.83    0.60
   2 -11   4   10.75    0.85
  -2 -11  -4    5.55    0.52
  -2 -11  -4    6.01    0.61
  -2 -11  -4    5.91    0.60
  -2 -11  -4    6.36    0.48
   2 -11   4   10.25    0.64
  -2 -11  -4    5.73    0.53
   2 -11   4   10.73    0.85
  -2 -11  -4    6.11    0.50
  -2 -11  -4    6.03    0.68
   2 -11   4    9.48    0.67
   2 -11   4    9.55    0.80
  -2 -11  -4    5.55    0.54
  -2 -11  -4    5.88    0.57
   2 -11   4   10.00    0.66
  -2 -11  -4    5.62    0.51
   2 -11   4   10.70    0.60
  -2 -11  -4    5.90    0.49
   2 -11   4   11.00    0.71
   2 -11   4   10.90    0.69
   2 -11   4    9.83    0.67
   2 -11   4   10.89    0.74
   2 -11   4   10.29    0.84
   2 -11   4   10.06    0.80
   2 -11   4   10.18    0.63
   2 -11   4   11.04    0.91
   2 -11   4    9.87    2.23
   2 -11   5    6.68    0.76
  -2 -11  -5   11.72    0.73
   2 -11   5    6.44    0.56
  -2 -11  -5   10.42    0.65
  -2 -11  -5   10.58    0.62
  -2 -11  -5   13.66    0.87
  -2 -11  -5   10.23    0.67
  -2 -11  -5   11.35    0.70
  -2 -11  -5   10.52    0.64
  -2 -11  -5   11.64    0.77
   2 -11   5    6.47    0.74
  -2 -11  -5   11.16    0.74
  -2 -11  -5   10.19    0.64
   2 -11   5    6.19    0.59
   2 -11   5    6.90    0.82
   2 -11   5    6.95    0.70
   2 -11   5    6.19    0.55
   2 -11   5    6.81    0.75
   2 -11   5    5.36    0.60
   2 -11   5    6.65    0.60
   2 -11   5    6.54    0.66
   2 -11   5    5.64    0.63
  -2 -11  -5   11.82    0.69
  -2 -11  -6   21.92    0.94
   2 -11   6   17.18    1.08
  -2 -11  -6   27.19    1.03
  -2 -11  -6   21.34    0.95
   2 -11   6   16.88    0.87
   2 -11   6   15.44    0.96
  -2 -11  -6   25.52    0.99
  -2 -11  -6   21.30    0.98
  -2 -11  -6   25.05    1.02
  -2 -11  -6   21.92    0.97
  -2 -11  -6   23.87    1.09
   2 -11   6   15.93    1.08
  -2 -11  -6   25.82    1.08
  -2 -11  -6   24.91    1.03
   2 -11   6   17.14    0.95
  -2 -11  -6   23.55    0.98
   2 -11   6   16.33    1.05
   2 -11   6   18.66    1.01
   2 -11   6   14.95    0.91
  -2 -11  -6   21.81    0.97
   2 -11   6   16.50    1.06
  -2 -11  -6   21.54    1.04
   2 -11   6   16.88    1.11
   2 -11   6   17.71    0.91
   2 -11   6   17.23    1.01
  -2 -11  -7  124.92    4.01
   2 -11   7  157.79    4.31
  -2 -11  -7  132.36    3.99
   2 -11   7  150.94    3.97
   2 -11   7  157.97    4.11
   2 -11   7  158.34    4.39
  -2 -11  -7  124.31    4.01
  -2 -11  -7  140.73    4.03
  -2 -11  -7  133.31    4.10
  -2 -11  -7  166.67    4.19
  -2 -11  -7  144.39    4.05
  -2 -11  -7  146.23    4.01
   2 -11   7  155.86    4.17
   2 -11   7  158.45    4.29
  -2 -11  -7  131.22    4.10
   2 -11   7  142.13    4.10
   2 -11   7  141.68    4.23
   2 -11   7  163.16    4.20
   2 -11   7  159.08    4.34
  -2 -11  -7  132.09    3.99
   2 -11   8   10.76    0.77
  -2 -11  -8    6.69    0.57
  -2 -11  -8    6.69    0.57
   2 -11   8   10.31    0.66
   2 -11   8    9.50    0.79
  -2 -11  -8    6.82    0.55
  -2 -11  -8    7.46    0.60
  -2 -11  -8    7.61    0.52
   2 -11   8    9.58    0.77
  -2 -11  -8    7.34    0.53
  -2 -11  -8    7.68    0.54
   2 -11   8   10.66    0.70
  -2 -11  -8    7.12    0.59
  -2 -11  -8    7.65    0.56
   2 -11   8    9.59    0.74
   2 -11   8    9.01    0.76
  -2 -11  -8    7.52    0.55
   2 -11   8    9.04    0.65
   2 -11   8   10.65    0.69
  -2 -11  -9    0.89    0.30
  -2 -11  -9    0.74    0.33
  -2 -11  -9    0.81    0.34
   2 -11   9    0.69    0.48
   2 -11   9    0.66    0.35
  -2 -11  -9    0.92    0.32
   2 -11   9    0.75    0.42
   2 -11   9    0.56    0.43
  -2 -11  -9    0.83    0.32
  -2 -11  -9    0.94    0.32
  -2 -11  -9    0.90    0.25
  -2 -11  -9    1.00    0.29
   2 -11   9    0.32    0.48
   2 -11   9    0.69    0.44
  -2 -11  -9    0.97    0.24
   2 -11   9    0.45    0.33
   2 -11   9    1.06    0.39
   2 -11   9    0.76    0.40
  -2 -11  -9    1.06    0.31
  -2 -11 -10    1.72    0.33
  -2 -11 -10    1.93    0.24
  -2 -11 -10    2.06    0.34
  -2 -11 -10    1.91    0.31
   2 -11  10    0.99    0.35
   2 -11  10    1.25    0.43
  -2 -11 -10    2.14    0.29
  -2 -11 -10    1.87    0.33
  -2 -11 -10    2.13    0.33
  -2 -11 -10    1.74    0.26
   2 -11  10    1.26    0.47
   2 -11  10    1.07    0.40
   2 -11  10    1.31    0.35
   2 -11  10    1.16    0.40
   2 -11  10    1.15    0.38
  -2 -11 -11   15.36    0.61
   2 -11  11   11.90    0.59
  -2 -11 -11   15.21    0.63
   2 -11  11   13.47    0.69
  -2 -11 -11   15.37    0.59
   2 -11  11   11.38    0.64
   2 -11  11   12.09    0.74
  -2 -11 -11   14.45    0.53
  -2 -11 -11   15.02    0.66
  -2 -11 -11   14.39    0.59
   2 -11  11   12.46    0.67
   2 -11  11   12.18    0.71
   2 -11  11   13.46    0.65
   2 -11  12    1.75    0.29
   2 -11  12    1.39    0.28
   2 -11  12    1.65    0.29
   2 -11  12    1.56    0.30
   2 -11  12    1.79    0.36
  -2 -11 -12    1.50    0.21
  -2 -11 -12    1.76    0.25
   2 -11  12    1.56    0.27
  -2 -11 -12    1.54    0.17
   2 -11  13    1.06    0.19
   2 -11  13    1.05    0.23
  -2 -11 -13    1.79    0.18
   2 -11  13    0.85    0.19
  -2 -11 -13    1.62    0.17
   2 -10 -14    3.60    0.23
  -2 -10  14    4.85    0.37
   2 -10 -14    4.07    0.26
  -2 -10  14    4.47    0.33
  -2 -10  14    4.61    0.34
  -2 -10  14    5.21    0.43
   2 -10 -13    2.39    0.30
   2 -10 -13    2.48    0.30
   2 -10 -13    1.72    0.20
  -2 -10  13    3.92    0.48
  -2 -10  13    2.61    0.30
  -2 -10  13    2.89    0.38
  -2 -10  13    2.97    0.38
  -2 -10  13    3.43    0.43
   2 -10 -13    2.43    0.26
  -2 -10  13    3.37    0.39
  -2 -10  13    3.32    0.38
   2 -10 -12   49.07    1.69
   2 -10 -12   49.22    1.71
  -2 -10  12   63.19    1.96
   2 -10 -12   48.16    1.57
  -2 -10  12   62.84    1.82
   2 -10 -12   47.09    1.57
  -2 -10  12   69.40    2.05
  -2 -10  12   72.89    1.87
  -2 -10  12   64.37    1.88
  -2 -10  12   65.50    1.89
   2 -10 -12   50.78    1.68
  -2 -10  12   68.58    1.97
   2 -10 -12   50.92    1.76
   2 -10 -11   12.91    0.70
   2 -10 -11   14.15    0.71
  -2 -10  11   12.09    0.83
  -2 -10  11   12.23    0.75
   2 -10 -11   12.64    0.63
  -2 -10  11   11.05    0.64
  -2 -10  11   11.84    0.79
  -2 -10  11   12.32    0.78
   2 -10 -11   12.90    0.69
  -2 -10  11   12.02    0.87
  -2 -10  11   12.42    0.78
   2 -10 -11   13.34    0.60
   2 -10 -11   12.63    0.61
   2 -10 -11   13.72    0.77
   2 -10 -10    1.77    0.35
   2 -10 -10    1.89    0.32
  -2 -10  10    0.90    0.45
  -2 -10  10    1.08    0.54
  -2 -10  10    1.12    0.37
  -2 -10  10    0.98    0.38
   2 -10 -10    1.95    0.39
   2 -10 -10    1.60    0.28
   2 -10 -10    1.64    0.38
   2 -10 -10    1.45    0.23
   2 -10 -10    1.73    0.37
  -2 -10  10    1.17    0.52
   2 -10 -10    1.49    0.33
  -2 -10  10    0.87    0.45
  -2 -10  10    0.98    0.31
   2 -10 -10    1.45    0.43
  -2 -10  10    1.09    0.51
  -2 -10  10    0.98    0.45
   2 -10  -9    0.70    0.42
   2 -10  -9    0.65    0.32
  -2 -10   9    0.68    0.38
  -2 -10   9    0.48    0.38
   2 -10  -9    0.82    0.30
  -2 -10   9    0.63    0.36
   2 -10  -9    0.67    0.35
  -2 -10   9    0.72    0.50
  -2 -10   9    0.20    0.52
   2 -10  -9    0.86    0.37
  -2 -10   9    0.72    0.48
  -2 -10   9    0.91    0.42
   2 -10  -9    0.76    0.33
   2 -10  -9    0.66    0.28
   2 -10  -9    0.59    0.24
  -2 -10   9    0.37    0.43
   2 -10  -9    0.92    0.33
  -2 -10   9    0.46    0.31
  -2 -10   9    0.59    0.48
  -2 -10   9    0.76    0.47
   2 -10  -9    0.74    0.33
  -2 -10   9    0.73    0.50
  -2 -10   8    4.77    0.50
  -2 -10   8    4.84    0.66
   2 -10  -8    5.34    0.47
  -2 -10   8    5.07    0.72
  -2 -10   8    4.96    0.50
  -2 -10   8    4.63    0.57
  -2 -10   8    5.30    0.56
  -2 -10   8    4.78    0.53
   2 -10  -8    5.00    0.51
  -2 -10   8    4.83    0.60
  -2 -10   8    4.78    0.64
  -2 -10   8    5.73    0.51
   2 -10  -8    5.36    0.50
   2 -10  -8    5.75    0.47
   2 -10  -8    5.15    0.48
   2 -10  -8    4.98    0.49
   2 -10  -8    5.41    0.46
   2 -10  -8    5.55    0.51
  -2 -10   8    5.42    0.59
   2 -10  -8    5.41    0.51
   2 -10  -8    5.86    0.63
  -2 -10   8    5.12    0.64
  -2 -10   8    5.05    0.65
  -2 -10   8    4.50    0.67
   2 -10  -8    5.72    0.54
  -2 -10   7    1.40    0.47
   2 -10  -7    4.64    0.59
   2 -10  -7    5.13    0.48
  -2 -10   7    1.02    0.47
  -2 -10   7    0.93    0.38
  -2 -10   7    1.42    0.38
  -2 -10   7    1.10    0.55
  -2 -10   7    1.47    0.60
  -2 -10   7    0.92    0.36
   2 -10  -7    4.92    0.46
   2 -10  -7    3.91    0.46
  -2 -10   7    1.22    0.42
  -2 -10   7    1.22    0.50
  -2 -10   7    1.08    0.48
   2 -10  -7    3.92    0.47
   2 -10  -7    4.39    0.47
   2 -10  -7    4.37    0.51
   2 -10  -7    4.23    0.46
   2 -10  -7    4.61    0.45
   2 -10  -7    4.35    0.48
   2 -10  -7    4.55    0.46
   2 -10  -7    4.73    1.17
  -2 -10   7    1.13    0.38
  -2 -10   7    1.36    0.51
  -2 -10   7    1.52    0.57
   2 -10  -7    4.43    0.50
   2 -10  -6   45.41    3.27
   2 -10  -6   46.18    1.69
   2 -10  -6   49.82    1.92
  -2 -10   6   56.15    1.93
  -2 -10   6   59.62    1.76
   2 -10  -6   48.64    1.73
   2 -10  -6   44.09    1.57
  -2 -10   6   53.25    1.92
  -2 -10   6   54.99    1.77
  -2 -10   6   58.68    1.89
  -2 -10   6   57.85    2.15
  -2 -10   6   51.78    1.83
  -2 -10   6   55.96    2.04
  -2 -10   6   54.75    1.96
  -2 -10   6   51.84    1.82
   2 -10  -6   45.74    1.69
   2 -10  -6   44.73    1.71
  -2 -10   6   55.18    1.99
   2 -10  -6   35.69    1.59
  -2 -10   6   49.72    1.58
  -2 -10   6   55.74    1.75
   2 -10  -6   48.67    1.70
   2 -10  -6   46.37    1.74
   2 -10  -6   45.16    1.73
   2 -10  -6   43.56    1.68
   2 -10  -6   46.25    1.70
  -2 -10   6   54.14    1.86
   2 -10  -6   42.53    1.63
  -2 -10   6   57.34    4.33
  -2 -10   6   57.32    1.96
   2 -10  -6   49.02    1.73
  -2 -10   6   52.60    2.02
   2 -10  -6   46.15    1.74
   2 -10  -5   98.96    5.00
  -2 -10   5  109.71    3.00
  -2 -10   5  109.72    3.07
  -2 -10   5  112.90    3.30
   2 -10  -5  103.68    3.28
  -2 -10   5  113.30    3.30
   2 -10  -5   94.54    3.02
  -2 -10   5  117.04    3.15
   2 -10  -5   97.33    3.08
   2 -10  -5   94.80    2.96
   2 -10  -5   86.47    3.02
  -2 -10   5  120.46    3.54
  -2 -10   5  115.37    3.44
  -2 -10   5  115.84    3.24
  -2 -10   5  107.84    3.20
  -2 -10   5  112.16    3.33
  -2 -10   5  109.03    3.20
   2 -10  -5   90.97    3.00
  -2 -10   5  101.41    2.93
  -2 -10   5  106.33    3.06
   2 -10  -5  101.50    3.02
   2 -10  -5   95.80    2.97
   2 -10  -5  104.98    2.97
  -2 -10   5  109.00    3.33
   2 -10  -5   91.54    3.05
   2 -10  -5   98.32    3.05
  -2 -10   5  107.12    2.97
   2 -10  -5   92.25    3.06
  -2 -10   5  114.94    3.01
   2 -10  -5   94.65    3.01
   2 -10  -5   96.03    3.09
   2 -10  -5   99.44    3.09
  -2 -10   5  116.55    3.24
   2 -10  -5   96.18    2.99
  -2 -10   5  112.63    6.37
   2 -10  -5  103.08    3.11
  -2 -10   5  117.00    3.32
   2 -10  -5   95.14    3.09
  -2 -10   5  111.26    3.41
   2 -10  -4   40.85    1.44
  -2 -10   4   38.53    1.46
  -2 -10   4   42.76    1.72
   2 -10  -4   45.94    1.66
  -2 -10   4   36.16    1.41
   2 -10  -4   44.25    1.77
   2 -10  -4   44.08    1.52
   2 -10  -4   46.15    1.77
  -2 -10   4   39.61    1.69
   2 -10  -4   42.84    1.51
  -2 -10   4   41.60    1.57
   2 -10  -4   45.90    1.63
  -2 -10   4   38.86    1.41
   2 -10  -4   47.34    1.51
   2 -10  -4   48.70    1.51
   2 -10  -4   42.97    1.48
  -2 -10   4   42.43    1.79
  -2 -10   4   42.83    1.86
  -2 -10   4   38.39    1.59
  -2 -10   4   38.56    1.58
   2 -10  -4   45.14    1.56
   2 -10  -4   39.14    1.47
  -2 -10   4   39.46    1.71
  -2 -10   4   37.55    1.57
  -2 -10   4   28.58    1.41
   2 -10  -4   51.87    1.69
   2 -10  -4   48.56    1.74
   2 -10  -4   42.52    1.55
  -2 -10   4   39.21    1.68
  -2 -10   4   40.91    1.46
   2 -10  -4   48.13    1.59
   2 -10  -4   43.04    1.56
  -2 -10   4   40.61    1.48
   2 -10  -4   42.23    1.49
   2 -10  -4   47.08    1.65
   2 -10  -4   43.71    1.58
  -2 -10   4   36.65    1.38
   2 -10  -4   41.89    1.47
  -2 -10   4   40.03    1.59
   2 -10  -4   38.80    2.90
  -2 -10   4   43.91    1.72
   2 -10  -4   47.50    1.65
  -2 -10   4   40.32    1.65
  -2 -10   4   40.09    1.77
   2 -10  -4   44.63    1.61
  -2 -10   3   15.19    0.88
   2 -10  -3    8.39    0.59
   2 -10  -3   10.59    0.82
   2 -10  -3   11.43    0.84
   2 -10  -3   10.72    0.84
   2 -10  -3    9.97    0.64
  -2 -10   3   16.03    0.99
   2 -10  -3   10.09    0.74
  -2 -10   3   15.48    0.85
   2 -10  -3    8.84    0.65
  -2 -10   3   14.50    0.71
   2 -10  -3   10.82    0.65
  -2 -10   3   14.64    0.76
   2 -10  -3    9.71    0.63
   2 -10  -3   10.50    0.67
  -2 -10   3   16.02    1.02
   2 -10  -3    9.16    0.66
  -2 -10   3   15.97    0.88
   2 -10  -3    9.32    0.65
   2 -10  -3    8.31    0.59
   2 -10  -3   10.85    0.78
  -2 -10   3   15.71    0.99
  -2 -10   3   14.50    0.84
   2 -10  -3    8.54    0.69
  -2 -10   3   10.44    0.72
   2 -10  -3   11.36    0.83
   2 -10  -3    9.81    0.68
  -2 -10   3   14.03    0.89
   2 -10  -3    9.11    0.65
   2 -10  -3   10.35    0.74
   2 -10  -3   10.66    0.69
  -2 -10   3   15.86    0.76
  -2 -10   3   15.47    0.79
   2 -10  -3   10.52    0.73
  -2 -10   3   14.75    0.70
   2 -10  -3   10.43    0.64
  -2 -10   3   14.87    0.82
  -2 -10   3   16.42    0.92
   2 -10  -3   10.12    0.77
   2 -10  -3   10.40    0.64
  -2 -10   3   16.26    0.95
   2 -10  -3   10.53    0.87
   2 -10  -3   10.51    0.79
  -2 -10   3   15.62    0.96
  -2 -10   3   14.03    0.71
  -2 -10   3   15.00    0.72
   2 -10  -3   10.10    0.63
  -2 -10   3   14.05    0.98
   2 -10  -3   10.79    0.73
  -2 -10   2    3.46    0.65
   2 -10  -2    4.34    0.62
   2 -10  -2    4.51    0.59
  -2 -10   2    3.12    0.52
   2 -10  -2    4.70    0.62
   2 -10  -2    4.06    0.42
   2 -10  -2    3.73    0.48
  -2 -10   2    3.06    0.51
   2 -10  -2    4.36    0.53
  -2 -10   2    3.07    0.47
   2 -10  -2    3.87    0.46
   2 -10  -2    4.10    0.43
  -2 -10   2    2.83    0.45
   2 -10  -2    4.03    0.43
   2 -10  -2    5.20    0.65
  -2 -10   2    3.24    0.54
  -2 -10   2    2.79    0.51
   2 -10  -2    3.69    0.44
  -2 -10   2    3.65    0.69
   2 -10  -2    3.99    0.43
  -2 -10   2    3.98    0.55
   2 -10  -2    4.22    0.57
   2 -10  -2    3.28    0.47
  -2 -10   2    2.34    0.47
   2 -10  -2    3.89    0.59
  -2 -10   2    2.99    0.57
   2 -10  -2    4.04    0.45
  -2 -10   2    3.85    0.68
   2 -10  -2    3.93    0.43
   2 -10  -2    4.48    0.51
  -2 -10   2    3.62    0.48
  -2 -10   2    3.37    0.47
   2 -10  -2    3.94    0.51
   2 -10  -2    3.68    0.39
  -2 -10   2    2.74    0.41
  -2 -10   2    2.99    0.48
  -2 -10   2    3.50    0.58
   2 -10  -2    3.90    0.46
   2 -10  -2    4.42    0.66
   2 -10  -2    4.46    0.58
  -2 -10   2    3.61    0.62
   2 -10  -2    4.07    0.59
   2 -10  -2    3.86    0.43
  -2 -10   2    3.27    0.38
  -2 -10   2    3.08    0.43
  -2 -10   2    3.19    0.64
  -2 -10   2    3.36    0.69
   2 -10  -2    4.14    0.51
   2 -10  -2    3.44    0.41
  -2 -10   1  177.24    4.75
   2 -10  -1  150.53    4.68
   2 -10  -1  159.15    4.74
   2 -10  -1  155.82    4.74
   2 -10  -1  150.42    4.43
  -2 -10   1  186.93    4.90
   2 -10  -1  153.02    4.63
  -2 -10   1  175.78    4.72
   2 -10  -1  149.56    4.55
   2 -10  -1  150.11    4.39
   2 -10  -1  161.65    4.49
  -2 -10   1  173.64    4.54
   2 -10  -1  163.70    4.40
  -2 -10   1  172.07    4.48
  -2 -10   1  172.26    4.74
   2 -10  -1  144.31    4.49
   2 -10  -1  156.18    4.48
  -2 -10   1  195.50    4.96
   2 -10  -1  164.72    4.74
  -2 -10   1  176.05    4.71
   2 -10  -1  161.05    4.69
  -2 -10   1  177.70    4.70
  -2 -10   1  175.65    4.75
   2 -10  -1  149.70    4.57
   2 -10  -1  160.47    4.74
   2 -10  -1  150.88    4.48
  -2 -10   1  175.90    4.76
   2 -10  -1  145.15    4.45
  -2 -10   1  178.19    4.69
  -2 -10   1  186.21    4.68
   2 -10  -1  152.00    4.58
  -2 -10   1  183.95    4.64
  -2 -10   1  172.88    4.59
   2 -10  -1  150.39    4.40
  -2 -10   1  167.86    4.51
  -2 -10   1  187.47    4.73
   2 -10  -1  169.19    4.75
  -2 -10   1  199.83    4.83
   2 -10  -1  160.75    4.55
  -2 -10   1  180.35    4.59
  -2 -10   1  186.61    4.88
   2 -10  -1  155.31    4.69
   2 -10  -1  147.67    4.49
   2 -10  -1  135.82    4.39
  -2 -10   1  176.45    4.90
   2 -10  -1  155.49    4.57
  -2 -10   0   23.72    1.30
  -2 -10   0   22.92    1.36
   2 -10   0   45.45    1.62
   2 -10   0   46.95    1.34
   2 -10   0   50.03    1.71
   2 -10   0   49.77    1.70
  -2 -10   0   23.06    1.30
   2 -10   0   45.15    1.50
  -2 -10   0   25.93    1.21
   2 -10   0   49.64    1.46
  -2 -10   0   23.28    1.13
   2 -10   0   48.42    1.32
   2 -10   0   48.29    1.32
  -2 -10   0   25.25    1.20
  -2 -10   0   27.74    1.38
   2 -10   0   50.94    1.71
  -2 -10   0   23.33    1.28
   2 -10   0   47.50    1.45
   2 -10   0   46.18    1.39
  -2 -10   0   25.04    1.30
   2 -10   0   50.69    1.69
  -2 -10   0   25.78    1.35
  -2 -10   0   25.63    1.44
   2 -10   0   45.39    1.52
  -2 -10   0   25.08    1.33
   2 -10   0   47.29    1.39
   2 -10   0   47.92    1.70
   2 -10   0   46.82    1.36
  -2 -10   0   24.67    1.27
   2 -10   0   50.71    1.52
  -2 -10   0   25.54    1.31
  -2 -10   0   24.38    1.23
   2 -10   0   45.97    1.32
  -2 -10   0   24.33    1.20
   2 -10   0   46.42    1.42
   2 -10   0   49.79    1.69
   2 -10   0   50.73    1.54
  -2 -10   0   28.47    1.40
   2 -10   0   46.26    1.57
   2 -10   0   49.91    1.80
  -2 -10   0   27.15    1.26
  -2 -10   0   28.02    1.47
   2 -10   0   48.56    1.49
   2 -10   0   43.81    1.30
  -2 -10   0   26.35    1.32
  -2 -10   0   22.76    1.15
   2 -10   0   47.20    1.52
  -2 -10  -1   11.01    0.86
   2 -10   1   16.41    0.96
   2 -10   1   14.26    0.91
  -2 -10  -1   12.26    0.82
   2 -10   1   16.25    0.98
   2 -10   1   15.71    0.89
  -2 -10  -1   11.20    0.67
   2 -10   1   16.03    0.81
  -2 -10  -1   11.65    0.71
  -2 -10  -1   12.41    0.74
   2 -10   1   15.17    0.68
   2 -10   1   14.68    0.66
   2 -10   1   15.20    0.98
   2 -10   1   14.80    0.76
  -2 -10  -1   12.37    0.79
   2 -10   1   13.17    0.70
  -2 -10  -1   12.86    0.85
   2 -10   1   16.07    0.96
  -2 -10  -1   13.65    0.98
   2 -10   1   14.68    0.85
  -2 -10  -1   13.42    0.97
  -2 -10  -1   12.65    0.86
  -2 -10  -1   11.55    0.81
  -2 -10  -1   11.11    0.67
   2 -10   1   14.85    0.96
   2 -10   1   15.52    0.71
   2 -10   1   16.25    0.88
   2 -10   1   16.95    0.84
  -2 -10  -1   11.50    0.77
  -2 -10  -1   11.90    0.81
   2 -10   1   15.73    0.87
  -2 -10  -1   11.40    0.73
   2 -10   1   15.02    0.80
   2 -10   1   14.95    0.67
   2 -10   1   13.77    0.74
  -2 -10  -1   11.68    0.71
  -2 -10  -1   13.60    0.91
   2 -10   1   15.04    0.79
   2 -10   1   15.69    0.98
   2 -10   1   16.31    0.87
   2 -10   1   16.23    0.92
   2 -10   1   15.36    0.73
  -2 -10  -1   13.11    0.76
   2 -10   1   15.24    0.95
   2 -10   1   17.02    1.07
   2 -10   1   16.86    0.87
  -2 -10  -1   13.95    0.84
   2 -10   2   64.82    4.95
   2 -10   2   57.67    2.02
  -2 -10  -2   51.70    1.93
   2 -10   2   46.93    1.88
  -2 -10  -2   51.65    1.89
   2 -10   2   46.12    1.63
   2 -10   2   50.47    1.82
   2 -10   2   52.20    1.86
  -2 -10  -2   51.68    1.89
  -2 -10  -2   49.17    1.69
  -2 -10  -2   52.56    1.71
  -2 -10  -2   54.43    1.74
   2 -10   2   53.14    2.01
  -2 -10  -2   55.25    1.86
   2 -10   2   51.42    1.73
   2 -10   2   45.11    1.63
   2 -10   2   51.35    1.97
  -2 -10  -2   47.39    1.65
  -2 -10  -2   56.29    2.02
  -2 -10  -2   56.35    2.00
   2 -10   2   47.42    1.81
  -2 -10  -2   52.40    1.84
  -2 -10  -2   47.28    1.71
   2 -10   2   50.92    1.97
   2 -10   2   52.16    1.84
  -2 -10  -2   54.23    1.92
   2 -10   2   53.44    1.77
  -2 -10  -2   47.86    1.69
  -2 -10  -2   51.47    1.73
   2 -10   2   52.82    1.83
  -2 -10  -2   52.23    1.75
   2 -10   2   49.77    1.75
   2 -10   2   52.36    1.79
   2 -10   2   52.78    1.87
   2 -10   2   51.77    1.86
   2 -10   2   49.35    1.76
  -2 -10  -2   62.27    1.98
   2 -10   2   47.47    1.68
   2 -10   2   54.50    2.08
  -2 -10  -2   54.65    1.83
   2 -10   2   49.88    1.92
  -2 -10  -2   55.21    1.84
   2 -10   2   54.55    1.84
   2 -10   3   13.31    2.61
  -2 -10  -3   13.65    0.87
   2 -10   3   10.52    0.82
   2 -10   3    9.54    0.77
  -2 -10  -3   11.37    0.75
   2 -10   3    9.35    0.56
   2 -10   3    9.43    0.83
  -2 -10  -3   12.62    0.81
  -2 -10  -3   11.56    0.78
   2 -10   3    8.86    0.70
   2 -10   3    9.56    0.71
  -2 -10  -3   12.95    0.73
  -2 -10  -3   11.15    0.67
  -2 -10  -3   12.22    0.65
   2 -10   3   10.06    0.68
   2 -10   3    9.55    0.84
  -2 -10  -3   12.74    0.75
   2 -10   3    9.62    0.63
   2 -10   3   10.14    0.83
  -2 -10  -3   10.97    0.64
  -2 -10  -3   12.07    0.87
  -2 -10  -3   11.52    0.70
   2 -10   3    9.81    0.82
  -2 -10  -3   11.88    0.74
  -2 -10  -3   11.42    0.78
   2 -10   3    9.71    0.63
  -2 -10  -3   11.77    0.68
   2 -10   3    9.61    0.68
  -2 -10  -3   12.13    0.67
   2 -10   3   10.43    0.73
  -2 -10  -3   11.48    0.69
   2 -10   3    9.58    0.68
   2 -10   3    9.61    0.67
   2 -10   3    9.69    0.75
   2 -10   3   10.02    0.71
   2 -10   3   10.75    0.93
   2 -10   3    9.62    0.79
   2 -10   3    9.86    0.64
  -2 -10  -3   11.48    0.73
  -2 -10  -3   13.29    0.78
   2 -10   3    9.76    0.73
   2 -10   3   10.26    0.73
   2 -10   4   29.74    3.43
   2 -10   4   30.08    1.31
  -2 -10  -4   18.43    0.99
  -2 -10  -4   21.09    1.11
  -2 -10  -4   18.23    1.06
   2 -10   4   26.50    1.28
   2 -10   4   25.67    0.94
  -2 -10  -4   18.14    1.02
   2 -10   4   27.86    1.15
  -2 -10  -4   17.58    0.93
  -2 -10  -4   18.03    0.87
   2 -10   4   26.45    1.04
   2 -10   4   24.80    1.26
   2 -10   4   27.31    1.04
   2 -10   4   28.46    1.33
  -2 -10  -4   17.24    0.91
  -2 -10  -4   15.83    1.07
  -2 -10  -4   16.39    0.94
  -2 -10  -4   16.27    0.92
   2 -10   4   26.94    1.11
  -2 -10  -4   18.00    1.00
   2 -10   4   27.09    1.02
   2 -10   4   28.12    1.15
  -2 -10  -4   16.28    0.87
   2 -10   4   27.39    1.12
   2 -10   4   26.80    1.12
   2 -10   4   25.27    1.11
   2 -10   4   25.96    1.12
   2 -10   4   27.14    1.35
   2 -10   4   26.21    1.21
  -2 -10  -4   16.92    0.98
   2 -10   4   27.34    1.06
   2 -10   4   24.26    1.12
   2 -10   4   28.22    1.17
   2 -10   5   46.83    4.33
  -2 -10  -5   45.85    1.68
  -2 -10  -5   42.36    1.54
   2 -10   5   42.84    1.73
  -2 -10  -5   37.30    1.60
  -2 -10  -5   38.86    1.51
  -2 -10  -5   38.31    1.54
   2 -10   5   49.52    1.65
   2 -10   5   45.25    1.92
   2 -10   5   44.22    1.50
  -2 -10  -5   36.26    1.45
   2 -10   5   43.09    1.80
  -2 -10  -5   40.66    1.57
   2 -10   5   45.00    1.80
  -2 -10  -5   34.75    1.44
  -2 -10  -5   38.69    1.67
  -2 -10  -5   35.07    1.49
  -2 -10  -5   33.66    1.47
   2 -10   5   44.68    1.45
  -2 -10  -5   37.82    1.61
   2 -10   5   47.42    1.58
  -2 -10  -5   38.33    1.54
  -2 -10  -5   35.78    1.36
  -2 -10  -5   40.01    1.49
   2 -10   5   44.60    1.62
   2 -10   5   44.46    1.61
   2 -10   5   47.39    1.68
   2 -10   5   45.16    1.59
   2 -10   5   43.09    1.60
   2 -10   5   44.77    1.68
   2 -10   5   45.76    1.56
   2 -10   5   45.08    1.84
   2 -10   5   40.96    1.59
  -2 -10  -6   52.15    1.71
  -2 -10  -6   45.09    1.81
   2 -10   6   50.13    1.91
  -2 -10  -6   47.44    1.69
  -2 -10  -6   46.90    1.74
   2 -10   6   47.58    2.04
   2 -10   6   47.14    1.62
  -2 -10  -6   50.11    1.69
  -2 -10  -6   49.04    1.76
   2 -10   6   48.10    1.93
  -2 -10  -6   44.07    1.65
   2 -10   6   48.83    1.93
  -2 -10  -6   56.13    1.97
  -2 -10  -6   42.47    1.69
   2 -10   6   50.26    1.91
  -2 -10  -6   46.08    1.80
  -2 -10  -6   48.10    1.72
  -2 -10  -6   43.39    1.69
   2 -10   6   44.92    1.74
  -2 -10  -6   47.91    1.68
   2 -10   6   48.39    1.77
   2 -10   6   48.09    1.70
   2 -10   6   45.41    1.75
   2 -10   6   52.93    1.83
   2 -10   6   52.67    4.54
   2 -10   6   49.39    1.99
   2 -10   6   49.20    1.72
   2 -10   6   48.99    1.79
  -2 -10  -7  194.16    5.47
   2 -10   7  206.53    5.72
  -2 -10  -7  201.86    5.41
   2 -10   7  201.16    5.83
   2 -10   7  203.69    5.62
  -2 -10  -7  187.02    5.53
  -2 -10  -7  188.98    5.37
  -2 -10  -7  181.76    5.37
   2 -10   7  203.22    5.69
   2 -10   7  199.92    5.30
  -2 -10  -7  208.65    5.39
  -2 -10  -7  173.99    5.39
   2 -10   7  201.02    5.63
  -2 -10  -7  191.00    5.53
  -2 -10  -7  173.42    5.39
  -2 -10  -7  198.57    5.41
   2 -10   7  179.24    5.43
   2 -10   7  212.73    5.55
  -2 -10  -7  197.70    5.37
   2 -10   7  214.01    5.52
   2 -10   7  201.10    5.34
   2 -10   7  195.53    5.50
   2 -10   7  213.19    9.72
   2 -10   7  204.90    5.75
   2 -10   7  210.91    5.49
   2 -10   7  214.11    5.46
  -2 -10  -8    1.37    0.37
   2 -10   8    3.91    0.62
  -2 -10  -8    1.39    0.43
   2 -10   8    2.98    0.39
  -2 -10  -8    1.14    0.42
   2 -10   8    2.95    0.60
   2 -10   8    3.37    0.65
  -2 -10  -8    1.30    0.41
  -2 -10  -8    0.87    0.31
   2 -10   8    3.35    0.73
   2 -10   8    3.68    0.57
  -2 -10  -8    0.97    0.40
  -2 -10  -8    1.30    0.38
  -2 -10  -8    0.95    0.39
  -2 -10  -8    1.09    0.33
  -2 -10  -8    1.31    0.36
   2 -10   8    4.64    0.57
   2 -10   8    3.12    0.53
   2 -10   8    3.43    0.50
   2 -10   8    3.26    0.65
   2 -10   8    3.79    0.49
   2 -10   8    3.49    0.57
  -2 -10  -8    1.01    0.37
  -2 -10  -8    0.90    0.42
   2 -10   9   19.95    0.99
  -2 -10  -9   10.83    0.69
  -2 -10  -9   11.03    0.72
   2 -10   9   19.11    1.07
   2 -10   9   18.25    1.03
   2 -10   9   19.68    1.16
  -2 -10  -9   10.48    0.62
  -2 -10  -9   10.19    0.63
  -2 -10  -9   10.57    0.73
  -2 -10  -9    9.19    0.71
  -2 -10  -9   10.57    0.69
   2 -10   9   19.74    0.96
  -2 -10  -9   10.61    0.76
  -2 -10  -9   11.30    0.67
   2 -10   9   17.79    0.92
   2 -10   9   20.26    0.90
   2 -10   9   19.30    1.06
  -2 -10  -9    9.93    0.69
   2 -10   9   20.20    1.04
   2 -10  10    3.81    0.55
  -2 -10 -10    0.69    0.25
  -2 -10 -10    0.75    0.34
   2 -10  10    3.20    0.57
   2 -10  10    3.64    0.60
   2 -10  10    3.85    0.66
   2 -10  10    3.66    0.51
  -2 -10 -10    0.71    0.38
  -2 -10 -10    0.73    0.33
  -2 -10 -10    0.60    0.24
  -2 -10 -10    0.69    0.28
   2 -10  10    3.56    0.49
   2 -10  10    3.46    0.51
   2 -10  10    3.06    0.43
   2 -10  10    3.82    0.59
   2 -10  10    3.71    0.47
   2 -10  10    3.79    0.50
  -2 -10 -10    0.68    0.30
  -2 -10 -10    0.95    0.37
  -2 -10 -11    1.38    0.32
   2 -10  11    5.66    0.47
  -2 -10 -11    1.29    0.30
   2 -10  11    6.45    0.54
  -2 -10 -11    1.32    0.27
   2 -10  11    5.96    0.56
   2 -10  11    6.29    0.64
  -2 -10 -11    1.48    0.25
   2 -10  11    5.60    0.60
   2 -10  11    6.17    0.54
  -2 -10 -11    1.13    0.35
  -2 -10 -11    1.30    0.34
   2 -10  11    5.72    0.61
   2 -10  11    6.59    0.51
   2 -10  11    5.76    0.55
  -2 -10 -12   30.50    1.10
  -2 -10 -12   30.46    1.12
  -2 -10 -12   30.03    1.03
  -2 -10 -12   30.74    1.03
  -2 -10 -12   31.97    1.00
   2 -10  12   32.66    1.18
   2 -10  12   29.36    1.18
   2 -10  12   29.95    1.26
  -2 -10 -12   27.16    0.91
   2 -10  12   32.92    1.28
  -2 -10 -12   29.79    1.10
  -2 -10 -12   29.27    1.00
   2 -10  12   35.01    1.16
   2 -10  12   31.76    1.25
  -2 -10 -12   30.75    1.11
   2 -10  12   31.15    1.16
   2 -10  13    2.47    0.30
   2 -10  13    2.87    0.33
   2 -10  13    2.88    0.37
   2 -10  13    3.05    0.41
   2 -10  13    2.54    0.39
  -2 -10 -13    0.39    0.23
  -2 -10 -13    0.65    0.25
  -2 -10 -13    0.36    0.22
   2 -10  13    2.63    0.36
   2 -10  13    2.95    0.32
  -2 -10 -13    0.54    0.19
   2 -10  14   21.75    0.80
   2 -10  14   20.81    0.81
  -2 -10 -14   23.76    0.74
  -2 -10 -14   22.93    0.74
  -2 -10 -14   23.54    0.71
   2 -10  14   24.03    0.75
   2 -10  14   20.13    0.76
  -2  -9  15    1.08    0.29
   2  -9 -15    0.33    0.20
   2  -9 -15    0.30    0.13
  -2  -9  15    0.79    0.28
  -2  -9  15    1.11    0.27
  -2  -9  15    0.71    0.23
  -2  -9  14   13.70    0.77
  -2  -9  14   14.46    0.68
   2  -9 -14   12.00    0.46
  -2  -9  14   14.66    0.81
   2  -9 -14   16.07    0.68
   2  -9 -14   15.72    0.62
   2  -9 -14   16.07    0.59
  -2  -9  14   16.27    0.75
   2  -9 -14   14.94    0.70
  -2  -9  14   13.70    0.71
  -2  -9  14   13.74    0.71
  -2  -9  13    2.82    0.50
  -2  -9  13    2.89    0.44
  -2  -9  13    2.85    0.46
  -2  -9  13    3.10    0.47
  -2  -9  13    2.95    0.53
  -2  -9  13    2.72    0.40
   2  -9 -13    2.98    0.35
   2  -9 -13    2.74    0.34
  -2  -9  13    3.20    0.47
   2  -9 -13    2.31    0.26
   2  -9 -13    2.23    0.40
   2  -9 -12   58.32    1.79
   2  -9 -12   57.96    1.93
  -2  -9  12   65.00    2.20
  -2  -9  12   67.31    2.05
  -2  -9  12   64.63    2.11
  -2  -9  12   62.65    2.10
   2  -9 -12   56.91    1.79
  -2  -9  12   61.92    2.05
  -2  -9  12   64.79    2.24
  -2  -9  12   68.12    2.18
   2  -9 -12   57.96    1.91
  -2  -9  12   71.48    2.06
   2  -9 -12   52.97    2.02
  -2  -9  11    2.48    0.42
   2  -9 -11    2.56    0.38
   2  -9 -11    2.16    0.42
   2  -9 -11    2.51    0.42
  -2  -9  11    2.48    0.57
  -2  -9  11    2.27    0.47
   2  -9 -11    2.60    0.38
  -2  -9  11    2.32    0.51
  -2  -9  11    3.37    0.58
  -2  -9  11    2.88    0.62
  -2  -9  11    2.19    0.50
   2  -9 -11    2.66    0.34
   2  -9 -11    2.56    0.42
  -2  -9  11    2.51    0.52
  -2  -9  11    2.66    0.48
   2  -9 -11    2.78    0.52
  -2  -9  10   24.09    1.10
   2  -9 -10   23.61    0.97
  -2  -9  10   22.96    0.97
   2  -9 -10   25.86    1.00
  -2  -9  10   24.52    1.32
  -2  -9  10   23.13    1.19
   2  -9 -10   23.95    1.07
   2  -9 -10   23.75    0.97
   2  -9 -10   24.47    1.11
   2  -9 -10   24.52    1.10
  -2  -9  10   23.83    1.27
   2  -9 -10   22.57    1.07
  -2  -9  10   26.96    1.18
   2  -9 -10   24.74    1.03
  -2  -9  10   24.02    1.21
  -2  -9  10   23.92    1.20
  -2  -9  10   22.54    1.09
   2  -9 -10   25.32    1.05
   2  -9 -10   22.61    1.21
  -2  -9   9    5.32    0.55
   2  -9  -9    9.30    0.61
   2  -9  -9    8.76    0.77
   2  -9  -9    9.11    1.59
  -2  -9   9    5.85    0.51
  -2  -9   9    5.90    0.69
   2  -9  -9   10.10    0.60
  -2  -9   9    6.34    0.76
  -2  -9   9    6.09    0.63
   2  -9  -9   10.24    0.61
  -2  -9   9    6.43    0.53
   2  -9  -9    8.56    0.64
   2  -9  -9    8.89    0.66
   2  -9  -9   10.02    0.55
   2  -9  -9    9.08    0.59
   2  -9  -9    8.75    0.66
   2  -9  -9    8.65    0.57
  -2  -9   9    5.70    0.63
   2  -9  -9    9.67    0.62
  -2  -9   9    5.81    0.66
  -2  -9   9    5.45    0.66
  -2  -9   9    5.68    0.62
   2  -9  -9    9.80    0.71
  -2  -9   9    6.17    0.74
  -2  -9   8   11.20    0.80
   2  -9  -8   20.58    0.90
   2  -9  -8   20.12    1.09
   2  -9  -8   20.22    0.85
   2  -9  -8   18.66    2.04
   2  -9  -8   20.33    2.22
  -2  -9   8   11.82    0.99
  -2  -9   8   11.38    0.92
   2  -9  -8   20.78    0.85
  -2  -9   8   11.96    0.77
  -2  -9   8   11.24    0.85
   2  -9  -8   19.84    0.92
   2  -9  -8   19.48    0.85
  -2  -9   8   11.65    0.73
  -2  -9   8   10.92    0.89
   2  -9  -8   19.57    0.93
   2  -9  -8   19.45    0.88
   2  -9  -8   20.93    0.84
   2  -9  -8   19.82    0.95
   2  -9  -8   19.46    0.87
  -2  -9   8   12.54    0.85
   2  -9  -8   21.12    0.90
  -2  -9   8   11.64    0.89
  -2  -9   8   12.11    0.92
  -2  -9   8   11.90    0.80
  -2  -9   8   10.93    0.84
   2  -9  -8   19.30    0.97
  -2  -9   8   11.40    0.96
  -2  -9   7    1.76    0.47
   2  -9  -7    4.09    0.60
   2  -9  -7    2.89    0.55
   2  -9  -7    4.47    0.46
   2  -9  -7    3.86    0.44
   2  -9  -7    3.00    1.09
   2  -9  -7    3.95    1.15
  -2  -9   7    1.99    0.62
  -2  -9   7    2.03    0.57
  -2  -9   7    2.22    0.41
   2  -9  -7    3.34    0.44
   2  -9  -7    3.63    0.46
   2  -9  -7    3.49    0.47
  -2  -9   7    1.91    0.52
  -2  -9   7    2.02    0.52
   2  -9  -7    3.21    0.43
   2  -9  -7    3.86    0.41
   2  -9  -7    3.13    0.43
   2  -9  -7    2.92    0.43
  -2  -9   7    1.28    1.28
  -2  -9   7    1.82    0.40
  -2  -9   7    1.69    0.53
   2  -9  -7    3.53    0.45
  -2  -9   7    1.91    0.53
  -2  -9   7    2.49    0.44
  -2  -9   7    1.77    0.49
  -2  -9   7    1.90    0.60
   2  -9  -7    3.74    0.53
  -2  -9   6    1.76    0.40
  -2  -9   6    1.47    0.49
  -2  -9   6    1.82    0.49
   2  -9  -6    1.95    0.55
   2  -9  -6    2.00    0.50
  -2  -9   6    2.01    0.35
   2  -9  -6    1.75    0.32
   2  -9  -6    2.45    0.41
   2  -9  -6    2.43    0.44
   2  -9  -6    2.64    1.02
   2  -9  -6    0.90    0.83
  -2  -9   6    1.98    0.55
   2  -9  -6    2.49    0.41
  -2  -9   6    2.01    0.60
  -2  -9   6    2.04    0.40
   2  -9  -6    2.02    0.38
   2  -9  -6    1.57    0.40
  -2  -9   6    1.51    0.48
  -2  -9   6    1.63    0.52
   2  -9  -6    1.95    0.40
   2  -9  -6    2.19    0.40
   2  -9  -6    1.64    0.40
   2  -9  -6    2.74    0.39
   2  -9  -6    1.91    0.40
  -2  -9   6    2.12    0.47
  -2  -9   6    3.55    1.49
  -2  -9   6    1.76    0.39
  -2  -9   6    1.71    0.46
  -2  -9   6    1.75    0.51
   2  -9  -6    2.03    0.43
  -2  -9   6    2.04    0.53
  -2  -9   6    1.76    0.57
   2  -9  -6    2.01    0.46
   2  -9  -5    1.00    0.34
  -2  -9   5    0.59    1.33
  -2  -9   5    0.75    0.59
  -2  -9   5    1.41    0.38
   2  -9  -5    0.69    0.92
   2  -9  -5    1.49    0.88
   2  -9  -5    0.72    0.48
   2  -9  -5    0.58    0.31
  -2  -9   5    1.38    0.50
   2  -9  -5    0.60    0.44
   2  -9  -5    0.83    0.46
   2  -9  -5    0.63    0.40
   2  -9  -5    0.47    0.33
   2  -9  -5    0.68    0.29
  -2  -9   5    1.66    0.36
  -2  -9   5    2.31    0.58
  -2  -9   5    1.14    0.56
  -2  -9   5    1.52    0.37
   2  -9  -5    0.58    0.31
   2  -9  -5    0.86    0.32
  -2  -9   5    1.48    0.43
   2  -9  -5    0.75    0.35
  -2  -9   5    1.62    0.47
  -2  -9   5    1.00    0.50
   2  -9  -5    0.67    0.34
   2  -9  -5    0.67    0.33
   2  -9  -5    0.60    0.34
   2  -9  -5    0.85    0.31
   2  -9  -5    0.54    0.30
   2  -9  -5    0.62    0.37
  -2  -9   5    1.07    0.42
   2  -9  -5    0.54    0.30
  -2  -9   5    1.08    0.49
   2  -9  -5    0.85    0.41
  -2  -9   5    1.53    0.43
  -2  -9   5    2.04    0.52
  -2  -9   5    1.40    0.36
   2  -9  -5    0.91    0.28
   2  -9  -5    0.80    0.40
  -2  -9   5    1.80    0.55
   2  -9  -5    0.68    0.36
  -2  -9   4   59.68    4.37
   2  -9  -4   53.33    3.30
   2  -9  -4   53.64    3.68
  -2  -9   4   51.69    1.82
   2  -9  -4   51.34    1.82
  -2  -9   4   50.18    1.87
   2  -9  -4   52.73    1.94
   2  -9  -4   49.43    1.68
   2  -9  -4   51.98    1.95
   2  -9  -4   50.93    1.77
   2  -9  -4   46.81    1.66
  -2  -9   4   51.36    1.76
   2  -9  -4   54.43    1.67
   2  -9  -4   51.51    1.66
   2  -9  -4   50.21    1.65
  -2  -9   4   52.91    2.02
  -2  -9   4   50.66    1.97
   2  -9  -4   50.16    1.71
  -2  -9   4   49.31    1.78
  -2  -9   4   47.17    1.78
   2  -9  -4   48.40    1.67
  -2  -9   4   51.86    1.93
   2  -9  -4   54.16    1.78
   2  -9  -4   50.15    1.79
  -2  -9   4   37.28    1.63
   2  -9  -4   48.21    1.72
   2  -9  -4   55.65    1.91
  -2  -9   4   46.58    1.86
   2  -9  -4   49.75    1.70
  -2  -9   4   51.88    1.67
   2  -9  -4   44.79    1.68
  -2  -9   4   49.81    1.68
   2  -9  -4   46.71    1.72
   2  -9  -4   50.77    1.73
   2  -9  -4   47.65    1.76
   2  -9  -4   51.88    1.78
  -2  -9   4   44.90    1.57
   2  -9  -4   50.22    1.66
  -2  -9   4   50.01    1.79
  -2  -9   4   55.39    1.92
  -2  -9   4   55.82    1.82
   2  -9  -4   50.34    1.77
  -2  -9   4   49.88    1.89
   2  -9  -4   48.31    1.65
  -2  -9   4   46.14    1.64
   2  -9  -4   51.31    1.81
   2  -9  -4   50.02    1.78
  -2  -9   4   49.38    1.96
  -2  -9   3   50.93    4.03
   2  -9  -3   43.95    3.34
   2  -9  -3   47.71    3.00
  -2  -9   3   39.41    1.59
  -2  -9   3   40.34    1.67
   2  -9  -3   45.79    1.74
   2  -9  -3   45.46    1.52
   2  -9  -3   47.39    1.75
   2  -9  -3   48.90    1.70
   2  -9  -3   44.05    1.61
   2  -9  -3   41.68    1.51
  -2  -9   3   42.11    1.58
  -2  -9   3   38.16    1.46
   2  -9  -3   49.01    1.52
  -2  -9   3   37.34    1.40
   2  -9  -3   46.11    1.46
   2  -9  -3   45.14    1.48
  -2  -9   3   40.92    1.73
  -2  -9   3   37.33    1.57
  -2  -9   3   41.94    1.80
   2  -9  -3   48.19    1.55
  -2  -9   3   39.76    1.68
   2  -9  -3   47.64    1.64
  -2  -9   3   40.10    1.59
   2  -9  -3   44.79    1.49
   2  -9  -3   43.43    1.60
  -2  -9   3   33.01    1.47
   2  -9  -3   48.33    1.73
  -2  -9   3   38.90    1.63
   2  -9  -3   42.95    1.55
   2  -9  -3   41.12    1.48
   2  -9  -3   45.07    1.56
   2  -9  -3   48.27    1.58
   2  -9  -3   38.16    1.53
  -2  -9   3   41.21    1.52
  -2  -9   3   43.17    1.52
   2  -9  -3   46.99    1.64
   2  -9  -3   43.92    1.59
  -2  -9   3   35.51    1.39
  -2  -9   3   41.39    1.56
   2  -9  -3   45.49    1.48
  -2  -9   3   42.25    1.65
   2  -9  -3   48.64    1.51
  -2  -9   3   43.58    1.67
   2  -9  -3   42.93    1.60
   2  -9  -3   53.21    1.87
   2  -9  -3   41.28    1.48
  -2  -9   3   40.90    1.69
  -2  -9   3   38.29    1.42
   2  -9  -3   46.25    1.66
  -2  -9   3   39.62    1.72
   2  -9  -3   45.69    1.63
   2  -9  -2    0.91    0.89
   2  -9  -2    0.42    0.64
  -2  -9   2    2.13    0.31
   2  -9  -2    0.34    0.27
  -2  -9   2    2.08    0.33
  -2  -9   2    2.61    0.53
   2  -9  -2    0.35    0.24
  -2  -9   2    2.18    0.53
   2  -9  -2    0.37    0.42
   2  -9  -2    0.31    0.38
   2  -9  -2    0.64    0.41
  -2  -9   2    1.75    0.38
   2  -9  -2    0.58    0.42
   2  -9  -2    0.38    0.31
   2  -9  -2    0.42    0.33
  -2  -9   2    1.96    0.39
   2  -9  -2    0.25    0.29
  -2  -9   2    2.15    0.37
   2  -9  -2    0.47    0.29
  -2  -9   2    1.99    0.56
   2  -9  -2    0.69    0.44
  -2  -9   2    2.14    0.41
  -2  -9   2    2.20    0.39
   2  -9  -2    0.38    0.27
  -2  -9   2    1.98    0.43
   2  -9  -2    0.45    0.23
  -2  -9   2    2.18    0.37
  -2  -9   2    1.90    0.45
  -2  -9   2    1.82    0.52
   2  -9  -2    0.56    0.30
   2  -9  -2    0.46    0.41
   2  -9  -2    0.35    0.40
  -2  -9   2    2.18    0.35
   2  -9  -2    0.41    0.32
   2  -9  -2    0.75    0.30
  -2  -9   2    2.58    0.38
   2  -9  -2    0.19    0.37
  -2  -9   2    2.09    0.39
   2  -9  -2    0.58    0.29
   2  -9  -2    0.31    0.33
   2  -9  -2    0.48    0.25
  -2  -9   2    2.13    0.38
  -2  -9   2    2.39    0.33
   2  -9  -2    0.74    0.32
  -2  -9   2    1.76    0.34
  -2  -9   2    2.47    0.52
   2  -9  -2    0.41    0.30
   2  -9  -2    0.34    0.29
   2  -9  -2    0.40    0.38
  -2  -9   2    2.67    0.51
  -2  -9   2    2.55    0.45
  -2  -9   2    1.87    0.54
   2  -9  -2    0.25    0.34
   2  -9  -2    0.53    0.34
  -2  -9   2    1.73    0.33
  -2  -9   1    1.51    0.33
   2  -9  -1    0.82    0.32
   2  -9  -1    1.28    0.94
   2  -9  -1    0.85    0.42
   2  -9  -1    0.52    0.38
  -2  -9   1    2.28    0.56
   2  -9  -1    0.53    0.23
   2  -9  -1    0.58    0.39
   2  -9  -1    0.93    0.40
  -2  -9   1    2.24    0.41
   2  -9  -1    0.50    0.32
   2  -9  -1    0.32    0.41
  -2  -9   1    1.94    0.40
   2  -9  -1    0.65    0.34
  -2  -9   1    1.47    0.36
   2  -9  -1    0.53    0.27
   2  -9  -1    0.89    0.30
   2  -9  -1    0.66    0.44
   2  -9  -1    0.53    0.26
   2  -9  -1    0.78    0.29
  -2  -9   1    2.36    0.59
  -2  -9   1    1.68    0.42
  -2  -9   1    1.93    0.39
  -2  -9   1    2.13    0.44
  -2  -9   1    1.76    0.37
  -2  -9   1    1.46    0.42
   2  -9  -1    0.79    0.42
   2  -9  -1    0.63    0.28
  -2  -9   1    2.27    0.54
   2  -9  -1    0.89    0.45
   2  -9  -1    0.74    0.34
   2  -9  -1    0.66    0.27
  -2  -9   1    2.05    0.37
   2  -9  -1    0.53    0.40
   2  -9  -1    0.92    0.37
  -2  -9   1    1.99    0.36
  -2  -9   1    1.74    0.37
   2  -9  -1    0.53    0.23
  -2  -9   1    1.96    0.32
  -2  -9   1    1.72    0.36
   2  -9  -1    0.61    0.33
  -2  -9   1    2.44    0.53
  -2  -9   1    1.97    0.43
   2  -9  -1    0.69    0.32
  -2  -9   1    1.91    0.48
   2  -9  -1    0.58    0.29
  -2  -9   1    1.87    0.54
  -2  -9   1    1.93    0.34
   2  -9  -1    0.47    0.36
   2  -9  -1    0.70    0.35
  -2  -9   1    1.72    0.54
  -2  -9   1    2.06    0.32
   2  -9   0   49.08    1.76
  -2  -9   0   43.76    1.78
   2  -9   0   49.67    1.52
   2  -9   0   52.76    1.81
   2  -9   0   56.77    1.86
  -2  -9   0   39.19    1.63
  -2  -9   0   39.57    1.62
   2  -9   0   49.40    1.65
  -2  -9   0   40.55    1.50
   2  -9   0   51.31    1.51
   2  -9   0   52.08    1.49
  -2  -9   0   39.13    1.44
  -2  -9   0   40.48    1.49
   2  -9   0   54.93    1.62
  -2  -9   0   40.34    1.60
   2  -9   0   48.59    1.55
   2  -9   0   52.37    1.83
   2  -9   0   49.46    1.62
  -2  -9   0   38.98    1.64
   2  -9   0   54.03    1.82
  -2  -9   0   41.02    1.64
  -2  -9   0   34.27    1.59
   2  -9   0   50.52    1.70
   2  -9   0   53.08    1.60
   2  -9   0   53.28    1.83
  -2  -9   0   40.18    1.65
  -2  -9   0   41.79    1.64
   2  -9   0   54.01    1.67
   2  -9   0   52.73    1.58
  -2  -9   0   40.27    1.59
  -2  -9   0   39.64    1.54
   2  -9   0   51.08    1.52
  -2  -9   0   38.61    1.49
  -2  -9   0   39.57    1.53
   2  -9   0   49.36    1.60
  -2  -9   0   44.48    1.62
  -2  -9   0   45.28    1.66
   2  -9   0   51.85    1.73
  -2  -9   0   46.22    1.72
   2  -9   0   57.06    1.73
  -2  -9   0   39.38    1.56
  -2  -9   0   45.42    1.78
   2  -9   0   51.21    1.64
   2  -9   0   47.32    1.51
  -2  -9   0   39.74    1.75
[truncated: 1,951,839 more chars]
