# Supplementary material for: Crystal structure and Hirshfeld surface analysis of 3-benzoyl-6-(1,3-dioxo-1-phenyl­butan-2-yl)-2-hy­droxy-2-methyl-4-phenyl­cyclo­hexane-1,1-dicarbo­nitrile
Source: Acta Crystallogr E Crystallogr Commun. 2022 May 13;78(Pt 6):568–73. doi: 10.1107/S2056989022004777 (PMC9431776; doi:10.1107/S2056989022004777)
Supplement: Supplementary file 2 [file e-78-00568-Isup2.hkl]

data_I                                                                          
_shelx_title ' T410 in P2(1)/c'                                                 
_shelx_refln_list_code          4                                               
_shelx_F_calc_maximum      245.14                                               
_exptl_crystal_F_000      1064.00                                               
_reflns_d_resolution_high  0.7821                                               
                                                                                
loop_                                                                           
 _space_group_symop_operation_xyz                                               
 'x, y, z'                                                                      
 '-x, y+1/2, -z+1/2'                                                            
 '-x, -y, -z'                                                                   
 'x, -y-1/2, z-1/2'                                                             
                                                                                
_cell_length_a    13.9798                                                       
_cell_length_b    11.8411                                                       
_cell_length_c    15.7406                                                       
_cell_angle_alpha  90.000                                                       
_cell_angle_beta   91.901                                                       
_cell_angle_gamma  90.000                                                       
                                                                                
_shelx_F_squared_multiplier     1.000                                           
                                                                                
loop_                                                                           
 _refln_index_h                                                                 
 _refln_index_k                                                                 
 _refln_index_l                                                                 
 _refln_F_squared_calc                                                          
 _refln_F_squared_meas                                                          
 _refln_F_squared_sigma                                                         
 _refln_observed_status                                                         
   9   0   0         79.89         71.40         6.99 o                         
  10   0   0       2872.50       3607.60        64.91 o                         
  11   0   0       1252.12       1521.19        51.52 o                         
  12   0   0        279.40        314.53         4.25 o                         
  13   0   0         72.06         76.73         1.82 o                         
  14   0   0        118.15        142.84         4.04 o                         
  15   0   0        390.25        501.18        30.11 o                         
  16   0   0          5.45          4.42         1.16 o                         
  17   0   0          1.26          7.42         0.91 o                         
   1   1   0          2.60          7.55         1.04 o                         
   2   1   0         11.09         32.75         3.64 o                         
   3   1   0        825.80       1014.62       123.31 o                         
   4   1   0       6988.75       9327.55       539.23 o                         
   5   1   0       3636.35       5230.15       269.90 o                         
   7   1   0       1130.91       1545.92        36.32 o                         
   9   1   0        544.42        737.53        31.24 o                         
  10   1   0        168.57        235.90         4.48 o                         
  11   1   0        451.46        547.50        10.59 o                         
  12   1   0         77.30         82.27         2.12 o                         
  13   1   0         40.75         62.04         3.13 o                         
  14   1   0        277.88        358.59         7.05 o                         
  15   1   0        338.68        433.67        16.25 o                         
  16   1   0         22.19         27.15         2.12 o                         
  17   1   0          0.08          0.51         0.45 o                         
   0   2   0      34683.58      28488.33       467.93 o                         
   1   2   0        746.45        651.47        50.02 o                         
   2   2   0        295.86        266.39        36.81 o                         
   3   2   0       4386.45       4394.26       170.11 o                         
   4   2   0         37.17         58.28         6.65 o                         
   5   2   0        467.01        641.67        44.67 o                         
   6   2   0         10.46          7.00         2.84 o                         
   7   2   0        811.69        988.12        98.05 o                         
   8   2   0       2587.91       3325.45       160.71 o                         
   9   2   0        698.56        877.80        74.52 o                         
  10   2   0          5.18         14.45         1.22 o                         
  11   2   0        935.92       1006.09        21.22 o                         
  12   2   0         13.80         14.25         0.74 o                         
  13   2   0        178.07        188.06         4.80 o                         
  14   2   0         58.91         71.51         1.61 o                         
  15   2   0         43.66         45.12         2.32 o                         
  16   2   0        114.66        136.25         6.78 o                         
  17   2   0         63.31         67.52         5.71 o                         
   1   3   0        921.98        875.74        53.13 o                         
   2   3   0       1170.37       1215.66        25.94 o                         
   3   3   0        125.07        177.77         5.89 o                         
   4   3   0       5352.69       4886.81        68.01 o                         
   5   3   0        401.14        393.94        21.14 o                         
   6   3   0        889.61       1054.50        26.68 o                         
   7   3   0         53.17         31.21         4.26 o                         
   8   3   0        787.53        830.57        44.69 o                         
   9   3   0         50.09         87.36         5.45 o                         
  10   3   0        239.49        251.04         8.73 o                         
  11   3   0        971.21       1003.72        22.06 o                         
  12   3   0         14.64         28.28         2.01 o                         
  13   3   0         95.88         70.38         2.20 o                         
  14   3   0         37.76         42.15         1.49 o                         
  15   3   0          1.21          2.15         0.70 o                         
  16   3   0        158.90        199.00         2.49 o                         
  17   3   0         50.12         40.28         1.41 o                         
   0   4   0       8916.54       8562.41       246.00 o                         
   1   4   0       1185.98       1111.62        23.30 o                         
   2   4   0         25.80         59.34        13.19 o                         
   3   4   0        669.66        623.78        17.71 o                         
   4   4   0         36.54         39.61         1.89 o                         
   5   4   0         18.56         22.29         2.20 o                         
   6   4   0          3.44          2.34         1.28 o                         
   7   4   0        425.22        431.90        15.58 o                         
   8   4   0        347.66        296.19        25.14 o                         
   9   4   0        222.15        178.15         4.36 o                         
  10   4   0          1.28          2.17         0.61 o                         
  11   4   0        377.84        351.89         6.77 o                         
  12   4   0         20.24         28.66         0.91 o                         
  13   4   0          9.32          4.78         0.63 o                         
  14   4   0         53.99         53.51         1.69 o                         
  15   4   0          0.10          0.23         0.58 o                         
  16   4   0        698.63        706.01         7.91 o                         
   1   5   0        762.14        803.25        33.02 o                         
   2   5   0        278.75        266.63         6.17 o                         
   3   5   0       1122.28       1083.18        63.89 o                         
   4   5   0         91.22         83.34         3.22 o                         
   5   5   0         86.58        109.86         5.23 o                         
   6   5   0          6.86          7.23         2.45 o                         
   7   5   0        226.09        199.37        10.41 o                         
   8   5   0        567.37        497.35        10.21 o                         
   9   5   0        275.25        255.97         7.14 o                         
  10   5   0        103.37         99.51         2.80 o                         
  11   5   0        218.99        210.66         4.50 o                         
  12   5   0        510.60        485.13        10.40 o                         
  13   5   0         17.34         17.81         0.66 o                         
  14   5   0         45.08         42.30         1.36 o                         
  15   5   0         73.45         79.66         1.49 o                         
  16   5   0         33.02         38.17         3.19 o                         
   0   6   0       3994.53       4475.43       249.69 o                         
   1   6   0       1439.30       1611.74        82.14 o                         
   2   6   0        665.72        632.84        41.99 o                         
   3   6   0        396.56        364.60        26.87 o                         
   4   6   0         46.72         43.83         4.60 o                         
   5   6   0         40.47         60.50         3.80 o                         
   6   6   0          5.32          8.83         2.47 o                         
   7   6   0        696.10        639.44         8.41 o                         
   8   6   0        281.26        249.10         7.43 o                         
   9   6   0         86.90         98.93         2.04 o                         
  10   6   0         97.77        120.09         7.08 o                         
  11   6   0         67.18         73.20         2.74 o                         
  12   6   0         37.26         39.01         1.49 o                         
  13   6   0          7.21          4.74         0.58 o                         
  14   6   0          2.92          5.39         0.66 o                         
  15   6   0         12.35         19.17         0.89 o                         
  16   6   0         13.23         10.73         2.22 o                         
   1   7   0         11.69         26.05         7.87 o                         
   2   7   0        394.94        387.95        12.23 o                         
   3   7   0        383.78        326.72         8.09 o                         
   4   7   0          2.40          2.84         1.95 o                         
   5   7   0        190.16        183.01         2.35 o                         
   6   7   0        726.61        557.29         6.67 o                         
   7   7   0        922.61        888.36        14.72 o                         
   8   7   0        175.20        166.93         5.34 o                         
   9   7   0          0.01         10.24         0.53 o                         
  10   7   0       1160.68       1040.31        10.98 o                         
  11   7   0         30.45         43.17         3.07 o                         
  12   7   0        138.93        129.96        13.78 o                         
  13   7   0        104.28        116.22         2.30 o                         
  14   7   0         56.80         51.38         1.65 o                         
  15   7   0          4.06         10.25         0.58 o                         
   0   8   0        103.93         82.67         2.08 o                         
   1   8   0        337.87        259.49         2.47 o                         
   2   8   0        117.15        108.17         4.87 o                         
   3   8   0         20.48         19.95         1.16 o                         
   4   8   0        223.13        201.09        10.29 o                         
   5   8   0         38.81         33.56         1.94 o                         
   6   8   0         19.09         32.43         4.23 o                         
   7   8   0        484.47        448.29         5.61 o                         
   8   8   0        362.83        344.84        10.66 o                         
   9   8   0        137.76        152.65         2.30 o                         
  10   8   0        260.95        194.29         9.26 o                         
  11   8   0        150.86        160.39         3.60 o                         
  12   8   0        171.29        178.67         1.72 o                         
  13   8   0         32.37         33.27         1.39 o                         
  14   8   0         30.57         25.58         1.28 o                         
  15   8   0        166.06        122.62        15.89 o                         
   1   9   0         72.61         68.57         0.62 o                         
   2   9   0        366.51        323.29         5.71 o                         
   3   9   0        170.45        187.79        11.74 o                         
   4   9   0       1001.49        908.83         6.34 o                         
   5   9   0        904.40        791.72        23.76 o                         
   6   9   0       1065.65        949.00        22.23 o                         
   7   9   0        138.58        137.58         2.48 o                         
   8   9   0         53.16         57.61         5.55 o                         
   9   9   0        551.61        497.98         9.39 o                         
  10   9   0         21.84         43.48         4.54 o                         
  11   9   0        564.68        567.06         5.17 o                         
  12   9   0         43.75         39.06         1.43 o                         
  13   9   0         38.33         41.80         1.20 o                         
  14   9   0        169.56        133.93         4.73 o                         
   0  10   0       1021.99        923.87         7.54 o                         
   1  10   0        161.72        187.38        10.02 o                         
   2  10   0        228.11        272.62        11.23 o                         
   3  10   0        344.42        338.31         8.30 o                         
   4  10   0        195.59        213.48         2.46 o                         
   5  10   0         11.58         27.10         1.38 o                         
   6  10   0        786.06        905.02        10.54 o                         
   7  10   0       1319.78       1350.63        11.43 o                         
   8  10   0          5.72          9.32         1.75 o                         
   9  10   0        113.43        122.85         3.13 o                         
  10  10   0          0.02          2.64         0.48 o                         
  11  10   0        193.18        192.44         5.15 o                         
  12  10   0         14.91         38.09         7.58 o                         
  13  10   0        136.97        103.71         3.97 o                         
   1  11   0         61.36         49.54         1.19 o                         
   2  11   0        206.69        230.07         1.89 o                         
   3  11   0        448.09        461.48        11.68 o                         
   4  11   0         96.84        116.15         3.15 o                         
   5  11   0         31.42         39.90         4.10 o                         
   6  11   0         46.17         54.75         3.05 o                         
   7  11   0         23.66         39.87         0.85 o                         
   8  11   0        125.91        138.93         2.28 o                         
   9  11   0         66.10         70.15         1.08 o                         
  10  11   0         33.63         34.79         2.31 o                         
  11  11   0          0.20          0.41         0.40 o                         
  12  11   0         14.52          7.26         0.51 o                         
   0  12   0        118.00        108.31         1.46 o                         
   1  12   0          0.47          0.45         0.52 o                         
   2  12   0         35.26         37.31         3.10 o                         
   3  12   0         67.79         75.62         3.41 o                         
   4  12   0         71.38         74.89         0.95 o                         
   5  12   0        164.54        171.32         4.43 o                         
   6  12   0        170.39        188.11        11.49 o                         
   7  12   0         17.46         21.48         3.04 o                         
   8  12   0         60.69         66.61         2.71 o                         
   9  12   0        220.79        263.45         3.38 o                         
  10  12   0          2.47          4.37         1.39 o                         
   1  13   0         11.39         22.70         0.73 o                         
   2  13   0         22.20         18.20         0.67 o                         
   3  13   0          3.67         11.07         1.24 o                         
   4  13   0         41.49         57.49         2.24 o                         
   5  13   0         73.75        106.72         8.12 o                         
   6  13   0         24.26         39.40         4.12 o                         
   7  13   0          4.32          4.66         1.25 o                         
   8  13   0        119.41        113.68         1.85 o                         
   0  14   0          3.87          3.33         0.94 o                         
   1  14   0         12.20          6.93         0.73 o                         
   2  14   0         28.94         18.77         1.90 o                         
   3  14   0          4.31         11.87         0.87 o                         
   4  14   0          7.37         24.16         1.09 o                         
   5  14   0         63.64        100.77         2.06 o                         
   6  14   0         25.34         54.62         8.34 o                         
 -17   1   1        602.48        829.45        43.45 o                         
 -16   1   1        300.49        407.56        25.41 o                         
 -15   1   1         55.24         69.95         1.38 o                         
 -14   1   1         52.68         65.67         3.88 o                         
 -13   1   1         99.02        112.89         4.11 o                         
 -12   1   1         13.46          9.08         0.75 o                         
 -11   1   1       2838.19       3801.13        58.31 o                         
 -10   1   1       1512.85       2072.42        25.11 o                         
  -7   1   1         21.48         23.66         3.13 o                         
  -4   1   1       1747.50       2473.98       131.35 o                         
  -2   1   1        806.25        949.60        64.42 o                         
  -1   1   1        219.35        237.87        32.82 o                         
   0   1   1        750.47        745.12        12.99 o                         
   1   1   1       1916.87       1768.74        27.75 o                         
   2   1   1        424.54        633.35        17.40 o                         
   3   1   1      25704.89      33781.38       591.33 o                         
   4   1   1         67.74        109.84        37.39 o                         
   5   1   1       1139.49       1555.37        72.04 o                         
   6   1   1        744.55        913.45        14.37 o                         
   9   1   1         39.08         35.83         3.57 o                         
  10   1   1       4407.23       5521.22       137.03 o                         
  11   1   1       3512.62       4348.29       113.20 o                         
  12   1   1       1340.23       1669.62        38.25 o                         
  13   1   1       1675.33       2016.44        37.56 o                         
  14   1   1          0.91          1.80         0.68 o                         
  15   1   1         37.91         41.32         2.22 o                         
  16   1   1         14.87         20.85         1.59 o                         
  17   1   1          4.53          9.55         0.91 o                         
 -17   2   1         96.78        107.40         9.27 o                         
 -16   2   1        138.69        199.24        11.06 o                         
 -15   2   1         23.88         31.36         0.96 o                         
 -14   2   1          1.32          2.14         0.69 o                         
 -13   2   1        133.42        153.99         4.68 o                         
 -12   2   1        114.60        119.43         7.33 o                         
 -11   2   1         18.60         23.98         1.84 o                         
 -10   2   1        226.51        285.10        10.98 o                         
  -9   2   1        648.56        838.43        33.15 o                         
  -8   2   1          1.71          6.82         2.04 o                         
  -7   2   1        111.10        161.98        10.26 o                         
  -6   2   1         10.24         37.02         7.05 o                         
  -5   2   1       1916.59       2769.35       176.48 o                         
  -4   2   1        215.24        351.46        34.33 o                         
  -3   2   1       9294.94      10517.66       734.70 o                         
  -2   2   1          7.66          4.07         1.06 o                         
  -1   2   1        235.75        201.70        14.16 o                         
   0   2   1      43153.73      38045.25      1033.49 o                         
   1   2   1      11176.89      10149.70       305.23 o                         
   2   2   1       1655.89       1640.49        53.03 o                         
   3   2   1         25.74         33.85         3.35 o                         
   4   2   1         41.71         65.09         6.45 o                         
   5   2   1        706.98        900.82        34.16 o                         
   6   2   1       2352.09       2722.65       222.18 o                         
   7   2   1        254.44        311.74        16.82 o                         
   8   2   1         76.95        106.87         6.40 o                         
   9   2   1        624.76        808.17        74.89 o                         
  10   2   1        301.99        340.29        13.19 o                         
  11   2   1       1234.38       1327.59        39.09 o                         
  12   2   1          2.80          6.95         0.94 o                         
  13   2   1       1062.51       1194.61        25.13 o                         
  14   2   1          5.73          5.45         0.78 o                         
  15   2   1        531.79        642.76        16.87 o                         
  16   2   1         60.51         59.78         6.10 o                         
  17   2   1        118.47        106.25         6.54 o                         
 -17   3   1          4.02          5.24         0.52 o                         
 -16   3   1          1.92          1.37         0.50 o                         
 -15   3   1         42.98         49.85         2.07 o                         
 -14   3   1         55.99         54.42         1.24 o                         
 -13   3   1         12.84         17.24         0.78 o                         
 -12   3   1        433.83        426.06        16.74 o                         
 -11   3   1          0.25          3.51         0.77 o                         
 -10   3   1         30.73         15.82         1.22 o                         
  -9   3   1         17.31         15.28         2.29 o                         
  -8   3   1        293.30        332.34        30.02 o                         
  -7   3   1        792.10        849.41        25.53 o                         
  -6   3   1       3416.03       3854.79        84.08 o                         
  -5   3   1       1367.30       1479.76        26.92 o                         
  -4   3   1         60.03         62.85         2.88 o                         
  -3   3   1        275.07        277.02         7.46 o                         
  -2   3   1        147.64        141.62         4.47 o                         
  -1   3   1       2013.35       1852.19        55.74 o                         
   0   3   1       4089.03       3741.65       143.52 o                         
   1   3   1       1032.53        926.62        46.36 o                         
   2   3   1       2220.19       2042.51        25.29 o                         
   3   3   1         23.37         23.84         1.94 o                         
   4   3   1       5002.08       4929.45       157.04 o                         
   5   3   1         78.81         75.66         6.50 o                         
   6   3   1        612.93        610.85        16.41 o                         
   7   3   1          0.07          1.53         2.20 o                         
   8   3   1        247.12        299.29        10.41 o                         
   9   3   1        200.46        179.14        15.22 o                         
  10   3   1        921.94        898.08        24.24 o                         
  11   3   1        290.90        234.23        10.88 o                         
  12   3   1         53.15         45.83         1.61 o                         
  13   3   1         81.50         84.33         3.18 o                         
  14   3   1        169.38        176.88         6.55 o                         
  15   3   1        123.91        115.42         4.33 o                         
  16   3   1         15.10         15.15         0.65 o                         
  17   3   1          0.21          0.22         0.29 o                         
 -17   4   1         86.82         65.67         7.98 o                         
 -16   4   1          3.24          5.38         0.80 o                         
 -15   4   1          9.22          8.02         1.08 o                         
 -14   4   1         22.41         28.55         1.26 o                         
 -13   4   1         29.84         30.01         1.67 o                         
 -12   4   1        299.00        304.67         6.15 o                         
 -11   4   1        523.92        538.61        13.75 o                         
 -10   4   1         46.68         36.60         1.47 o                         
  -9   4   1         12.84         19.20         1.93 o                         
  -8   4   1        437.29        413.64         9.64 o                         
  -7   4   1         19.46          7.94         2.44 o                         
  -6   4   1        777.69        812.41        21.90 o                         
  -5   4   1         36.90         35.94         3.57 o                         
  -4   4   1       1728.44       1792.96        36.00 o                         
  -3   4   1        132.13        176.10        17.27 o                         
  -2   4   1          0.69         14.68         3.74 o                         
  -1   4   1       5806.06       5421.85       204.77 o                         
   0   4   1        530.31        349.23        25.11 o                         
   1   4   1        355.00        451.99        29.12 o                         
   2   4   1       2044.05       1790.38        40.68 o                         
   3   4   1        423.26        332.23        11.12 o                         
   4   4   1        322.20        251.30         7.10 o                         
   5   4   1        136.33        143.77         7.91 o                         
   6   4   1        203.65        179.35         7.22 o                         
   7   4   1         93.53        124.18        11.35 o                         
   8   4   1        715.66        649.25        30.76 o                         
   9   4   1         21.56         25.19         2.90 o                         
  10   4   1        105.88         89.54         1.96 o                         
  11   4   1        146.84        130.39         7.17 o                         
  12   4   1         13.57          9.87         1.29 o                         
  13   4   1        124.64        127.57         3.50 o                         
  14   4   1         31.29         29.47         1.18 o                         
  15   4   1        234.50        213.33         4.51 o                         
  16   4   1        239.20        196.59        10.14 o                         
  17   4   1        173.73        114.15         9.50 o                         
 -16   5   1         61.72         56.72         7.82 o                         
 -15   5   1          4.97          7.41         1.45 o                         
 -14   5   1        138.06        140.67         7.86 o                         
 -13   5   1         52.71         44.85         0.95 o                         
 -12   5   1        128.55        143.45         4.28 o                         
 -11   5   1       1101.38        994.51        15.91 o                         
 -10   5   1        683.18        576.13        19.97 o                         
  -9   5   1        346.71        321.36         6.46 o                         
  -8   5   1         66.69         56.60         1.27 o                         
  -7   5   1        921.90        879.86        44.14 o                         
  -6   5   1          0.07          7.52         1.71 o                         
  -5   5   1        810.86        780.17        28.82 o                         
  -4   5   1        184.15        186.63         5.16 o                         
  -3   5   1        164.32        159.04         8.80 o                         
  -2   5   1       1134.96       1093.63        35.31 o                         
  -1   5   1       1433.31       1312.47        95.40 o                         
   0   5   1        280.26        246.26         8.38 o                         
   1   5   1        791.14        700.43        51.97 o                         
   2   5   1         73.57         78.43        13.79 o                         
   3   5   1         57.96         25.32         2.03 o                         
   4   5   1       1178.25        969.24        39.08 o                         
   5   5   1       1814.86       1857.17        51.82 o                         
   6   5   1         33.34         48.54         3.59 o                         
   7   5   1        143.72        143.74         6.45 o                         
   8   5   1          0.52          0.77         0.47 o                         
   9   5   1         64.70         58.69         1.53 o                         
  10   5   1        616.85        536.01         9.36 o                         
  11   5   1       1099.82        889.22        20.36 o                         
  12   5   1        390.78        345.50         8.51 o                         
  13   5   1         86.87         72.66         1.12 o                         
  14   5   1         13.59         10.72         0.95 o                         
  15   5   1        113.40        106.39         1.67 o                         
  16   5   1         10.23         11.04         0.63 o                         
 -16   6   1        218.23        209.84         7.99 o                         
 -15   6   1          3.40          2.66         0.60 o                         
 -14   6   1          2.00          2.06         0.48 o                         
 -13   6   1         24.79         23.27         0.85 o                         
 -12   6   1         39.98         41.40         3.62 o                         
 -11   6   1       1037.48        965.84        14.68 o                         
 -10   6   1          5.51          1.94         0.55 o                         
  -9   6   1         31.06         28.56         2.09 o                         
  -8   6   1         77.50         83.46         3.78 o                         
  -7   6   1         29.17         43.21         2.10 o                         
  -6   6   1        851.75        840.63        17.94 o                         
  -5   6   1          1.19         15.89         2.81 o                         
  -4   6   1        252.38        235.91         8.29 o                         
  -3   6   1        231.84        149.15        11.43 o                         
  -2   6   1         61.66        101.94        15.51 o                         
  -1   6   1       1216.16       1261.38        91.77 o                         
   0   6   1         99.92        128.41        21.99 o                         
   1   6   1       2410.20       1863.54       127.12 o                         
   2   6   1         21.81          6.91         1.71 o                         
   3   6   1        693.25        588.18        48.15 o                         
   4   6   1        448.48        407.05        34.69 o                         
   5   6   1          7.09          6.70         1.92 o                         
   6   6   1        143.57        119.03         8.23 o                         
   7   6   1         40.99         44.70         0.78 o                         
   8   6   1        580.48        480.53         7.79 o                         
   9   6   1         78.86         83.74         1.49 o                         
  10   6   1        114.06         93.78         1.39 o                         
  11   6   1         34.42         42.50         2.46 o                         
  12   6   1        131.00        122.61         2.19 o                         
  13   6   1         35.69         28.33         0.80 o                         
  14   6   1          0.96          2.49         0.58 o                         
  15   6   1        176.37        154.77         2.45 o                         
  16   6   1        282.85        226.35        15.58 o                         
 -15   7   1         31.33         35.33         1.41 o                         
 -14   7   1          0.10          0.49         0.43 o                         
 -13   7   1          0.46          0.27         0.48 o                         
 -12   7   1        179.93        171.01         3.81 o                         
 -11   7   1        148.94        167.19         6.38 o                         
 -10   7   1        158.36        139.64         7.49 o                         
  -9   7   1        106.30        108.34         7.59 o                         
  -8   7   1        222.17        245.14         3.95 o                         
  -7   7   1       1124.98       1121.79        24.23 o                         
  -6   7   1        624.54        489.08        14.57 o                         
  -5   7   1          0.04          1.97         0.43 o                         
  -4   7   1        316.57        302.34        35.99 o                         
  -3   7   1        548.53        486.34        59.96 o                         
  -2   7   1        774.14        696.45        24.99 o                         
  -1   7   1         39.63         55.28         5.85 o                         
   0   7   1       1540.41       1402.11       126.62 o                         
   1   7   1       1628.97       1404.53        77.87 o                         
   2   7   1          7.10         10.48         2.60 o                         
   3   7   1        291.26        241.60        20.20 o                         
   4   7   1        425.94        360.11        30.44 o                         
   5   7   1          0.38          1.43         0.47 o                         
   6   7   1       1477.22       1208.86        24.21 o                         
   7   7   1        112.10        115.03         5.80 o                         
   8   7   1        555.20        495.06        10.72 o                         
   9   7   1         96.13         80.89         1.40 o                         
  10   7   1         89.84        113.00         8.79 o                         
  11   7   1        770.26        744.46         5.63 o                         
  12   7   1        154.38        156.04         2.04 o                         
  13   7   1          2.06          6.26         0.92 o                         
  14   7   1         30.59         34.22         3.36 o                         
  15   7   1         56.37         53.53         1.31 o                         
 -15   8   1         41.74         30.19         1.17 o                         
 -14   8   1         22.69         23.83         1.72 o                         
 -13   8   1        101.62        125.27         3.56 o                         
 -12   8   1        168.98        151.72         1.42 o                         
 -11   8   1         18.60         18.00         0.64 o                         
 -10   8   1        154.29        200.86        13.70 o                         
  -9   8   1         27.61         27.84         2.68 o                         
  -8   8   1        943.43        870.84         9.25 o                         
  -7   8   1       1788.25       1763.03        40.74 o                         
  -6   8   1       1302.90       1156.16        11.15 o                         
  -5   8   1        210.73        233.93         5.46 o                         
  -4   8   1        194.18        191.01         6.77 o                         
  -3   8   1       2361.56       1983.15        20.79 o                         
  -2   8   1          9.67         28.14         2.87 o                         
  -1   8   1          1.34          5.00         0.50 o                         
   0   8   1        132.64        159.65         2.09 o                         
   1   8   1        206.89        265.55         9.41 o                         
   2   8   1       1090.72        949.81         9.19 o                         
   3   8   1        430.75        364.47         6.53 o                         
   4   8   1        188.80        191.06         5.97 o                         
   5   8   1        268.45        222.76         2.40 o                         
   6   8   1       1986.87       1783.49        20.97 o                         
   7   8   1       2869.21       2596.66        28.29 o                         
   8   8   1        367.89        350.88        18.10 o                         
   9   8   1         88.51         88.91         3.48 o                         
  10   8   1         28.59         23.32         1.34 o                         
  11   8   1        130.96        111.56        10.04 o                         
  12   8   1        107.21        115.13         6.29 o                         
  13   8   1         56.16         57.04         3.84 o                         
  14   8   1         31.33         32.08         3.41 o                         
  15   8   1        271.73        191.52        33.60 o                         
 -14   9   1         37.79         29.90         4.89 o                         
 -13   9   1         40.85         45.54         1.33 o                         
 -12   9   1          0.60         -0.24         0.41 o                         
 -11   9   1         18.46         32.06         3.84 o                         
 -10   9   1          0.10          1.25         0.47 o                         
  -9   9   1          1.27          1.93         0.51 o                         
  -8   9   1        342.60        348.31         4.56 o                         
  -7   9   1        473.50        577.58        28.29 o                         
  -6   9   1       1371.76       1190.79        11.26 o                         
  -5   9   1         15.79         17.65         0.58 o                         
  -4   9   1        266.68        229.97         5.17 o                         
  -3   9   1         65.64        120.65         6.00 o                         
  -2   9   1          4.80          9.15         0.60 o                         
  -1   9   1         11.34         11.20         0.38 o                         
   0   9   1         62.54         55.49         0.75 o                         
   1   9   1         60.78         65.83         0.96 o                         
   2   9   1        221.65        197.06         1.78 o                         
   3   9   1          7.51          4.94         0.39 o                         
   4   9   1         37.99         40.75         4.26 o                         
   5   9   1        317.21        306.03         4.59 o                         
   6   9   1          6.06         20.92         0.74 o                         
   7   9   1         10.21         15.49         1.78 o                         
   8   9   1        117.11        124.58         5.01 o                         
   9   9   1          3.46          2.76         0.77 o                         
  10   9   1          0.02          3.01         0.50 o                         
  11   9   1          0.12          8.29         0.52 o                         
  12   9   1         13.94         16.33         0.52 o                         
  13   9   1         12.61         16.57         2.11 o                         
  14   9   1          0.01          1.45         0.45 o                         
 -13  10   1        695.50        514.73        33.39 o                         
 -12  10   1        319.23        310.46        18.47 o                         
 -11  10   1          5.10          7.71         0.64 o                         
 -10  10   1         34.86         55.58         4.35 o                         
  -9  10   1         65.02         63.93         1.80 o                         
  -8  10   1        188.23        188.34         2.34 o                         
  -7  10   1        116.41        136.13         3.63 o                         
  -6  10   1        425.08        396.68        12.33 o                         
  -5  10   1        197.16        200.36         6.33 o                         
  -4  10   1         57.84         59.29         5.12 o                         
  -3  10   1       1388.79       1231.17        11.97 o                         
  -2  10   1       1219.58       1147.98        13.33 o                         
  -1  10   1        282.42        298.07         2.12 o                         
   0  10   1          1.25          8.08         0.35 o                         
   1  10   1         11.37         17.79         1.03 o                         
   2  10   1        107.60         97.95         1.62 o                         
   3  10   1         39.63         44.57         0.71 o                         
   4  10   1        227.99        233.43         9.82 o                         
   5  10   1        536.77        561.02        10.72 o                         
   6  10   1       1271.34       1296.38        13.14 o                         
   7  10   1        158.44        145.72         4.57 o                         
   8  10   1          1.53          2.80         0.59 o                         
   9  10   1          6.58         11.71         0.79 o                         
  10  10   1        335.99        340.57         4.58 o                         
  11  10   1         86.98         69.53         2.30 o                         
  12  10   1         81.71         81.15         3.27 o                         
  13  10   1         30.36         21.80         3.74 o                         
 -12  11   1         79.17         53.66         2.03 o                         
 -11  11   1         37.18         41.70         1.95 o                         
 -10  11   1         38.32         43.79         0.82 o                         
  -9  11   1          0.31          2.30         0.52 o                         
  -8  11   1          0.97          0.43         0.47 o                         
  -7  11   1          0.82          2.88         0.55 o                         
  -6  11   1          3.29         15.62         1.34 o                         
  -5  11   1          2.75         10.45         0.51 o                         
  -4  11   1       1306.60       1296.52        18.06 o                         
  -3  11   1          9.56         20.38         2.86 o                         
  -2  11   1        247.23        194.73         3.04 o                         
  -1  11   1         10.77         19.71         0.49 o                         
   0  11   1         13.20         12.24         0.65 o                         
   1  11   1          8.58         28.40         3.24 o                         
   2  11   1        413.38        396.90        13.44 o                         
   3  11   1        237.56        224.16         3.47 o                         
   4  11   1        316.87        335.05         5.96 o                         
   5  11   1        160.79        185.87        13.30 o                         
   6  11   1        173.62        216.06        11.04 o                         
   7  11   1        166.54        182.14         8.04 o                         
   8  11   1          2.09          4.67         0.74 o                         
   9  11   1        106.48        108.91         6.47 o                         
  10  11   1         47.50         86.23         7.87 o                         
  11  11   1        167.14        181.02         5.22 o                         
  12  11   1         33.46         33.69         1.03 o                         
 -10  12   1        160.58        137.25         3.79 o                         
  -9  12   1         46.97         87.70         6.58 o                         
  -8  12   1        301.77        270.79        12.46 o                         
  -7  12   1        267.60        295.76         4.77 o                         
  -6  12   1          0.01          1.55         0.53 o                         
  -5  12   1          0.01          6.69         0.60 o                         
  -4  12   1          0.75          4.96         0.55 o                         
  -3  12   1         14.00          5.17         0.51 o                         
  -2  12   1          2.92          3.35         0.56 o                         
  -1  12   1         54.45         57.24         3.63 o                         
   0  12   1          0.17          3.79         0.49 o                         
   1  12   1        146.63        162.23         5.60 o                         
   2  12   1        119.94        112.59         3.78 o                         
   3  12   1        269.37        228.22         6.86 o                         
   4  12   1         22.36         18.36         0.64 o                         
   5  12   1         29.78         35.36         0.79 o                         
   6  12   1          0.75          1.55         0.57 o                         
   7  12   1         35.54         53.17         1.15 o                         
   8  12   1         15.31         38.80         7.28 o                         
   9  12   1        100.68        107.87         5.58 o                         
  10  12   1         25.75         25.47         0.81 o                         
  -9  13   1        100.73         76.15         2.62 o                         
  -8  13   1        123.12        145.16         7.34 o                         
  -7  13   1         38.92         48.06         2.76 o                         
  -6  13   1          1.08          9.24         0.91 o                         
  -5  13   1         66.74        106.39         2.82 o                         
  -4  13   1         53.49         63.75         5.93 o                         
  -3  13   1         59.37         52.40         1.60 o                         
  -2  13   1         13.07         21.10         4.32 o                         
  -1  13   1         26.61         17.87         1.60 o                         
   0  13   1         22.51         24.08         1.59 o                         
   1  13   1          0.75          2.66         0.58 o                         
   2  13   1          1.38          2.67         0.52 o                         
   3  13   1          1.15          1.70         0.54 o                         
   4  13   1          9.72         17.76         0.91 o                         
   5  13   1          3.14          9.85         0.85 o                         
   6  13   1         26.10         32.20         3.08 o                         
   7  13   1         23.81         23.03         0.80 o                         
   8  13   1        140.50        151.13         4.05 o                         
  -6  14   1        128.27        139.75         8.75 o                         
  -5  14   1        160.71        110.66        26.22 o                         
  -4  14   1         64.45         97.55         2.08 o                         
  -3  14   1          0.21          2.20         0.82 o                         
  -2  14   1         20.69         40.86         1.92 o                         
  -1  14   1          8.26          9.76         1.66 o                         
   0  14   1         40.72         48.93         1.77 o                         
   1  14   1         19.68         30.36         2.27 o                         
   2  14   1          9.30          7.78         0.80 o                         
   3  14   1          0.82         12.33         1.29 o                         
   4  14   1          4.05         10.38         0.71 o                         
   5  14   1        163.86        130.89         6.41 o                         
   6  14   1        273.75        252.34         9.82 o                         
 -17   0   2        373.11        559.62        30.69 o                         
 -16   0   2        792.30       1046.26        49.70 o                         
 -15   0   2        370.46        464.50         9.01 o                         
 -14   0   2        193.63        241.01         3.66 o                         
 -13   0   2        373.19        482.68        20.05 o                         
 -12   0   2        160.30        176.97         7.26 o                         
 -11   0   2       1274.36       1809.82        54.28 o                         
 -10   0   2        294.16        313.06         7.27 o                         
  -9   0   2       1347.04       1867.98        43.88 o                         
  -8   0   2         18.97         44.52         5.29 o                         
  -2   0   2        788.73       1148.61        96.86 o                         
  -1   0   2          0.93          3.00         0.82 o                         
   0   0   2      16292.52      22506.28      1264.54 o                         
   1   0   2      18790.06      23247.52      1827.34 o                         
   2   0   2       4987.95       5509.35       112.13 o                         
   3   0   2       1116.03       1146.34       240.65 o                         
   4   0   2      34363.61      45684.01      1132.70 o                         
   5   0   2        124.90        214.33        13.23 o                         
   6   0   2        616.71        773.33        82.77 o                         
   7   0   2        179.73        239.96        12.65 o                         
  10   0   2          0.27          3.47         0.79 o                         
  11   0   2        857.04       1009.28        41.61 o                         
  12   0   2        620.75        749.28        22.76 o                         
  13   0   2          1.28          4.36         1.10 o                         
  14   0   2         19.58         19.58         1.23 o                         
  15   0   2        260.17        329.06        11.92 o                         
  16   0   2         53.60         41.19         2.10 o                         
  17   0   2         22.48         34.51         2.44 o                         
 -17   1   2        405.53        596.91        38.11 o                         
 -16   1   2         79.68        115.26         5.47 o                         
 -15   1   2          1.52          3.68         0.65 o                         
 -14   1   2         98.91        130.45         1.80 o                         
 -13   1   2        132.85        178.23         4.92 o                         
 -12   1   2        225.39        276.93         9.43 o                         
 -11   1   2        336.33        406.49         8.20 o                         
 -10   1   2          2.55          4.87         0.56 o                         
  -9   1   2        121.84        166.51         7.58 o                         
  -8   1   2         12.51         34.81         5.52 o                         
  -7   1   2        292.60        396.03         9.78 o                         
  -3   1   2        160.29        212.35        15.17 o                         
  -2   1   2        372.11        353.83        52.30 o                         
  -1   1   2        247.19        292.99         5.39 o                         
   0   1   2       3111.23       2756.90        44.32 o                         
   1   1   2        963.75        871.59        40.14 o                         
   2   1   2       1582.50       1774.24       114.10 o                         
   3   1   2        765.88        789.66        52.96 o                         
   4   1   2       9228.06      11550.28       656.46 o                         
   5   1   2       5098.13       6298.84       175.69 o                         
   6   1   2         36.91         76.92        14.00 o                         
   7   1   2        158.06        170.35        33.75 o                         
   8   1   2        327.59        423.27        22.32 o                         
   9   1   2        213.48        325.01        10.36 o                         
  10   1   2         72.54         69.44         2.57 o                         
  11   1   2       1888.76       2138.00        67.52 o                         
  12   1   2       1702.21       1958.37        45.98 o                         
  13   1   2        210.48        226.27         7.03 o                         
  14   1   2          0.14          0.93         0.70 o                         
  15   1   2         39.28         36.52         4.57 o                         
  16   1   2         37.36         48.35         1.52 o                         
  17   1   2         17.61         17.56         0.75 o                         
 -17   2   2         25.30         29.34         2.08 o                         
 -16   2   2        236.34        307.70        12.30 o                         
 -15   2   2         44.17         56.10         2.93 o                         
 -14   2   2        153.23        187.77         8.86 o                         
 -13   2   2         73.58         73.47         3.41 o                         
 -12   2   2        756.05        905.82        28.36 o                         
 -11   2   2       1454.09       1843.64        51.45 o                         
 -10   2   2       3077.01       3957.71       109.22 o                         
  -9   2   2        240.78        385.06        13.50 o                         
  -8   2   2         72.40        101.66         5.25 o                         
  -7   2   2        619.82        891.73        22.45 o                         
  -5   2   2       3885.71       5117.17       230.98 o                         
  -4   2   2       4308.40       4515.62       543.15 o                         
  -3   2   2       1115.47       1371.95       109.53 o                         
  -2   2   2        784.55        808.68        54.07 o                         
  -1   2   2       2185.61       1934.84        52.12 o                         
   0   2   2       1837.96       1916.97        34.81 o                         
   1   2   2         30.53         22.92         3.99 o                         
   2   2   2       3964.76       3719.69       115.92 o                         
   3   2   2       1726.14       1648.17        42.33 o                         
   4   2   2       2131.30       2506.30       109.86 o                         
   5   2   2       2445.03       2586.74       154.43 o                         
   6   2   2       3142.28       3678.01       165.65 o                         
   7   2   2       1000.04       1197.36        80.62 o                         
   8   2   2         28.20         14.87         2.93 o                         
   9   2   2         23.38         16.34         1.12 o                         
  10   2   2        121.24         90.56         5.24 o                         
  11   2   2        317.91        331.78         9.44 o                         
  12   2   2        637.93        659.17        13.13 o                         
  13   2   2         42.42         42.29         1.89 o                         
  14   2   2          7.13          8.89         0.84 o                         
  15   2   2         32.22         29.99         1.89 o                         
  16   2   2        199.62        190.20         6.66 o                         
  17   2   2        242.07        208.12        10.90 o                         
 -17   3   2        454.10        450.73        16.97 o                         
 -16   3   2          8.46          5.69         0.57 o                         
 -15   3   2         87.57        126.12         7.08 o                         
 -14   3   2        523.42        635.25        20.07 o                         
 -13   3   2         28.28         37.28         1.65 o                         
 -12   3   2        421.76        483.36        15.56 o                         
 -11   3   2        274.18        295.28        11.73 o                         
 -10   3   2         25.83         28.54         0.83 o                         
  -9   3   2        217.12        236.00         7.38 o                         
  -8   3   2         78.72         79.58         7.95 o                         
  -7   3   2         44.63         37.20         2.98 o                         
  -6   3   2        629.29        667.47        26.99 o                         
  -5   3   2        933.08       1122.69        45.05 o                         
  -4   3   2       9367.49       9642.56       395.27 o                         
  -3   3   2        345.44        356.14        23.72 o                         
  -2   3   2        623.57        585.29        21.61 o                         
  -1   3   2       1000.08        917.29        15.88 o                         
   0   3   2        294.83        211.32         6.89 o                         
   1   3   2       1262.07       1064.07        16.24 o                         
   2   3   2        833.03        828.91        52.48 o                         
   3   3   2          3.25          2.70         1.44 o                         
   4   3   2       1704.61       1663.03        22.84 o                         
   5   3   2       2414.93       2259.22        52.71 o                         
   6   3   2       1068.91       1115.25        27.08 o                         
   7   3   2        703.12        795.57        32.55 o                         
   8   3   2         97.83        129.63         5.22 o                         
   9   3   2         38.02         28.67         1.06 o                         
  10   3   2         81.11         66.27         3.83 o                         
  11   3   2       2924.81       2929.07        51.01 o                         
  12   3   2        271.84        265.36         4.91 o                         
  13   3   2        240.19        209.62         7.72 o                         
  14   3   2        114.85        120.09         3.13 o                         
  15   3   2        362.12        404.24        21.44 o                         
  16   3   2         41.95         41.68         5.46 o                         
  17   3   2         43.34         28.39         2.05 o                         
 -17   4   2        128.93         55.88         7.47 o                         
 -16   4   2         73.58         82.81         3.05 o                         
 -15   4   2         13.46         15.90         1.88 o                         
 -14   4   2         25.02         20.50         0.80 o                         
 -13   4   2        292.91        279.57        10.44 o                         
 -12   4   2         54.65         57.75         4.18 o                         
 -11   4   2         36.12         45.26         1.23 o                         
 -10   4   2         23.65         19.49         0.75 o                         
  -9   4   2        364.27        378.86        11.04 o                         
  -8   4   2        810.85        858.04        28.13 o                         
  -7   4   2       1569.19       1453.41        24.98 o                         
  -6   4   2         61.15         82.59         3.54 o                         
  -5   4   2        170.45        130.91        38.28 o                         
  -4   4   2       3281.56       3624.75        53.76 o                         
  -3   4   2         38.47         59.74         2.75 o                         
  -2   4   2        250.85        241.62        21.53 o                         
  -1   4   2        579.26        638.67        63.39 o                         
   0   4   2       1991.79       1751.92       122.25 o                         
   1   4   2        357.90        238.44        22.33 o                         
   2   4   2        142.08        117.73         6.90 o                         
   3   4   2         38.65         44.62         2.37 o                         
   4   4   2        564.53        572.55        29.44 o                         
   5   4   2       2815.44       2603.94        34.90 o                         
   6   4   2        534.54        532.96        11.60 o                         
   7   4   2         24.44         25.99         2.85 o                         
   8   4   2         43.75         20.60         1.27 o                         
   9   4   2         70.41         56.95         1.08 o                         
  10   4   2        269.39        249.90        13.32 o                         
  11   4   2          9.62         11.04         0.69 o                         
  12   4   2        378.15        328.24         8.19 o                         
  13   4   2         41.91         36.89         1.46 o                         
  14   4   2          0.74          2.21         0.72 o                         
  15   4   2         15.79         13.09         0.78 o                         
  16   4   2         47.86         54.96         1.83 o                         
  17   4   2          5.40          3.82         0.89 o                         
 -16   5   2          2.21          2.31         0.49 o                         
 -15   5   2        212.82        178.33         3.94 o                         
 -14   5   2        130.77        115.47         1.68 o                         
 -13   5   2         12.98         14.98         1.28 o                         
 -12   5   2        773.26        759.59        13.56 o                         
 -11   5   2         22.51         16.65         1.24 o                         
 -10   5   2         12.76          7.75         0.59 o                         
  -9   5   2        134.57        121.69         3.08 o                         
  -8   5   2         21.80         19.43         0.69 o                         
  -7   5   2        528.18        504.29        19.87 o                         
  -6   5   2        349.41        401.25        10.92 o                         
  -5   5   2       1301.54       1205.30        29.27 o                         
  -4   5   2        292.24        224.87        10.72 o                         
  -3   5   2       1324.38       1271.74        16.96 o                         
  -2   5   2        598.78        668.08        24.10 o                         
  -1   5   2         31.10         44.15        11.44 o                         
   0   5   2       1187.62       1012.67        54.56 o                         
   1   5   2       1918.37       1790.02       110.41 o                         
   2   5   2       3211.00       3176.36        81.36 o                         
   3   5   2        134.72         77.57        27.30 o                         
   4   5   2         63.80         70.15         3.05 o                         
   5   5   2          0.06         19.53         4.85 o                         
   6   5   2        266.97        298.22         8.24 o                         
   7   5   2         73.99         52.27         3.25 o                         
   8   5   2          5.98          8.90         0.52 o                         
   9   5   2         47.98         26.49         1.04 o                         
  10   5   2        333.85        305.73         5.94 o                         
  11   5   2          1.06          4.24         0.56 o                         
  12   5   2         23.87         32.86         3.01 o                         
  13   5   2         69.52         75.19         2.48 o                         
  14   5   2        171.00        148.26         5.53 o                         
  15   5   2         18.86         18.71         0.82 o                         
  16   5   2          2.11          7.13         0.84 o                         
 -16   6   2         46.15         35.56         1.22 o                         
 -15   6   2         24.10         31.87         1.11 o                         
 -14   6   2         21.58         21.15         0.63 o                         
 -13   6   2         23.63         22.80         1.24 o                         
 -12   6   2        189.64        186.93         4.25 o                         
 -11   6   2        112.58        111.71         1.65 o                         
 -10   6   2         76.57         79.54         1.18 o                         
  -9   6   2         25.85         17.42         1.05 o                         
  -8   6   2        196.25        142.44         2.86 o                         
  -7   6   2        151.10        166.03         2.52 o                         
  -6   6   2        311.40        310.75        22.23 o                         
  -5   6   2        827.68        751.02        14.92 o                         
  -4   6   2        113.32        124.74         4.78 o                         
  -3   6   2        876.55        883.45        41.55 o                         
  -2   6   2       1584.19       1637.20        68.07 o                         
  -1   6   2       1300.97       1284.55        66.67 o                         
   0   6   2        355.22        366.44        10.29 o                         
   1   6   2       3837.34       3647.64       198.65 o                         
   2   6   2        654.30        643.95        56.97 o                         
   3   6   2          0.33          3.73         1.41 o                         
   4   6   2         61.88         77.75         3.51 o                         
   5   6   2         45.18         48.59         3.48 o                         
   6   6   2          0.00          2.19         0.57 o                         
   7   6   2       1080.33        908.28        27.07 o                         
   8   6   2        235.36        211.31         8.68 o                         
   9   6   2       1153.80       1038.66        13.21 o                         
  10   6   2         14.86         13.47         1.28 o                         
  11   6   2         46.79         46.24         3.43 o                         
  12   6   2         51.50         56.02         1.86 o                         
  13   6   2        118.70        102.85         3.19 o                         
  14   6   2         99.38        117.86         6.08 o                         
  15   6   2        177.56        159.97         4.30 o                         
  16   6   2         64.09         49.81         3.41 o                         
 -15   7   2         12.98         13.71         1.24 o                         
 -14   7   2         31.48         29.26         1.29 o                         
 -13   7   2         10.51         12.86         0.56 o                         
 -12   7   2         15.07         14.94         0.63 o                         
 -11   7   2        179.22        178.95         4.42 o                         
 -10   7   2        156.45        125.89        10.88 o                         
  -9   7   2        915.87        806.37         7.97 o                         
  -8   7   2         21.30         30.58         1.50 o                         
  -7   7   2       1672.19       1473.34        36.45 o                         
  -6   7   2        829.47        761.74         9.14 o                         
  -5   7   2       1458.29       1265.90        16.81 o                         
  -4   7   2         27.66         25.05         3.76 o                         
  -3   7   2        889.93        807.67        18.12 o                         
  -2   7   2        640.73        618.69        23.67 o                         
  -1   7   2          2.86          3.37         1.94 o                         
   0   7   2        575.72        653.42        69.59 o                         
   1   7   2        740.64        844.80        25.44 o                         
   2   7   2          4.53          7.29         2.21 o                         
   3   7   2          0.46         12.65         4.10 o                         
   4   7   2         50.91         52.21         3.65 o                         
   5   7   2        104.50        137.71         6.67 o                         
   6   7   2        482.34        449.63        10.22 o                         
   7   7   2          3.56         14.64         0.92 o                         
   8   7   2       1025.20        914.44        16.42 o                         
   9   7   2         13.48         12.26         2.06 o                         
  10   7   2        206.97        165.29         4.58 o                         
  11   7   2        188.10        184.94        11.52 o                         
  12   7   2         46.54         42.36         1.72 o                         
  13   7   2         46.13         36.73         4.69 o                         
  14   7   2         23.82         32.29         2.90 o                         
  15   7   2         34.25         27.36         1.22 o                         
 -15   8   2          0.78          1.66         0.43 o                         
 -14   8   2          4.04          1.83         0.36 o                         
 -13   8   2          0.00          1.34         0.44 o                         
 -12   8   2          1.25          4.65         0.46 o                         
 -11   8   2        652.12        652.34         6.11 o                         
 -10   8   2        490.17        445.10         9.80 o                         
  -9   8   2          0.67          2.42         0.55 o                         
  -8   8   2         27.87         34.71         1.55 o                         
  -7   8   2        213.12        187.27        14.60 o                         
  -6   8   2          1.86          8.25         0.54 o                         
  -5   8   2        302.81        294.58         6.08 o                         
  -4   8   2        172.28        190.66         7.87 o                         
  -3   8   2          7.63         17.70         2.17 o                         
  -2   8   2        769.30        678.98         5.23 o                         
  -1   8   2        110.52        125.19         1.04 o                         
   0   8   2        249.38        260.35         9.97 o                         
   1   8   2        424.32        404.42        19.02 o                         
   2   8   2        129.11        168.06         8.10 o                         
   3   8   2         85.12         89.93         2.89 o                         
   4   8   2          2.78          2.50         0.33 o                         
   5   8   2        178.99        146.53        11.85 o                         
   6   8   2        680.60        612.53        23.46 o                         
   7   8   2        407.73        345.76        10.47 o                         
   8   8   2        152.47        153.98         5.28 o                         
   9   8   2         14.85         27.30         1.18 o                         
  10   8   2        591.29        582.68        17.87 o                         
  11   8   2         64.71         84.27         4.96 o                         
  12   8   2          3.43          4.20         0.80 o                         
  13   8   2          0.00          1.18         0.46 o                         
  14   8   2         15.02         23.35         3.00 o                         
 -14   9   2        155.80         93.58         7.72 o                         
 -13   9   2         54.31         43.97         2.51 o                         
 -12   9   2        230.54        231.21         8.43 o                         
 -11   9   2        191.91        213.14         5.93 o                         
 -10   9   2         96.32         81.07         5.10 o                         
  -9   9   2         14.59         11.81         0.65 o                         
  -8   9   2         21.44         26.12         1.98 o                         
  -7   9   2       1429.75       1569.73        45.20 o                         
  -6   9   2        971.83        854.69         9.20 o                         
  -5   9   2          1.33          7.79         0.43 o                         
  -4   9   2        204.52        174.95         3.36 o                         
  -3   9   2        358.11        334.62         4.47 o                         
  -2   9   2          5.09          9.54         0.80 o                         
  -1   9   2        108.23         94.43         4.48 o                         
   0   9   2        475.18        353.92         2.77 o                         
   1   9   2        108.26         65.38         1.76 o                         
   2   9   2         26.94         38.54         1.46 o                         
   3   9   2          1.54          5.17         0.51 o                         
   4   9   2       3074.72       2771.09        29.92 o                         
   5   9   2       1397.02       1268.38        14.33 o                         
   6   9   2        176.87        180.72         1.81 o                         
   7   9   2          2.51         11.43         0.49 o                         
   8   9   2        369.30        372.16         4.07 o                         
   9   9   2         22.44         27.90         0.70 o                         
  10   9   2        601.13        543.06         6.80 o                         
  11   9   2          0.56          7.58         0.58 o                         
  12   9   2         45.15         54.86         1.91 o                         
  13   9   2          7.91         11.12         1.05 o                         
  14   9   2          0.92          2.07         0.68 o                         
 -13  10   2         11.01         13.80         0.71 o                         
 -12  10   2          2.93         14.93         1.40 o                         
 -11  10   2         15.47         26.51         2.44 o                         
 -10  10   2        212.84        206.47         3.91 o                         
  -9  10   2         29.36         40.07         1.84 o                         
  -8  10   2         39.83         49.15         5.85 o                         
  -7  10   2         31.58         34.57         0.74 o                         
  -6  10   2        151.90        128.43         1.41 o                         
  -5  10   2         81.75         80.96         0.99 o                         
  -4  10   2        207.41        134.72        17.28 o                         
  -3  10   2        983.56        985.00        16.24 o                         
  -2  10   2         10.91         25.74         0.49 o                         
  -1  10   2         75.58         94.96         2.00 o                         
   0  10   2          4.20         13.26         1.06 o                         
   1  10   2        155.39        127.25         1.72 o                         
   2  10   2        398.38        357.28         2.93 o                         
   3  10   2        244.66        189.44         1.55 o                         
   4  10   2         52.26         64.87         4.28 o                         
   5  10   2         16.06         18.05         1.80 o                         
   6  10   2        960.07        887.89        19.53 o                         
   7  10   2        174.36        198.08         3.11 o                         
   8  10   2         47.26         60.06         3.32 o                         
   9  10   2         89.62         93.30         1.99 o                         
  10  10   2         26.92         34.80         2.12 o                         
  11  10   2          6.49          6.62         0.68 o                         
  12  10   2         65.85         73.11         3.60 o                         
  13  10   2        108.88         60.81         3.55 o                         
 -12  11   2         19.57         16.52         1.27 o                         
 -11  11   2         14.71         13.53         2.52 o                         
 -10  11   2          1.93          5.46         0.48 o                         
  -9  11   2          5.87          9.47         0.68 o                         
  -8  11   2        200.70        242.57         2.27 o                         
  -7  11   2         51.62         48.70         0.81 o                         
  -6  11   2         16.87         12.48         0.58 o                         
  -5  11   2          0.85          4.00         0.45 o                         
  -4  11   2          2.22          9.78         1.39 o                         
  -3  11   2         95.89         60.11         1.84 o                         
  -2  11   2         28.56         34.83         2.38 o                         
  -1  11   2          0.04          4.62         0.40 o                         
   0  11   2        568.07        491.38         6.81 o                         
   1  11   2        916.32        945.85         7.88 o                         
   2  11   2        110.49        121.89         1.44 o                         
   3  11   2          0.21          3.19         0.47 o                         
   4  11   2         15.99         27.76         2.20 o                         
   5  11   2        169.12        205.36         4.02 o                         
   6  11   2        351.78        429.38         6.76 o                         
   7  11   2         55.00         66.25         2.22 o                         
   8  11   2         38.69         37.50         3.93 o                         
   9  11   2          2.53          3.11         0.47 o                         
  10  11   2        206.42        226.54         3.07 o                         
  11  11   2        155.40        176.56         3.42 o                         
  12  11   2         46.43         32.53         1.65 o                         
 -10  12   2         41.21         40.97         0.77 o                         
  -9  12   2          0.94          0.81         0.37 o                         
  -8  12   2         36.03         38.80         3.15 o                         
  -7  12   2        218.16        229.42         5.16 o                         
  -6  12   2         46.02         53.27         2.62 o                         
  -5  12   2         26.70         30.93         0.70 o                         
  -4  12   2        323.39        310.96         8.08 o                         
  -3  12   2         70.19         93.00         6.85 o                         
  -2  12   2          2.88          1.53         0.51 o                         
  -1  12   2         43.20         51.90         0.96 o                         
   0  12   2         25.34         37.47         0.97 o                         
   1  12   2        125.95        138.62         2.70 o                         
   2  12   2          0.32          1.93         0.48 o                         
   3  12   2         24.40         29.33         3.26 o                         
   4  12   2         23.90         27.65         1.02 o                         
   5  12   2         11.47         14.16         0.61 o                         
   6  12   2        545.21        572.16        12.58 o                         
   7  12   2         74.72         86.19         3.09 o                         
   8  12   2         95.23        103.25         5.52 o                         
   9  12   2          0.36          1.67         0.63 o                         
  10  12   2         10.02          9.05         0.63 o                         
  -8  13   2        227.59        286.18         5.94 o                         
  -7  13   2         22.41         33.01         4.65 o                         
  -6  13   2          5.40          9.90         0.70 o                         
  -5  13   2          1.64          1.34         1.06 o                         
  -4  13   2          3.68         -0.13         0.62 o                         
  -3  13   2          0.66          6.25         0.72 o                         
  -2  13   2        515.85        470.65        10.11 o                         
  -1  13   2          8.85         14.59         1.23 o                         
   0  13   2        158.94        151.94         3.76 o                         
   1  13   2         59.30         51.92         1.25 o                         
   2  13   2         12.97         22.08         0.79 o                         
   3  13   2         64.37         63.14         4.53 o                         
   4  13   2         65.46         87.28         9.44 o                         
   5  13   2        339.28        465.60        33.21 o                         
   6  13   2         78.78         89.23         4.20 o                         
   7  13   2         14.13         13.47         0.85 o                         
   8  13   2        181.28        198.47         3.90 o                         
  -6  14   2          2.41          4.46         0.63 o                         
  -5  14   2         11.06         18.36         5.62 o                         
  -4  14   2         63.41         70.24         1.97 o                         
  -3  14   2          0.01          1.11         0.73 o                         
  -2  14   2        139.67        159.04         3.84 o                         
  -1  14   2         78.18         95.07        12.55 o                         
   0  14   2         21.53         36.37         1.98 o                         
   1  14   2          6.01          5.18         0.99 o                         
   2  14   2         32.82         42.15         1.97 o                         
   3  14   2         62.53         45.39         1.88 o                         
   4  14   2         14.31         21.29         1.09 o                         
   5  14   2         30.54         31.46         1.10 o                         
   6  14   2          4.34          2.62         0.69 o                         
 -17   1   3        463.89        636.76        55.82 o                         
 -16   1   3         83.62        154.06         5.45 o                         
 -14   1   3          0.12          4.42         0.74 o                         
 -13   1   3        178.81        205.02        10.00 o                         
 -12   1   3         66.55         79.55         4.37 o                         
 -11   1   3       1009.11       1403.95        33.08 o                         
  -9   1   3        326.82        440.72        31.29 o                         
  -7   1   3        400.49        596.85        16.34 o                         
  -6   1   3        208.28        314.47        20.16 o                         
  -5   1   3         18.04         63.81        15.04 o                         
  -4   1   3       3390.81       4759.47       327.42 o                         
  -3   1   3       4824.54       5810.90       385.55 o                         
  -2   1   3      29372.65      38051.66       707.79 o                         
  -1   1   3         59.96         50.22         4.47 o                         
   0   1   3       6185.42       6925.45       255.09 o                         
   1   1   3      23540.34      20926.95       894.63 o                         
   2   1   3       6914.86       7322.43       689.90 o                         
   3   1   3        802.34        795.29        13.39 o                         
   4   1   3       6100.13       7520.55       426.81 o                         
   5   1   3       1823.95       2589.25       242.34 o                         
   6   1   3        383.82        546.97        11.88 o                         
   7   1   3       4287.84       5820.02        84.91 o                         
   8   1   3         80.18        103.06        12.26 o                         
   9   1   3          0.34          2.91         0.88 o                         
  10   1   3        289.87        255.79         7.83 o                         
  11   1   3       1829.30       1973.21        49.77 o                         
  12   1   3         76.60         87.63         5.51 o                         
  13   1   3          4.10          5.32         0.84 o                         
  14   1   3         44.04         50.73         1.42 o                         
  15   1   3          0.10          1.47         0.66 o                         
  16   1   3         19.42         28.77         0.99 o                         
  17   1   3        284.66        284.54        13.99 o                         
 -17   2   3        143.10        166.89         9.35 o                         
 -16   2   3         82.52        121.77         5.57 o                         
 -15   2   3         64.23         86.22         3.35 o                         
 -14   2   3         14.62         15.58         0.79 o                         
 -13   2   3         13.48         26.16         2.87 o                         
 -12   2   3        579.26        679.69        26.07 o                         
 -11   2   3        560.64        743.60        24.97 o                         
 -10   2   3         32.17         31.80         1.80 o                         
  -9   2   3        265.03        340.47        14.87 o                         
  -8   2   3        120.18        144.83        15.10 o                         
  -7   2   3        864.68       1083.26        23.56 o                         
  -5   2   3        333.99        511.15        12.35 o                         
  -4   2   3         70.99         96.74        14.05 o                         
  -3   2   3       6865.03       6969.50       309.28 o                         
  -2   2   3       2889.72       2684.92        66.05 o                         
  -1   2   3       4693.27       5184.92        87.62 o                         
   0   2   3       2696.76       2736.37       249.54 o                         
   1   2   3       1369.96       1234.93        60.77 o                         
   2   2   3        185.84        137.08        17.63 o                         
   3   2   3       2884.89       2758.87       129.44 o                         
   4   2   3       6001.21       6166.99       136.48 o                         
   5   2   3       1765.42       2245.19        65.68 o                         
   6   2   3       1423.40       1716.88       171.38 o                         
   7   2   3       1686.59       1808.29       138.56 o                         
   8   2   3         68.01         56.57         9.21 o                         
   9   2   3        100.62         90.30        11.07 o                         
  10   2   3        129.64         97.04         2.03 o                         
  11   2   3         88.67         80.57         4.49 o                         
  12   2   3         47.62         49.19         2.05 o                         
  13   2   3         39.22         44.39         1.29 o                         
  14   2   3        473.53        533.88        22.99 o                         
  15   2   3         61.38         65.16         2.17 o                         
  16   2   3        205.85        235.36         8.01 o                         
  17   2   3         27.58         26.72         0.95 o                         
 -17   3   3          0.60          0.49         0.41 o                         
 -16   3   3          2.39          3.85         0.54 o                         
 -15   3   3         17.64         28.78         1.93 o                         
 -14   3   3          3.92          9.33         1.18 o                         
 -13   3   3          0.76          2.62         0.61 o                         
 -12   3   3         16.84         16.96         1.56 o                         
 -11   3   3        646.03        762.23        23.15 o                         
 -10   3   3        196.53        223.77         9.21 o                         
  -9   3   3         77.20         92.41         3.78 o                         
  -8   3   3        840.79        832.94        36.77 o                         
  -7   3   3        833.78        889.23        71.19 o                         
  -6   3   3       5229.47       5998.35       340.83 o                         
  -5   3   3       3019.32       2881.50       107.01 o                         
  -4   3   3        215.44        195.11        11.09 o                         
  -3   3   3       1752.01       1678.20        23.13 o                         
  -2   3   3         61.23        100.19        19.35 o                         
  -1   3   3       1917.50       2046.21        45.27 o                         
   0   3   3       1688.19       1750.17        62.65 o                         
   1   3   3       1338.11       1216.88        28.99 o                         
   2   3   3        302.46        304.81         5.28 o                         
   3   3   3        756.43        719.78        16.07 o                         
   4   3   3         24.31         24.78         6.99 o                         
   5   3   3       3105.04       3101.98       104.00 o                         
   6   3   3        177.79        225.17         5.89 o                         
   7   3   3         15.41         22.33         2.48 o                         
   8   3   3        624.31        588.53        11.40 o                         
   9   3   3         43.09         32.33         0.88 o                         
  10   3   3         66.14         52.93         5.23 o                         
  11   3   3         25.67         20.23         0.99 o                         
  12   3   3        713.60        700.12         5.77 o                         
  13   3   3         12.87         14.42         2.06 o                         
  14   3   3         84.13        111.95         5.58 o                         
  15   3   3         55.95         45.83         1.37 o                         
  16   3   3        154.72        160.23        13.32 o                         
  17   3   3          6.87          2.70         0.49 o                         
 -17   4   3          4.33          0.45         0.46 o                         
 -16   4   3          6.43          4.63         1.06 o                         
 -15   4   3         98.11         89.66         3.50 o                         
 -14   4   3         24.76         29.30         2.43 o                         
 -13   4   3         21.77         17.13         0.86 o                         
 -12   4   3        113.30        103.56         2.25 o                         
 -11   4   3         39.85         30.34         1.97 o                         
 -10   4   3        140.93        185.70         7.36 o                         
  -9   4   3        658.46        691.31        12.38 o                         
  -8   4   3        906.10        919.52        26.29 o                         
  -7   4   3          4.24          5.87         2.12 o                         
  -6   4   3       1686.44       1838.40       211.44 o                         
  -5   4   3        913.81        917.52        89.80 o                         
  -4   4   3       1837.70       1807.40        46.97 o                         
  -3   4   3       1119.84       1150.38        60.10 o                         
  -2   4   3         39.05         43.98         5.94 o                         
  -1   4   3       1801.01       1470.42        90.09 o                         
   0   4   3        545.23        465.85        49.58 o                         
   1   4   3       3494.55       3225.59        73.04 o                         
   2   4   3       1838.51       1679.31        79.88 o                         
   3   4   3       1223.49       1107.18        21.57 o                         
   4   4   3         10.94          2.22         1.92 o                         
   5   4   3        921.64        707.29        48.87 o                         
   6   4   3        119.10        142.90        10.68 o                         
   7   4   3         56.78         75.09         6.79 o                         
   8   4   3        180.59        177.43         4.27 o                         
   9   4   3         11.46         14.16         0.58 o                         
  10   4   3         56.50         54.34         1.24 o                         
  11   4   3         24.94         18.89         0.78 o                         
  12   4   3        890.43        811.19        12.73 o                         
  13   4   3        140.43        131.17         6.68 o                         
  14   4   3         83.91         88.87         2.67 o                         
  15   4   3         19.98         21.06         1.98 o                         
  16   4   3         55.28         51.82         2.64 o                         
 -16   5   3        105.83         95.27         3.71 o                         
 -15   5   3         61.41         66.78         3.71 o                         
 -14   5   3        173.11        172.83         6.16 o                         
 -13   5   3         24.77         20.42         0.68 o                         
 -12   5   3         29.17         16.15         0.78 o                         
 -11   5   3         11.19         15.81         0.86 o                         
 -10   5   3          4.66          2.73         0.55 o                         
  -9   5   3        204.75        190.97         4.54 o                         
  -8   5   3         18.39         24.69         0.95 o                         
  -7   5   3        955.72        877.71        23.40 o                         
  -6   5   3         52.65         76.08        14.99 o                         
  -5   5   3         10.81         22.42         5.79 o                         
  -4   5   3       1580.94       1664.77        48.78 o                         
  -3   5   3         39.42         50.60        12.59 o                         
  -2   5   3       2621.66       2490.53        96.39 o                         
  -1   5   3        130.72        137.94        12.80 o                         
   0   5   3        376.66        413.21         9.71 o                         
   1   5   3       2097.30       1855.62        62.07 o                         
   2   5   3         44.46         68.49         7.11 o                         
   3   5   3        288.79        290.59         7.69 o                         
   4   5   3        727.57        779.69        35.04 o                         
   5   5   3        418.71        421.16        10.05 o                         
   6   5   3        776.42        763.47        43.99 o                         
   7   5   3          0.03          6.22         0.67 o                         
   8   5   3        791.52        659.41         9.67 o                         
   9   5   3         29.08         28.17         1.54 o                         
  10   5   3         76.45         58.01         3.04 o                         
  11   5   3        543.83        488.60         9.47 o                         
  12   5   3          1.51          4.91         0.65 o                         
  13   5   3         32.92         39.66         2.82 o                         
  14   5   3          1.99          3.98         0.61 o                         
  15   5   3         48.25         58.01         1.33 o                         
  16   5   3        205.70        157.81        14.27 o                         
 -16   6   3        262.94        253.61        12.09 o                         
 -15   6   3        152.19        134.18         3.03 o                         
 -14   6   3         28.59         23.86         0.72 o                         
 -13   6   3         31.12         32.96         3.92 o                         
 -12   6   3        734.86        715.39        17.12 o                         
 -11   6   3         15.38         17.14         2.03 o                         
 -10   6   3        511.92        494.80         7.51 o                         
  -9   6   3        318.71        281.87         8.35 o                         
  -8   6   3         26.55         19.19         1.50 o                         
  -7   6   3         82.83         70.58         4.04 o                         
  -6   6   3         20.73         22.29         1.17 o                         
  -5   6   3         45.31         65.04         5.79 o                         
  -4   6   3         27.47         31.30         8.52 o                         
  -3   6   3        509.65        467.51        29.79 o                         
  -2   6   3         78.10         50.38         4.36 o                         
  -1   6   3          2.17          6.51         1.89 o                         
   0   6   3          0.85         15.49         6.81 o                         
   1   6   3         37.44         30.10         3.07 o                         
   2   6   3         12.48         14.62         3.57 o                         
   3   6   3        152.59        100.46         5.96 o                         
   4   6   3         29.22          6.44         2.27 o                         
   5   6   3       5653.31       5192.33       197.31 o                         
   6   6   3       1235.69       1028.21         8.38 o                         
   7   6   3        192.30        155.15         2.95 o                         
   8   6   3         13.09         13.28         0.60 o                         
   9   6   3        171.29        182.64         1.83 o                         
  10   6   3        549.78        478.13        16.66 o                         
  11   6   3        980.69        896.76        11.25 o                         
  12   6   3         24.30         25.56         0.83 o                         
  13   6   3          0.40          2.22         0.63 o                         
  14   6   3         75.34         78.30         1.74 o                         
  15   6   3        166.57        163.52         4.45 o                         
  16   6   3         53.38         20.00         3.96 o                         
 -15   7   3          0.13          1.23         0.40 o                         
 -14   7   3          0.39          1.43         0.39 o                         
 -13   7   3        159.45        171.38         3.30 o                         
 -12   7   3        344.88        348.61         5.67 o                         
 -11   7   3        107.85        107.12         3.02 o                         
 -10   7   3          3.16          4.55         0.59 o                         
  -9   7   3          0.08          2.33         0.54 o                         
  -8   7   3        513.68        492.71         4.82 o                         
  -7   7   3         71.17         60.31         0.94 o                         
  -6   7   3        438.53        423.99         5.64 o                         
  -5   7   3         23.81         31.08         0.58 o                         
  -4   7   3         21.99         37.83         3.24 o                         
  -3   7   3        121.29        144.00        22.85 o                         
  -2   7   3         34.93         33.59        10.90 o                         
  -1   7   3        781.29        836.34        33.01 o                         
   0   7   3         97.66         64.36         9.31 o                         
   1   7   3       1930.86       1851.00        39.68 o                         
   2   7   3        249.98        174.99        10.03 o                         
   3   7   3         51.03         54.71         7.78 o                         
   4   7   3          5.64          1.91         0.42 o                         
   5   7   3        797.14        730.45        11.03 o                         
   6   7   3       1679.15       1535.01        20.04 o                         
   7   7   3        158.54        176.00         4.71 o                         
   8   7   3        187.13        164.39         3.10 o                         
   9   7   3          8.39          9.80         0.64 o                         
  10   7   3        210.51        155.03        12.41 o                         
  11   7   3          1.39          6.21         1.32 o                         
  12   7   3         98.95         94.85         2.96 o                         
  13   7   3         43.60         35.95         3.12 o                         
  14   7   3         33.44         52.48         6.56 o                         
  15   7   3         85.75         66.49         2.26 o                         
 -14   8   3         58.68         62.86         2.67 o                         
 -13   8   3          0.09          4.78         0.44 o                         
 -12   8   3        158.76        178.70         8.65 o                         
 -11   8   3        242.57        257.66         5.89 o                         
 -10   8   3         61.42         55.19         1.05 o                         
  -9   8   3        583.61        598.06        14.36 o                         
  -8   8   3          0.01          6.50         0.60 o                         
  -7   8   3          8.63          3.46         0.55 o                         
  -6   8   3        196.05        236.50         8.36 o                         
  -5   8   3         26.18         32.91         4.27 o                         
  -4   8   3       1274.21       1193.77        13.61 o                         
  -3   8   3        608.79        588.26        10.58 o                         
  -2   8   3         10.14         12.81         1.25 o                         
  -1   8   3         18.15         19.28         0.74 o                         
   0   8   3       1157.59       1100.07         8.30 o                         
   1   8   3       1540.74       1427.67        12.45 o                         
   2   8   3        160.90        158.24         9.63 o                         
   3   8   3        264.35        266.55        14.50 o                         
   4   8   3        183.70        161.47         6.02 o                         
   5   8   3         96.34        112.38         2.62 o                         
   6   8   3         33.26         36.33         2.88 o                         
   7   8   3        126.18        127.14         3.31 o                         
   8   8   3         24.40         32.37         0.84 o                         
   9   8   3         26.77         34.12         0.73 o                         
  10   8   3          5.47         12.15         0.73 o                         
  11   8   3         32.66         41.25         3.21 o                         
  12   8   3         12.27          8.36         0.94 o                         
  13   8   3          2.48          1.28         0.45 o                         
  14   8   3         71.82         70.11         2.37 o                         
 -14   9   3         20.79         15.54         0.92 o                         
 -13   9   3        283.11        288.10         9.55 o                         
 -12   9   3        110.32        109.48         3.29 o                         
 -11   9   3          1.56          1.31         0.55 o                         
 -10   9   3         82.47         68.65         1.12 o                         
  -9   9   3         42.68         42.62         2.52 o                         
  -8   9   3        245.85        227.43         8.41 o                         
  -7   9   3         50.62         60.13         2.55 o                         
  -6   9   3        190.08        216.35         4.36 o                         
  -5   9   3         45.02         55.78         3.21 o                         
  -4   9   3         22.55         21.70         0.93 o                         
  -3   9   3          2.93         10.02         1.28 o                         
  -2   9   3        383.68        298.50         3.23 o                         
  -1   9   3         18.12         34.81         1.36 o                         
   0   9   3         26.26         47.59         1.66 o                         
   1   9   3          0.47         10.58         0.53 o                         
   2   9   3        374.00        348.18         6.27 o                         
   3   9   3         30.85         40.24         0.95 o                         
   4   9   3        428.20        366.14         5.41 o                         
   5   9   3        120.11        112.58         1.57 o                         
   6   9   3        508.22        616.47        18.43 o                         
   7   9   3        385.37        386.00        12.58 o                         
   8   9   3         17.66         22.03         1.40 o                         
   9   9   3         19.31         14.86         0.69 o                         
  10   9   3          0.98          0.95         0.56 o                         
  11   9   3         62.74         74.09         1.16 o                         
  12   9   3          0.58          3.23         0.81 o                         
  13   9   3          7.00          4.38         0.37 o                         
 -13  10   3          1.32          1.20         0.42 o                         
 -12  10   3         23.96         27.20         2.30 o                         
 -11  10   3        468.12        463.60         9.53 o                         
 -10  10   3          0.25          0.97         0.50 o                         
  -9  10   3        270.85        294.26        12.89 o                         
  -8  10   3        855.17        869.72        30.91 o                         
  -7  10   3         71.57         64.70         7.56 o                         
  -6  10   3         73.21         63.34         0.89 o                         
  -5  10   3         18.13         27.72         3.24 o                         
  -4  10   3       1030.54       1035.92        19.97 o                         
  -3  10   3        137.09        132.62         8.40 o                         
  -2  10   3         63.85         84.01         2.47 o                         
  -1  10   3        124.50        126.25         4.94 o                         
   0  10   3         35.85         41.49         1.17 o                         
   1  10   3        327.53        281.88         2.88 o                         
   2  10   3         83.53         74.76         1.22 o                         
   3  10   3          2.74         18.31         0.86 o                         
   4  10   3        521.67        494.43        17.78 o                         
   5  10   3         75.46         62.70         4.64 o                         
   6  10   3        905.83        829.39        24.63 o                         
   7  10   3        453.09        474.31         8.85 o                         
   8  10   3         15.99         22.73         1.27 o                         
   9  10   3         20.69         20.01         0.70 o                         
  10  10   3          0.16          0.95         0.54 o                         
  11  10   3          0.48          1.47         0.44 o                         
  12  10   3         61.50         62.52         1.23 o                         
  13  10   3          2.58          2.55         0.90 o                         
 -12  11   3         12.41          8.96         0.96 o                         
 -11  11   3        456.78        434.93        11.67 o                         
 -10  11   3         69.84         66.19         1.34 o                         
  -9  11   3          3.60          3.66         0.44 o                         
  -8  11   3        285.42        325.36         3.55 o                         
  -7  11   3         23.88         34.53         3.06 o                         
  -6  11   3         14.32          7.41         0.67 o                         
  -5  11   3          0.96          4.65         0.46 o                         
  -4  11   3        323.97        339.42        13.07 o                         
  -3  11   3        173.77        167.51         2.25 o                         
  -2  11   3         77.82        121.98         4.11 o                         
  -1  11   3         73.28         90.52         3.63 o                         
   0  11   3          5.94          7.03         0.45 o                         
   1  11   3         63.53         74.84         6.07 o                         
   2  11   3         52.91         73.73         1.24 o                         
   3  11   3        681.62        723.44        10.63 o                         
   4  11   3        587.04        537.01        18.88 o                         
   5  11   3        279.67        296.96         8.01 o                         
   6  11   3         13.60         23.15         1.26 o                         
   7  11   3        135.70        136.70         4.57 o                         
   8  11   3          4.67          4.03         0.68 o                         
   9  11   3         11.14         32.15         4.93 o                         
  10  11   3         19.95         25.69         2.36 o                         
  11  11   3         26.95         30.29         1.64 o                         
 -10  12   3          0.46          1.37         0.29 o                         
  -9  12   3          7.88          9.31         1.45 o                         
  -8  12   3         11.46         15.59         2.02 o                         
  -7  12   3          1.03          1.14         0.43 o                         
  -6  12   3         49.82         65.89         0.99 o                         
  -5  12   3          0.17          2.30         0.48 o                         
  -4  12   3         37.94         41.18         2.04 o                         
  -3  12   3          6.69          8.96         1.32 o                         
  -2  12   3        374.76        386.30         7.39 o                         
  -1  12   3         56.24         61.96         1.21 o                         
   0  12   3         29.68         24.52         1.01 o                         
   1  12   3        224.38        176.21         4.22 o                         
   2  12   3          0.00          8.21         1.16 o                         
   3  12   3        451.61        448.40         7.71 o                         
   4  12   3        165.72        183.46        12.16 o                         
   5  12   3         74.19         68.98         1.92 o                         
   6  12   3         60.70         45.87         3.18 o                         
   7  12   3         49.20         66.61         1.73 o                         
   8  12   3          0.04          0.49         0.55 o                         
   9  12   3         13.29         18.29         1.13 o                         
  10  12   3          0.27          1.65         0.34 o                         
  -8  13   3          0.00          1.24         0.45 o                         
  -7  13   3         18.26         24.23         6.00 o                         
  -6  13   3         39.86         41.04         5.69 o                         
  -5  13   3          4.34          7.13         1.20 o                         
  -4  13   3          5.68         11.23         1.88 o                         
  -3  13   3          1.13          3.03         0.60 o                         
  -2  13   3         12.21          7.93         0.73 o                         
  -1  13   3          9.01          3.92         0.63 o                         
   0  13   3          0.88          4.96         0.65 o                         
   1  13   3          0.21          2.63         0.62 o                         
   2  13   3         33.19         29.53         0.96 o                         
   3  13   3          3.92          1.40         0.57 o                         
   4  13   3         33.27         43.33         4.87 o                         
   5  13   3          7.46          9.02         0.79 o                         
   6  13   3          2.67          5.33         1.99 o                         
   7  13   3          0.48          0.98         0.56 o                         
   8  13   3          3.40         11.10         0.61 o                         
  -6  14   3          0.93          0.52         0.61 o                         
  -5  14   3         25.91         10.05         2.17 o                         
  -4  14   3         37.81         37.87         1.52 o                         
  -3  14   3         76.13         93.13         2.84 o                         
  -2  14   3         13.71         23.16         1.44 o                         
  -1  14   3         16.44         38.20         2.04 o                         
   0  14   3          1.51          6.12         1.31 o                         
   1  14   3          0.49          7.31         0.83 o                         
   2  14   3         16.73         30.09         3.86 o                         
   3  14   3         49.43         71.37         3.24 o                         
   4  14   3         23.39         17.71         0.71 o                         
   5  14   3         80.35         52.05         1.31 o                         
 -17   0   4          7.23         12.42         2.51 o                         
 -16   0   4         62.15         76.40         3.61 o                         
 -15   0   4          0.59          1.54         1.00 o                         
 -14   0   4        170.53        246.35         6.02 o                         
 -13   0   4         23.51         25.82         1.57 o                         
 -12   0   4          2.47          3.94         1.01 o                         
 -11   0   4        137.57        145.76         2.90 o                         
 -10   0   4       2379.13       3016.89        62.35 o                         
  -9   0   4        263.49        303.29         7.71 o                         
  -8   0   4        443.22        600.55        18.00 o                         
  -7   0   4       2885.47       3875.77       111.61 o                         
  -4   0   4         14.07         22.44         8.75 o                         
  -3   0   4         60.89         89.37         4.08 o                         
  -2   0   4      15036.60      18696.42       860.07 o                         
  -1   0   4      60092.16      64179.37      5137.89 o                         
   0   0   4        854.28        817.13        20.09 o                         
   1   0   4        999.17       1081.64        52.24 o                         
   2   0   4       7480.38       8326.64       449.85 o                         
   3   0   4        617.99        809.01        32.77 o                         
   4   0   4       9660.00      11814.25       463.91 o                         
   5   0   4        424.46        480.46        15.33 o                         
   6   0   4       3764.52       4406.95        86.70 o                         
   7   0   4        234.72        309.19        13.18 o                         
   8   0   4        311.33        323.83        14.63 o                         
   9   0   4       1895.42       1737.22        24.98 o                         
  10   0   4       1019.02       1100.27        30.52 o                         
  11   0   4         10.26         13.59         1.02 o                         
  12   0   4        842.74        922.34        20.38 o                         
  13   0   4        349.81        381.13         6.05 o                         
  14   0   4         98.02        108.87         3.35 o                         
  15   0   4          9.45         18.73         0.99 o                         
  16   0   4        106.80        106.86         4.65 o                         
  17   0   4        100.11        125.24         7.75 o                         
 -17   1   4         76.31         82.94         6.71 o                         
 -16   1   4        131.35        214.14         7.38 o                         
 -15   1   4        100.39        133.23         3.04 o                         
 -14   1   4         89.78        114.73        13.26 o                         
 -13   1   4          0.04          5.72         0.66 o                         
 -12   1   4        115.40        134.36         4.69 o                         
 -11   1   4        324.33        426.46        11.36 o                         
 -10   1   4          4.23         10.80         1.18 o                         
  -9   1   4        106.89        130.46         6.44 o                         
  -8   1   4          3.59         10.68         2.45 o                         
  -7   1   4        324.30        499.14        37.47 o                         
  -6   1   4       8265.06      11091.18       401.07 o                         
  -5   1   4       8597.74      10970.95       378.37 o                         
  -4   1   4        412.06        520.43        26.81 o                         
  -3   1   4        959.79       1241.88        30.58 o                         
  -2   1   4        461.39        537.86        18.38 o                         
  -1   1   4         53.97         30.21         2.06 o                         
   0   1   4       2102.32       2494.46        83.73 o                         
   1   1   4         11.27          6.17         0.92 o                         
   2   1   4         16.85         35.39         5.26 o                         
   3   1   4       2486.31       2495.54       115.63 o                         
   4   1   4       2531.59       3171.19       185.18 o                         
   5   1   4       1016.76       1107.14        55.90 o                         
   6   1   4       1931.69       2151.27        62.10 o                         
   7   1   4        991.44       1272.22        85.36 o                         
   8   1   4        400.27        429.38        22.20 o                         
   9   1   4          5.38          7.93         0.78 o                         
  10   1   4         24.41         27.35         3.52 o                         
  11   1   4        450.23        500.09        10.32 o                         
  12   1   4        359.42        369.24         8.67 o                         
  13   1   4          4.98          6.31         0.89 o                         
  14   1   4        190.82        213.39         5.55 o                         
  15   1   4          2.02          2.07         0.59 o                         
  16   1   4          0.29          0.67         0.44 o                         
  17   1   4        232.10        207.09        13.58 o                         
 -17   2   4         17.89         15.06         1.58 o                         
 -16   2   4         71.65        107.65         4.32 o                         
 -15   2   4          2.94          9.91         0.91 o                         
 -14   2   4        281.58        360.66        20.87 o                         
 -13   2   4          6.18          8.72         0.70 o                         
 -11   2   4         17.03         35.49         1.51 o                         
 -10   2   4        580.83        626.51        25.34 o                         
  -9   2   4        762.73        951.20        48.17 o                         
  -8   2   4          0.04          7.82         2.06 o                         
  -7   2   4         29.39         37.67         2.39 o                         
  -6   2   4         74.75        121.75        15.87 o                         
  -5   2   4       2964.85       3547.63       108.17 o                         
  -4   2   4         97.93        110.49        11.16 o                         
  -3   2   4        381.53        399.06        11.04 o                         
  -2   2   4      14497.47      14345.00       186.58 o                         
  -1   2   4        263.80        288.62        29.61 o                         
   0   2   4         19.02         13.75         3.94 o                         
   1   2   4       7716.53       7547.99       325.41 o                         
   2   2   4       3317.75       3061.09       122.67 o                         
   3   2   4          4.46         13.92         3.20 o                         
   4   2   4       7169.08       7269.10       241.22 o                         
   5   2   4        866.93        920.85        24.16 o                         
   6   2   4       1000.79       1022.70        31.06 o                         
   7   2   4        899.23        900.92        36.60 o                         
   8   2   4          3.83          5.56         2.30 o                         
   9   2   4        317.24        332.98        10.84 o                         
  10   2   4         13.32         11.05         0.74 o                         
  11   2   4         84.68         85.19         5.35 o                         
  12   2   4        116.27        104.68         6.13 o                         
  13   2   4         36.59         28.57         1.31 o                         
  14   2   4          8.21         12.11         1.19 o                         
  15   2   4          0.40          3.55         0.60 o                         
  16   2   4        100.54        118.95         6.90 o                         
  17   2   4        336.87        270.31        16.40 o                         
 -17   3   4         27.24         11.20         4.05 o                         
 -16   3   4         10.07         15.48         2.08 o                         
 -15   3   4         89.31        112.21         6.56 o                         
 -14   3   4        343.26        361.10        15.90 o                         
 -13   3   4        395.68        478.19        21.85 o                         
 -12   3   4        483.31        557.74        22.84 o                         
 -11   3   4         11.76         22.07         1.48 o                         
 -10   3   4        621.09        747.68        29.18 o                         
  -9   3   4        521.88        590.70        17.91 o                         
  -8   3   4         15.95         11.46         2.15 o                         
  -7   3   4         11.39          9.20         1.97 o                         
  -6   3   4        199.20        187.87        14.00 o                         
  -5   3   4       1224.16       1089.74        23.02 o                         
  -4   3   4        263.80        258.42        13.91 o                         
  -3   3   4          1.18          6.33         1.74 o                         
  -2   3   4       2801.56       2607.65        32.87 o                         
  -1   3   4       3315.00       3196.83        42.60 o                         
   0   3   4       1335.97       1438.06        76.44 o                         
   1   3   4       1007.31        971.35        13.40 o                         
   2   3   4       2226.27       2065.38        70.78 o                         
   3   3   4        677.90        649.76        14.65 o                         
   4   3   4       4339.70       4597.23       132.94 o                         
   5   3   4       5586.48       5793.44       115.93 o                         
   6   3   4          7.65          6.16         2.54 o                         
   7   3   4       2422.30       2457.37        52.75 o                         
   8   3   4         11.39          8.46         1.05 o                         
   9   3   4         30.26         33.72         1.09 o                         
  10   3   4          7.15          5.72         0.65 o                         
  11   3   4       1664.17       1584.44        56.68 o                         
  12   3   4         14.40         11.61         0.77 o                         
  13   3   4        560.58        562.98        13.15 o                         
  14   3   4        124.11        129.31         7.89 o                         
  15   3   4        135.26        128.36         1.86 o                         
  16   3   4          6.95          5.60         0.88 o                         
 -16   4   4          0.13          1.27         0.47 o                         
 -15   4   4          0.05          3.23         0.68 o                         
 -14   4   4          1.26          5.99         0.61 o                         
 -13   4   4        113.14        129.99         3.37 o                         
 -12   4   4         57.64         59.49         1.74 o                         
 -11   4   4        285.88        330.60         7.90 o                         
 -10   4   4        112.43        115.32         2.81 o                         
  -9   4   4         71.17         65.80         1.46 o                         
  -8   4   4         34.24         34.54         1.01 o                         
  -7   4   4          2.84          5.31         2.79 o                         
  -6   4   4          0.15          3.42         2.12 o                         
  -5   4   4        368.16        382.03         9.57 o                         
  -4   4   4         10.96         21.17         4.66 o                         
  -3   4   4        559.71        516.52         9.76 o                         
  -2   4   4       1486.57       1390.27        34.45 o                         
  -1   4   4        419.42        354.13        35.14 o                         
   0   4   4        104.17        125.37         9.08 o                         
   1   4   4        248.29        205.55         7.69 o                         
   2   4   4        464.23        358.75        21.78 o                         
   3   4   4       4433.23       3648.27       241.58 o                         
   4   4   4        103.22         63.20         4.52 o                         
   5   4   4       3124.63       3270.50       112.52 o                         
   6   4   4        478.52        516.15        16.63 o                         
   7   4   4         59.88         56.27         3.49 o                         
   8   4   4        629.72        584.33         6.69 o                         
   9   4   4        158.08        135.14         6.50 o                         
  10   4   4          0.69          2.58         0.52 o                         
  11   4   4          8.64          9.26         0.94 o                         
  12   4   4        445.65        386.62        10.80 o                         
  13   4   4         21.40         19.45         0.91 o                         
  14   4   4        116.91        104.87         5.95 o                         
  15   4   4          0.14          1.25         0.57 o                         
  16   4   4         14.29         13.52         1.58 o                         
 -16   5   4        316.58        317.50         6.37 o                         
 -15   5   4         13.12         14.93         1.53 o                         
 -14   5   4         32.12         34.65         1.49 o                         
 -13   5   4         14.11         18.83         0.76 o                         
 -12   5   4        184.12        192.20         8.87 o                         
 -11   5   4        338.04        324.78         6.66 o                         
 -10   5   4         71.78         80.23         1.86 o                         
  -9   5   4          5.66          7.82         0.58 o                         
  -8   5   4         91.37         92.49         2.23 o                         
  -7   5   4         32.63         21.91         2.66 o                         
  -6   5   4          9.52          9.82         4.00 o                         
  -5   5   4        227.53        231.37         6.81 o                         
  -4   5   4         32.29         32.95         2.65 o                         
  -3   5   4       1162.09       1239.80        30.64 o                         
  -2   5   4         61.10         91.75        33.97 o                         
  -1   5   4        638.53        722.97        30.47 o                         
   0   5   4        186.72        134.49        21.49 o                         
   1   5   4        659.14        649.41        58.38 o                         
   2   5   4          3.77          6.56         1.52 o                         
   3   5   4        793.18        763.37       104.10 o                         
   4   5   4         52.87         86.14        13.71 o                         
   5   5   4          8.39         17.99         2.87 o                         
   6   5   4        682.54        643.73        13.13 o                         
   7   5   4         25.82         53.41         4.08 o                         
   8   5   4        628.58        540.43        10.01 o                         
   9   5   4         15.67         17.30         0.92 o                         
  10   5   4         21.84         33.90         1.38 o                         
  11   5   4         21.10         31.69         1.14 o                         
  12   5   4         77.05         70.60         2.80 o                         
  13   5   4        162.25        148.94        11.28 o                         
  14   5   4        384.38        386.07         6.81 o                         
  15   5   4          9.83         10.86         2.30 o                         
  16   5   4        261.16        177.33        13.48 o                         
 -16   6   4         11.29         11.35         1.06 o                         
 -15   6   4         46.87         42.11         1.17 o                         
 -14   6   4         33.42         33.63         1.64 o                         
 -13   6   4         68.17         91.49         1.74 o                         
 -12   6   4          0.01          2.91         0.62 o                         
 -11   6   4          1.22          2.31         0.54 o                         
 -10   6   4         91.47         98.18         2.85 o                         
  -9   6   4        404.76        343.97         7.09 o                         
  -8   6   4         67.41         75.09         2.34 o                         
  -7   6   4          0.63          3.07         0.43 o                         
  -6   6   4          0.86          2.37         0.41 o                         
  -5   6   4        140.15        165.77        12.16 o                         
  -4   6   4        755.40        665.51        24.53 o                         
  -3   6   4        139.92        130.51         4.76 o                         
  -2   6   4         17.43         16.98         2.69 o                         
  -1   6   4        161.34        176.27        35.00 o                         
   0   6   4        196.02        156.22         7.40 o                         
   1   6   4        891.53        910.01        19.92 o                         
   2   6   4        107.00         93.59         5.37 o                         
   3   6   4         11.42         23.86         3.16 o                         
   4   6   4        170.48        165.05         7.17 o                         
   5   6   4        267.40        270.34        13.11 o                         
   6   6   4        306.68        284.36         5.30 o                         
   7   6   4         87.82         77.77         1.03 o                         
   8   6   4          2.99         16.07         0.52 o                         
   9   6   4        292.87        257.92         2.67 o                         
  10   6   4        169.46        156.90         2.85 o                         
  11   6   4         55.00         57.47         7.26 o                         
  12   6   4        296.95        278.89         7.08 o                         
  13   6   4         48.03         50.52         6.68 o                         
  14   6   4          6.22          9.19         1.55 o                         
  15   6   4         57.54         68.64         6.09 o                         
 -15   7   4          9.64          8.00         0.88 o                         
 -14   7   4         61.02         62.21         3.48 o                         
 -13   7   4         98.55         84.75         2.33 o                         
 -12   7   4         98.42        125.84         3.13 o                         
 -11   7   4          0.73          3.50         0.57 o                         
 -10   7   4        197.17        176.75         4.78 o                         
  -9   7   4         35.32         39.62         2.90 o                         
  -8   7   4        496.95        490.27        11.91 o                         
  -7   7   4        569.08        527.14         8.64 o                         
  -6   7   4         22.13         25.55         2.93 o                         
  -5   7   4          7.95         12.88         1.62 o                         
  -4   7   4         17.74         21.32         0.50 o                         
  -3   7   4         40.68         68.66        13.75 o                         
  -2   7   4        152.59        132.66         5.90 o                         
  -1   7   4         15.21         10.10         2.61 o                         
   0   7   4        260.64        222.16        22.71 o                         
   1   7   4        876.39        996.66        20.23 o                         
   2   7   4       1127.43       1034.13        32.80 o                         
   3   7   4         15.97         16.65         1.80 o                         
   4   7   4        221.08        188.17         2.96 o                         
   5   7   4        130.15         99.67         1.85 o                         
   6   7   4       1582.13       1633.22        26.56 o                         
   7   7   4          6.56         12.72         1.94 o                         
   8   7   4       1285.81       1183.88        16.03 o                         
   9   7   4        418.61        374.65        10.47 o                         
  10   7   4          6.86         15.61         0.64 o                         
  11   7   4        159.20        158.77         2.50 o                         
  12   7   4        126.55        117.45         4.24 o                         
  13   7   4         36.20         33.97         2.65 o                         
  14   7   4         53.15         57.41         1.01 o                         
  15   7   4        126.05        101.63        22.46 o                         
 -14   8   4         47.41         39.17         2.75 o                         
 -13   8   4         61.81         69.83         1.85 o                         
 -12   8   4         31.31         41.88         1.83 o                         
 -11   8   4         26.84         25.33         0.80 o                         
 -10   8   4         43.75         32.10         1.83 o                         
  -9   8   4         79.54         70.46         1.07 o                         
  -8   8   4         28.50         39.79         0.75 o                         
  -7   8   4         10.69         10.38         0.60 o                         
  -6   8   4          3.21          3.64         0.46 o                         
  -5   8   4        769.37        653.91         7.92 o                         
  -4   8   4         20.29         24.34         0.49 o                         
  -3   8   4         48.27         51.78         1.54 o                         
  -2   8   4        635.58        624.51         4.21 o                         
  -1   8   4        329.35        348.93         4.01 o                         
   0   8   4          0.18         10.91         0.63 o                         
   1   8   4        441.93        466.58         4.40 o                         
   2   8   4         15.36         47.18         3.52 o                         
   3   8   4       1339.56       1170.57        11.23 o                         
   4   8   4        576.07        532.23        17.58 o                         
   5   8   4        575.43        502.40         4.65 o                         
   6   8   4          2.73          6.73         0.66 o                         
   7   8   4        380.55        344.48        11.06 o                         
   8   8   4         60.65         68.12         4.64 o                         
   9   8   4        405.24        342.57         6.77 o                         
  10   8   4         54.35         69.18         6.28 o                         
  11   8   4        132.21        126.07         2.03 o                         
  12   8   4         25.62         24.17         2.69 o                         
  13   8   4        110.79        100.02         2.84 o                         
  14   8   4        199.02        162.10        12.37 o                         
 -13   9   4          3.07          8.35         1.53 o                         
 -12   9   4          0.95          3.69         0.97 o                         
 -11   9   4         26.70         21.09         0.74 o                         
 -10   9   4        117.57        119.05         6.60 o                         
  -9   9   4         36.42         47.56         5.49 o                         
  -8   9   4        115.86        102.28        10.63 o                         
  -7   9   4         11.98         16.87         0.61 o                         
  -6   9   4        859.99        930.05        27.48 o                         
  -5   9   4       2236.71       1945.32        36.14 o                         
  -4   9   4        211.89        171.40        10.77 o                         
  -3   9   4        138.40        114.29         9.98 o                         
  -2   9   4        424.06        345.33         2.40 o                         
  -1   9   4         12.39         20.75         0.89 o                         
   0   9   4          2.05          8.04         0.67 o                         
   1   9   4         51.35         56.93         1.18 o                         
   2   9   4        466.54        460.92        13.50 o                         
   3   9   4          5.48         11.14         0.62 o                         
   4   9   4       2587.67       2474.39        24.15 o                         
   5   9   4        190.42        189.32         6.79 o                         
   6   9   4        254.07        269.37        10.90 o                         
   7   9   4         32.42         37.45         3.15 o                         
   8   9   4         93.25         95.70         1.45 o                         
   9   9   4        258.15        242.79         3.43 o                         
  10   9   4        200.42        210.58         5.83 o                         
  11   9   4         74.52         81.46         1.18 o                         
  12   9   4         10.42         15.81         0.67 o                         
  13   9   4        135.88        124.34         7.50 o                         
 -13  10   4        142.74        109.71         3.58 o                         
 -12  10   4         77.72         66.21         3.05 o                         
 -11  10   4        140.48        135.14         8.67 o                         
 -10  10   4          0.04          3.51         0.49 o                         
  -9  10   4          0.04          1.12         0.52 o                         
  -8  10   4        219.23        194.33        17.15 o                         
  -7  10   4          1.46          3.50         0.52 o                         
  -6  10   4          3.04          4.80         0.51 o                         
  -5  10   4        167.99        178.30         3.99 o                         
  -4  10   4        422.42        433.13         9.06 o                         
  -3  10   4        438.64        426.93        14.46 o                         
  -2  10   4        333.78        292.45         3.27 o                         
  -1  10   4        278.05        267.84         4.51 o                         
   0  10   4        174.38        208.72        11.99 o                         
   1  10   4        330.59        393.71         7.20 o                         
   2  10   4        185.17        161.71         5.34 o                         
   3  10   4          1.53          8.77         0.49 o                         
   4  10   4       1040.67       1079.90        19.68 o                         
   5  10   4          9.05         18.66         2.31 o                         
   6  10   4        147.67        153.27         2.65 o                         
   7  10   4          9.21         13.13         0.62 o                         
   8  10   4         89.23         90.14         1.90 o                         
   9  10   4          3.85          7.50         0.61 o                         
  10  10   4        100.46         85.48         1.30 o                         
  11  10   4         28.10         33.08         2.07 o                         
  12  10   4          0.08          1.06         0.64 o                         
 -11  11   4          0.21          2.24         0.50 o                         
 -10  11   4         90.14         94.86         5.79 o                         
  -9  11   4         17.41         25.57         2.94 o                         
  -8  11   4         62.51         57.78         3.16 o                         
  -7  11   4         67.97         61.72         1.07 o                         
  -6  11   4          5.44         14.23         1.11 o                         
  -5  11   4        481.81        471.16         4.69 o                         
  -4  11   4         97.52        103.44         2.22 o                         
  -3  11   4          0.84          1.25         0.48 o                         
  -2  11   4        639.18        552.10        10.86 o                         
  -1  11   4          6.43         14.98         1.12 o                         
   0  11   4        113.29        151.40         9.25 o                         
   1  11   4        206.22        164.35         6.80 o                         
   2  11   4         68.55         58.01         2.71 o                         
   3  11   4         64.76         89.79         6.27 o                         
   4  11   4        399.98        428.55         9.01 o                         
   5  11   4          9.27         14.45         2.62 o                         
   6  11   4         13.20         13.17         0.64 o                         
   7  11   4          0.28          0.62         0.51 o                         
   8  11   4         86.43         97.60         4.77 o                         
   9  11   4        215.95        241.18         2.93 o                         
  10  11   4         64.46         79.52         1.54 o                         
  11  11   4          2.30          4.92         1.14 o                         
 -10  12   4         30.00         35.86         3.33 o                         
  -9  12   4        106.17         97.13         2.01 o                         
  -8  12   4         13.79         19.46         0.70 o                         
  -7  12   4         39.60         40.63         1.66 o                         
  -6  12   4         40.32         39.04         0.80 o                         
  -5  12   4         40.13         41.29         1.66 o                         
  -4  12   4          0.00          1.05         0.45 o                         
  -3  12   4         12.49         14.31         0.66 o                         
  -2  12   4        119.05        128.40         1.46 o                         
  -1  12   4         53.83         70.00         3.30 o                         
   0  12   4         71.48         89.29         4.57 o                         
   1  12   4        136.81        138.73         2.92 o                         
   2  12   4        214.79        236.54         6.08 o                         
   3  12   4        277.60        292.76         6.15 o                         
   4  12   4         21.25         32.00         3.77 o                         
   5  12   4         67.94         82.29         1.23 o                         
   6  12   4        165.85        198.11         1.94 o                         
   7  12   4          0.53          2.64         0.81 o                         
   8  12   4          0.23          2.09         0.54 o                         
   9  12   4         19.42         21.42         3.52 o                         
  10  12   4        128.25        118.50         9.65 o                         
  -8  13   4          0.55          2.48         0.91 o                         
  -7  13   4         98.96        124.50         5.53 o                         
  -6  13   4          9.22         18.22         2.02 o                         
  -5  13   4         54.64         58.01         6.71 o                         
  -4  13   4        122.53        151.31         2.65 o                         
  -3  13   4         16.91         23.09         1.96 o                         
  -2  13   4        303.20        392.50         7.67 o                         
  -1  13   4         20.20         41.05         2.09 o                         
   0  13   4          2.67         10.95         0.72 o                         
   1  13   4         98.49        143.29         6.21 o                         
   2  13   4         11.94         19.76         0.80 o                         
   3  13   4          0.97          1.07         0.59 o                         
   4  13   4          1.25          4.32         1.51 o                         
   5  13   4         40.09         56.81         1.51 o                         
   6  13   4         21.09         31.03         0.99 o                         
   7  13   4         74.04         75.12         3.75 o                         
   8  13   4          5.33          5.36         0.63 o                         
  -5  14   4          1.94          7.25         1.45 o                         
  -4  14   4         61.97         72.58         3.65 o                         
  -3  14   4          4.03          9.42         0.62 o                         
  -2  14   4         30.41         18.04         0.73 o                         
  -1  14   4          0.48          4.45         0.89 o                         
   0  14   4          0.00          4.01         0.72 o                         
   1  14   4          3.21         12.85         1.28 o                         
   2  14   4          8.07         20.93         2.02 o                         
   3  14   4         78.34         96.06         2.91 o                         
   4  14   4         15.12         10.43         0.69 o                         
   5  14   4         10.65         15.44         0.80 o                         
 -17   1   5         96.22         87.92         9.61 o                         
 -16   1   5         75.17        135.70         8.51 o                         
 -15   1   5        921.15       1339.30        47.21 o                         
 -14   1   5        104.35        156.34         6.48 o                         
 -13   1   5        373.38        517.36        13.72 o                         
 -12   1   5        883.10       1140.43        48.14 o                         
 -11   1   5        965.51       1174.82        33.09 o                         
 -10   1   5         42.60         64.39         1.59 o                         
  -9   1   5        266.31        286.00        11.46 o                         
  -8   1   5        658.63        822.83        15.66 o                         
  -7   1   5       1638.48       1948.35        88.56 o                         
  -6   1   5         13.40         24.82         6.86 o                         
  -5   1   5        269.13        293.76        11.37 o                         
  -4   1   5        424.62        587.56        41.69 o                         
  -3   1   5        120.54        160.54        22.27 o                         
  -2   1   5        702.18        724.12        35.42 o                         
   0   1   5       8019.21       9309.00       796.06 o                         
   1   1   5       4378.11       4114.17       294.79 o                         
   2   1   5         99.18         83.37         9.27 o                         
   3   1   5        268.81        231.75        12.33 o                         
   4   1   5        305.64        240.00        14.30 o                         
   5   1   5       2078.47       2653.94       165.56 o                         
   6   1   5        891.93        851.31        20.74 o                         
   7   1   5        930.85        943.20        47.55 o                         
   8   1   5        168.71        189.59         7.34 o                         
   9   1   5         50.32         45.72         4.13 o                         
  10   1   5         33.58         35.89         2.24 o                         
  11   1   5         24.55         20.41         0.99 o                         
  12   1   5         85.95         89.03         3.07 o                         
  13   1   5          0.03          1.02         0.74 o                         
  14   1   5        873.01       1017.56        22.22 o                         
  15   1   5         46.83         50.68         1.71 o                         
  16   1   5        110.65        119.28         5.24 o                         
  17   1   5          8.84         14.67         1.12 o                         
 -17   2   5          0.35          0.21         0.39 o                         
 -16   2   5          4.90          5.53         0.55 o                         
 -15   2   5          3.60          8.73         0.64 o                         
 -14   2   5          0.02          2.61         0.65 o                         
 -13   2   5         13.23         10.92         1.00 o                         
 -12   2   5        214.92        262.21        13.68 o                         
 -11   2   5        833.26       1088.58        53.90 o                         
 -10   2   5        449.32        561.95        25.32 o                         
  -9   2   5          1.16          2.74         0.53 o                         
  -8   2   5        138.44        156.14        23.38 o                         
  -7   2   5        842.94        936.98        22.95 o                         
  -6   2   5       4021.47       4342.49       200.82 o                         
  -5   2   5        443.35        574.39        52.07 o                         
  -4   2   5       2772.66       3029.41        66.47 o                         
  -3   2   5       1782.13       1789.11       226.83 o                         
  -2   2   5       1186.64       1067.10        25.08 o                         
  -1   2   5       4468.42       4781.45        99.97 o                         
   0   2   5        537.12        564.16        20.51 o                         
   1   2   5       4430.22       4315.37       209.62 o                         
   2   2   5       2052.27       1778.46        92.78 o                         
   3   2   5        290.07        273.43        13.78 o                         
   4   2   5         94.20         81.08         8.48 o                         
   5   2   5        835.30        871.90        54.38 o                         
   6   2   5        663.53        662.50        25.93 o                         
   7   2   5         81.82         60.26        10.38 o                         
   8   2   5       1051.97        998.19        23.61 o                         
   9   2   5          0.38          1.11         0.55 o                         
  10   2   5        906.74        827.93        12.81 o                         
  11   2   5       2052.79       2037.14        37.83 o                         
  12   2   5         53.25         50.00         2.48 o                         
  13   2   5        255.54        254.29         5.20 o                         
  14   2   5         45.46         37.74         2.01 o                         
  15   2   5         77.59         77.63         3.88 o                         
  16   2   5        136.71        159.52         6.51 o                         
 -17   3   5          0.38          0.58         0.32 o                         
 -16   3   5          0.61          2.49         0.55 o                         
 -15   3   5         12.30         14.00         1.69 o                         
 -14   3   5        223.94        242.00        11.19 o                         
 -13   3   5         42.65         62.82         2.41 o                         
 -12   3   5         84.32         68.34         2.94 o                         
 -11   3   5        528.03        626.90        25.86 o                         
 -10   3   5          1.16          2.05         0.53 o                         
  -9   3   5         25.74         18.01         2.50 o                         
  -8   3   5        493.52        504.66         9.06 o                         
  -7   3   5         17.27         20.75         2.53 o                         
  -6   3   5         25.23         38.27         3.46 o                         
  -5   3   5       1334.61       1534.93        77.13 o                         
  -4   3   5       1029.65        975.47        38.56 o                         
  -3   3   5       5572.55       5165.09        84.69 o                         
  -2   3   5        277.19        308.33        29.00 o                         
  -1   3   5       1163.46       1263.90        27.74 o                         
   0   3   5         94.76         86.55         8.99 o                         
   1   3   5       5817.40       5349.36       183.12 o                         
   2   3   5        988.14        840.61        53.17 o                         
   3   3   5       2664.24       2746.57        64.16 o                         
   4   3   5         38.38         52.15         5.51 o                         
   5   3   5       2256.21       2078.01        37.62 o                         
   6   3   5        230.94        213.94         7.60 o                         
   7   3   5        256.61        256.99        10.65 o                         
   8   3   5        137.69        146.48         2.63 o                         
   9   3   5          2.53          2.74         0.55 o                         
  10   3   5          6.09         11.03         1.68 o                         
  11   3   5        176.09        149.01         4.06 o                         
  12   3   5        212.70        203.81         6.94 o                         
  13   3   5        175.29        167.42        11.21 o                         
  14   3   5         43.00         46.91         4.07 o                         
  15   3   5         42.35         47.81         2.05 o                         
  16   3   5        147.36        134.42         4.99 o                         
 -16   4   5         33.74         36.77         1.47 o                         
 -15   4   5         64.25         73.53         3.42 o                         
 -14   4   5         38.44         45.65         2.30 o                         
 -13   4   5        122.57        121.84         2.60 o                         
 -12   4   5         39.23         74.91         2.43 o                         
 -11   4   5          2.26          2.06         0.54 o                         
 -10   4   5         23.05         13.66         0.65 o                         
  -9   4   5         67.39         73.71         3.60 o                         
  -8   4   5         14.39         24.86         1.35 o                         
  -7   4   5        954.48        863.63        17.06 o                         
  -6   4   5        587.68        495.17        14.20 o                         
  -5   4   5        346.10        397.73        12.26 o                         
  -4   4   5        827.54        834.79        14.91 o                         
  -3   4   5          7.28         27.69         8.39 o                         
  -2   4   5        635.11        646.63        40.70 o                         
  -1   4   5       1284.62       1354.36        66.39 o                         
   0   4   5       1696.17       1662.92        35.02 o                         
   1   4   5        843.15        802.25        52.20 o                         
   2   4   5        436.92        471.63        13.35 o                         
   3   4   5         98.90        121.42         6.18 o                         
   4   4   5       1235.49       1106.16       118.15 o                         
   5   4   5        316.64        263.64        14.70 o                         
   6   4   5         58.31         94.80        17.63 o                         
   7   4   5        225.94        203.46         6.91 o                         
   8   4   5          3.00          4.47         0.78 o                         
   9   4   5          1.05          4.65         0.53 o                         
  10   4   5         27.33         33.79         1.84 o                         
  11   4   5        554.20        507.80        20.57 o                         
  12   4   5        280.37        267.67         8.97 o                         
  13   4   5        108.19         86.23         5.05 o                         
  14   4   5         10.22         10.30         0.97 o                         
  15   4   5          5.73         11.53         0.76 o                         
  16   4   5        168.70        130.90         8.71 o                         
 -16   5   5          0.40          0.01         0.48 o                         
 -15   5   5        211.64        209.81        20.10 o                         
 -14   5   5         43.95         45.80         1.73 o                         
 -13   5   5         42.76         51.11         4.20 o                         
 -12   5   5        289.49        243.57        10.95 o                         
 -11   5   5         23.65         16.30         2.28 o                         
 -10   5   5        287.79        293.28         6.11 o                         
  -9   5   5         25.45         26.72         0.74 o                         
  -8   5   5          0.00          8.56         0.54 o                         
  -7   5   5        167.47        148.94         3.30 o                         
  -6   5   5       1222.33       1163.86        22.00 o                         
  -5   5   5         56.40         52.87         3.31 o                         
  -4   5   5        361.91        357.41         9.16 o                         
  -3   5   5         21.41         45.38         8.95 o                         
  -2   5   5         28.23         17.88         4.05 o                         
  -1   5   5        605.71        603.99        42.68 o                         
   0   5   5        166.13        134.34         4.04 o                         
   1   5   5         43.65         50.53         5.18 o                         
   2   5   5        102.67         98.53        11.67 o                         
   3   5   5        162.15        169.15         7.32 o                         
   4   5   5         83.72         79.37         6.92 o                         
   5   5   5        579.04        579.06        25.33 o                         
   6   5   5         34.95         39.90         1.26 o                         
   7   5   5        314.90        313.48         3.53 o                         
   8   5   5        126.10        158.85         6.48 o                         
   9   5   5         75.57         68.55         2.45 o                         
  10   5   5         96.08         68.83         1.52 o                         
  11   5   5         88.18        104.68         9.78 o                         
  12   5   5        504.93        460.79        25.04 o                         
  13   5   5         26.64         27.93         1.28 o                         
  14   5   5         21.59         28.92         2.67 o                         
  15   5   5        114.90        120.38         6.83 o                         
  16   5   5          1.61          2.26         0.95 o                         
 -15   6   5         48.06         37.73         1.45 o                         
 -14   6   5         69.54         67.68         1.52 o                         
 -13   6   5          4.26          3.83         0.57 o                         
 -12   6   5        295.99        307.74         9.85 o                         
 -11   6   5         73.14         88.61         2.12 o                         
 -10   6   5         20.25         26.64         1.88 o                         
  -9   6   5        187.10        167.09         3.47 o                         
  -8   6   5        239.24        211.36         5.39 o                         
  -7   6   5        213.43        213.57         5.07 o                         
  -6   6   5         85.09         85.55         4.82 o                         
  -5   6   5        346.18        321.20        12.60 o                         
  -4   6   5          7.94          7.49         2.18 o                         
  -3   6   5        199.01        224.71        15.16 o                         
  -2   6   5         80.85         56.65         4.16 o                         
  -1   6   5         75.03         28.47         3.68 o                         
   0   6   5        361.46        339.97        34.40 o                         
   1   6   5        220.23        193.24         9.75 o                         
   2   6   5          8.21         12.82         7.17 o                         
   3   6   5        128.09        134.16        20.07 o                         
   4   6   5         40.86         42.56        13.45 o                         
   5   6   5        592.04        498.26        12.09 o                         
   6   6   5         29.92         33.39         0.69 o                         
   7   6   5         54.95         49.61         2.81 o                         
   8   6   5        155.67        168.20         6.63 o                         
   9   6   5         20.67         32.88         0.90 o                         
  10   6   5          0.80          3.23         0.50 o                         
  11   6   5        163.22        146.83         4.74 o                         
  12   6   5         17.32         15.09         1.06 o                         
  13   6   5          2.50          2.19         0.56 o                         
  14   6   5        336.69        314.91        11.05 o                         
  15   6   5          4.32          1.45         0.37 o                         
 -15   7   5          8.24          3.41         0.77 o                         
 -14   7   5          4.38          6.23         0.40 o                         
 -13   7   5          1.18          2.60         0.45 o                         
 -12   7   5        211.48        179.72         9.82 o                         
 -11   7   5        108.50         93.66         2.82 o                         
 -10   7   5         13.49         11.60         0.65 o                         
  -9   7   5         77.25         90.74         4.69 o                         
  -8   7   5          1.23          1.83         0.54 o                         
  -7   7   5          2.29          3.58         0.45 o                         
  -6   7   5        128.48        112.85         1.82 o                         
  -5   7   5        141.79        155.72         5.29 o                         
  -4   7   5          4.01          8.66         0.44 o                         
  -3   7   5         71.38         44.74         1.03 o                         
  -2   7   5        106.12         99.27         2.02 o                         
  -1   7   5         36.77         43.33         6.03 o                         
   0   7   5         81.77         85.83         3.68 o                         
   1   7   5         11.47          4.15         0.61 o                         
   2   7   5        537.86        421.12         9.60 o                         
   3   7   5          6.19          6.70         0.38 o                         
   4   7   5        322.77        261.30         2.20 o                         
   5   7   5         86.17         95.64         1.90 o                         
   6   7   5        175.49        171.84         2.72 o                         
   7   7   5        109.89        102.27         4.06 o                         
   8   7   5          6.36          2.79         0.44 o                         
   9   7   5         59.27         62.19         1.56 o                         
  10   7   5        335.69        305.16         3.88 o                         
  11   7   5         10.05         15.24         1.70 o                         
  12   7   5         47.34         51.90         1.03 o                         
  13   7   5         46.85         40.50         2.65 o                         
  14   7   5          1.01          2.61         0.47 o                         
  15   7   5          1.43          8.96         1.03 o                         
 -14   8   5         10.19          5.42         0.64 o                         
 -13   8   5         82.99         88.40         5.10 o                         
 -12   8   5         11.34         10.63         1.19 o                         
 -11   8   5         36.04         41.33         2.44 o                         
 -10   8   5         22.27         17.11         0.89 o                         
  -9   8   5         43.84         40.37         0.82 o                         
  -8   8   5        774.27        708.82         9.48 o                         
  -7   8   5         50.39         71.23         2.47 o                         
  -6   8   5        234.08        237.13        13.03 o                         
  -5   8   5        301.02        261.31         7.28 o                         
  -4   8   5          1.34          4.43         0.43 o                         
  -3   8   5          5.29          7.19         0.97 o                         
  -2   8   5        141.04        147.56         1.42 o                         
  -1   8   5         13.97         23.65         2.22 o                         
   0   8   5         39.38         49.28         3.01 o                         
   1   8   5        457.82        477.52         5.43 o                         
   2   8   5        831.45        691.94         7.31 o                         
   3   8   5         28.40         43.53         2.98 o                         
   4   8   5        616.00        549.93         6.89 o                         
   5   8   5        392.86        369.12         4.02 o                         
   6   8   5        896.47        813.77        10.07 o                         
   7   8   5         29.89         29.35         0.67 o                         
   8   8   5         86.06         79.74         3.65 o                         
   9   8   5        287.08        253.58         4.87 o                         
  10   8   5         16.44         12.94         0.85 o                         
  11   8   5          1.78          2.72         0.51 o                         
  12   8   5        144.30        129.45         5.30 o                         
  13   8   5          0.00          1.46         0.47 o                         
  14   8   5          7.63          6.46         0.82 o                         
 -13   9   5          1.43          5.50         0.80 o                         
 -12   9   5        111.26        137.62         5.14 o                         
 -11   9   5         75.21         89.96         1.32 o                         
 -10   9   5          2.16          1.31         0.60 o                         
  -9   9   5        292.08        299.34        11.90 o                         
  -8   9   5         10.25         20.34         1.97 o                         
  -7   9   5         29.28         34.37         4.43 o                         
  -6   9   5        157.24        132.16         2.60 o                         
  -5   9   5        100.99         97.77         1.19 o                         
  -3   9   5         44.90         90.00         5.77 o                         
  -2   9   5          5.29          6.93         0.42 o                         
  -1   9   5        344.35        307.17         2.50 o                         
   0   9   5        243.54        276.43        10.28 o                         
   1   9   5        554.65        408.24         9.94 o                         
   2   9   5        349.41        288.94         6.38 o                         
   3   9   5        150.74        169.67         8.67 o                         
   4   9   5        130.08        105.92         2.21 o                         
   5   9   5        501.21        510.41        13.67 o                         
   6   9   5          1.67         12.73         0.73 o                         
   7   9   5         59.01         51.71         3.47 o                         
   8   9   5         47.69         32.60         0.83 o                         
   9   9   5          0.15          0.85         0.50 o                         
  10   9   5          0.66          4.18         0.78 o                         
  11   9   5         35.31         39.48         2.76 o                         
  12   9   5         26.56         24.99         1.76 o                         
  13   9   5          2.61          3.96         1.33 o                         
 -12  10   5         69.09         53.45         2.46 o                         
 -11  10   5        106.94        108.42         2.09 o                         
 -10  10   5        156.55        163.46        11.15 o                         
  -9  10   5        317.85        321.80         9.92 o                         
  -8  10   5         10.62         16.84         0.74 o                         
  -7  10   5         62.24         67.72         1.34 o                         
  -6  10   5        233.14        277.13        11.68 o                         
  -5  10   5        208.34        204.63         2.62 o                         
  -4  10   5         73.02         72.98         6.13 o                         
  -3  10   5        451.10        495.80        14.02 o                         
  -2  10   5        848.72        721.01         8.79 o                         
  -1  10   5        138.30        118.42         1.44 o                         
   0  10   5        154.55        155.31         5.68 o                         
   1  10   5         88.64         68.45         1.81 o                         
   2  10   5        304.37        288.59         4.49 o                         
   3  10   5        279.37        270.18         5.00 o                         
   4  10   5        119.79        136.42         4.71 o                         
   5  10   5        331.21        348.19         4.42 o                         
   6  10   5        172.07        183.82         3.98 o                         
   7  10   5         39.42         41.34         1.17 o                         
   8  10   5        227.69        237.32         5.40 o                         
   9  10   5         21.25         24.27         0.94 o                         
  10  10   5        142.59        169.19        14.04 o                         
  11  10   5        130.25        131.92         3.40 o                         
  12  10   5         26.33         15.65         1.17 o                         
 -11  11   5         17.51         18.93         1.81 o                         
 -10  11   5         62.23         65.77         2.91 o                         
  -9  11   5          1.72         12.25         2.71 o                         
  -8  11   5         47.13         41.50         2.87 o                         
  -7  11   5        127.89        130.71         9.50 o                         
  -6  11   5        132.38        106.82         2.12 o                         
  -5  11   5        203.86        196.09         7.29 o                         
  -4  11   5         26.21         66.40         5.26 o                         
  -3  11   5        448.19        431.80        19.30 o                         
  -2  11   5        265.37        249.40        10.19 o                         
  -1  11   5         40.64         53.54         2.72 o                         
   0  11   5         73.72        105.94         8.08 o                         
   1  11   5         45.37         55.52         1.43 o                         
   2  11   5         42.99         63.03         3.55 o                         
   3  11   5         48.95         37.76         2.79 o                         
   4  11   5         58.91         82.15         2.76 o                         
   5  11   5         31.52         29.03         1.33 o                         
   6  11   5          0.24          2.48         0.53 o                         
   7  11   5         49.12         59.88         3.41 o                         
   8  11   5          0.02          1.81         0.50 o                         
   9  11   5         61.83         65.62         2.13 o                         
  10  11   5        163.95        154.18         7.12 o                         
  11  11   5        282.73        205.34        47.76 o                         
 -10  12   5         86.93         76.50         2.69 o                         
  -9  12   5          3.02          4.88         1.51 o                         
  -8  12   5         75.34         72.05         3.67 o                         
  -7  12   5          7.87          5.27         0.55 o                         
  -6  12   5        106.22        112.83         1.91 o                         
  -5  12   5        160.53        141.48         1.46 o                         
  -4  12   5        294.52        259.15         3.42 o                         
  -3  12   5          2.85          7.06         0.77 o                         
  -2  12   5        580.96        495.42         4.97 o                         
  -1  12   5        269.74        235.59         4.55 o                         
   0  12   5         95.96         91.56         1.46 o                         
   1  12   5         10.73          5.91         0.69 o                         
   2  12   5         39.26         27.60         0.80 o                         
   3  12   5          1.38          5.35         0.84 o                         
   4  12   5         30.28         34.67         0.78 o                         
   5  12   5          3.92         11.62         0.66 o                         
   6  12   5          4.07          3.79         0.79 o                         
   7  12   5          1.55          4.70         1.05 o                         
   8  12   5        202.06        208.86        10.18 o                         
   9  12   5          0.81          1.67         0.44 o                         
  -8  13   5          7.04          3.17         0.76 o                         
  -7  13   5          2.68          5.31         0.58 o                         
  -6  13   5         56.16         76.84         3.61 o                         
  -5  13   5          9.48         12.10         1.78 o                         
  -4  13   5         38.98         41.61         5.67 o                         
  -3  13   5          1.10          2.97         0.80 o                         
  -2  13   5         76.73         64.63         8.01 o                         
  -1  13   5         31.81         40.42         1.69 o                         
   0  13   5          6.55          8.74         0.61 o                         
   1  13   5          9.88         14.83         2.13 o                         
   2  13   5         68.22         69.09         5.08 o                         
   3  13   5          3.63          7.37         0.75 o                         
   4  13   5          0.06          2.07         0.75 o                         
   5  13   5          2.96          3.45         1.45 o                         
   6  13   5          4.46          9.71         1.14 o                         
   7  13   5         54.29         74.90         1.63 o                         
  -5  14   5         21.35         13.76         1.69 o                         
  -4  14   5         17.02         41.88         2.65 o                         
  -3  14   5          0.81          0.86         0.53 o                         
  -2  14   5         16.02         12.10         0.58 o                         
  -1  14   5          1.10          0.44         0.46 o                         
   0  14   5         18.55         13.40         0.68 o                         
   1  14   5         11.83         29.69         2.46 o                         
   2  14   5         92.73        130.33         3.45 o                         
   3  14   5         25.15         41.55         1.23 o                         
   4  14   5         10.61          3.67         0.63 o                         
 -17   0   6          8.26         13.23         0.73 o                         
 -16   0   6         26.43         37.38         2.26 o                         
 -15   0   6        706.64        917.44        41.21 o                         
 -14   0   6          7.41          7.87         1.10 o                         
 -13   0   6        482.64        468.44        21.88 o                         
 -12   0   6       2926.65       3389.95       133.52 o                         
 -11   0   6       1172.75       1256.56        42.31 o                         
 -10   0   6        132.56        133.78         4.21 o                         
  -9   0   6        246.21        211.91         4.15 o                         
  -8   0   6         92.04        118.62         7.17 o                         
  -7   0   6         31.15         40.39         4.29 o                         
  -6   0   6       3149.81       3379.53        65.63 o                         
  -5   0   6       3074.73       3316.94        63.51 o                         
  -4   0   6       3564.37       3709.79        69.43 o                         
  -3   0   6       1467.85       1383.80        28.04 o                         
  -2   0   6       8433.67       8890.70       225.35 o                         
  -1   0   6      48372.85      50682.76      1855.63 o                         
   0   0   6       3378.04       3536.70        94.55 o                         
   1   0   6       4943.17       5279.43       102.68 o                         
   2   0   6       1013.83        958.58        20.33 o                         
   3   0   6         42.65         39.71         2.89 o                         
   4   0   6          1.08          5.70         1.67 o                         
   5   0   6       1750.17       1813.37       216.71 o                         
   6   0   6         24.66         36.96         5.01 o                         
   7   0   6       3801.10       3568.95        74.45 o                         
   8   0   6        624.13        643.03        23.09 o                         
   9   0   6        195.32        160.73         5.39 o                         
  10   0   6       1049.82       1154.14        39.75 o                         
  11   0   6          1.93          4.39         1.07 o                         
  12   0   6         49.35         47.14         1.98 o                         
  13   0   6        513.34        596.88        23.46 o                         
  14   0   6         17.80         20.26         1.28 o                         
  15   0   6        420.06        444.05         6.14 o                         
  16   0   6        155.63        195.37        11.48 o                         
 -17   1   6         16.21         16.75         0.89 o                         
 -16   1   6         48.83         64.80         1.64 o                         
 -15   1   6        272.43        365.41        10.19 o                         
 -14   1   6         55.73         75.31         7.82 o                         
 -13   1   6          2.22          8.74         1.05 o                         
 -12   1   6        272.51        286.51         7.89 o                         
 -11   1   6        434.02        449.31        16.24 o                         
 -10   1   6         14.55         10.62         1.56 o                         
  -9   1   6         39.96         51.01         1.11 o                         
  -8   1   6          0.92          1.86         0.72 o                         
  -7   1   6         72.67         76.54         4.00 o                         
  -6   1   6       1977.23       2001.61        29.24 o                         
  -5   1   6        749.14        707.40        32.07 o                         
  -4   1   6        245.65        278.88        10.13 o                         
  -3   1   6        672.26        643.08        10.65 o                         
  -2   1   6         22.71         22.06         2.29 o                         
  -1   1   6         75.24         92.36        18.75 o                         
   0   1   6       2099.46       2588.61        38.55 o                         
   1   1   6         24.72         45.29        11.77 o                         
   2   1   6        953.76        908.30        47.88 o                         
   3   1   6       4968.68       4761.78       328.59 o                         
   4   1   6        725.10        581.13        37.86 o                         
   5   1   6          0.26          2.31         1.38 o                         
   6   1   6        213.14        191.45         7.25 o                         
   7   1   6        335.19        316.97        14.69 o                         
   8   1   6        217.00        218.75        26.67 o                         
   9   1   6         88.16         83.49         2.01 o                         
  10   1   6        175.03        167.83         4.21 o                         
  11   1   6        322.52        338.96        11.44 o                         
  12   1   6        100.33        101.94         2.86 o                         
  13   1   6        126.87        128.75         2.82 o                         
  14   1   6        284.80        284.62        12.63 o                         
  15   1   6          5.41          8.76         0.59 o                         
  16   1   6         76.42         82.90         3.83 o                         
 -17   2   6          3.30          1.04         0.35 o                         
 -16   2   6         24.29         32.32         2.28 o                         
 -15   2   6        108.96        149.48        11.33 o                         
 -14   2   6         97.10        106.79         6.10 o                         
 -13   2   6        289.38        357.29        22.18 o                         
 -12   2   6         40.27         31.88         1.40 o                         
 -11   2   6        346.85        430.80        16.08 o                         
 -10   2   6         32.25         24.97         1.65 o                         
  -9   2   6         33.44         18.92         1.73 o                         
  -8   2   6        140.90        117.10         2.21 o                         
  -7   2   6          3.52          5.38         1.93 o                         
  -6   2   6        230.61        266.11        11.95 o                         
  -5   2   6       4203.12       4350.33       131.32 o                         
  -4   2   6        357.18        316.74        62.57 o                         
  -3   2   6         26.23         40.73         3.25 o                         
  -2   2   6        405.65        459.70        10.68 o                         
  -1   2   6       1506.33       1358.67        37.10 o                         
   0   2   6          0.70         24.77         5.82 o                         
   1   2   6       1474.63       1441.79        54.81 o                         
   2   2   6        400.03        408.99        20.36 o                         
   3   2   6       1441.96       1349.82        81.86 o                         
   4   2   6        316.49        286.44        32.29 o                         
   5   2   6        233.23        209.56        10.99 o                         
   6   2   6       2545.98       2297.51       150.23 o                         
   7   2   6         39.81         38.21         4.09 o                         
   8   2   6        661.71        650.65        15.34 o                         
   9   2   6         46.60         40.23         1.04 o                         
  10   2   6       4468.74       4209.88        70.65 o                         
  11   2   6        149.05        149.33         7.20 o                         
  12   2   6         97.72         93.34         3.87 o                         
  13   2   6        100.24        106.39         2.98 o                         
  14   2   6        209.90        192.89        16.15 o                         
  15   2   6         46.06         50.72         1.90 o                         
  16   2   6          9.90         13.83         0.78 o                         
 -16   3   6         99.77        132.03        12.00 o                         
 -15   3   6          4.84          3.78         0.66 o                         
 -14   3   6         71.59         85.73         9.74 o                         
 -13   3   6         68.32         69.85         5.02 o                         
 -12   3   6        339.02        394.72        17.27 o                         
 -11   3   6        611.66        619.94        15.53 o                         
 -10   3   6         89.03        101.21         1.87 o                         
  -9   3   6        189.59        175.80         2.58 o                         
  -8   3   6          2.93          3.57         0.57 o                         
  -7   3   6        641.47        653.01        15.16 o                         
  -6   3   6       1396.53       1546.44        84.69 o                         
  -5   3   6       3415.19       3361.75       136.53 o                         
  -4   3   6        432.67        405.20        15.35 o                         
  -3   3   6         60.66         88.46        16.35 o                         
  -2   3   6        786.26        881.66        86.33 o                         
  -1   3   6       1215.67       1311.02        24.32 o                         
   0   3   6         76.15        136.32        33.05 o                         
   1   3   6          1.06          8.99         1.32 o                         
   2   3   6         65.32         43.02         2.33 o                         
   3   3   6       1414.35       1431.42       150.61 o                         
   4   3   6        958.04       1013.85        17.99 o                         
   5   3   6       4268.34       3897.41        78.46 o                         
   6   3   6        655.26        610.88        75.00 o                         
   7   3   6        219.54        166.88         9.49 o                         
   8   3   6        651.77        645.67         8.11 o                         
   9   3   6        160.46        189.95         3.46 o                         
  10   3   6        135.06         98.35         1.43 o                         
  11   3   6        234.82        263.55         5.56 o                         
  12   3   6         10.65          9.79         1.28 o                         
  13   3   6          2.23          4.05         0.64 o                         
  14   3   6         28.54         37.01         0.91 o                         
  15   3   6          7.53         11.24         0.99 o                         
  16   3   6         29.92         22.00         1.97 o                         
 -16   4   6          3.26          4.09         1.27 o                         
 -15   4   6          7.72         10.87         1.16 o                         
 -14   4   6          6.12         13.72         0.93 o                         
 -13   4   6         24.13         24.97         1.43 o                         
 -12   4   6        296.25        318.84        15.06 o                         
 -11   4   6        332.45        372.77         9.27 o                         
 -10   4   6        202.78        198.08         2.89 o                         
  -9   4   6        510.32        455.56        10.82 o                         
  -8   4   6          0.02          5.19         0.55 o                         
  -7   4   6         81.35         80.24         7.58 o                         
  -6   4   6          0.12          9.42         2.29 o                         
  -5   4   6         18.84         19.56         2.44 o                         
  -4   4   6        309.15        311.12        12.05 o                         
  -3   4   6        545.68        530.20        48.82 o                         
  -2   4   6         13.24         16.37         3.55 o                         
  -1   4   6          8.43         16.73         2.41 o                         
   0   4   6         23.74         30.31         5.64 o                         
   1   4   6        199.68        179.71        15.76 o                         
   2   4   6          0.64          6.55         1.79 o                         
   3   4   6       1166.51       1124.13       134.76 o                         
   4   4   6        189.16        175.28         7.06 o                         
   5   4   6          0.03          6.59         2.23 o                         
   6   4   6        156.74        181.63         8.13 o                         
   7   4   6        607.19        533.95        19.88 o                         
   8   4   6        947.80        802.58        14.96 o                         
   9   4   6        347.65        331.22         6.67 o                         
  10   4   6          6.22          6.53         0.62 o                         
  11   4   6        432.52        419.11        10.37 o                         
  12   4   6        234.53        232.22         3.97 o                         
  13   4   6        106.60        110.36         9.18 o                         
  14   4   6         28.10         24.66         0.83 o                         
  15   4   6          7.75         10.23         0.58 o                         
  16   4   6          5.35          1.70         0.36 o                         
 -16   5   6          0.20          0.60         0.61 o                         
 -15   5   6         21.20         18.76         4.65 o                         
 -14   5   6        314.06        341.37        11.61 o                         
 -13   5   6        650.40        697.75        21.08 o                         
 -12   5   6         72.35         95.21         5.63 o                         
 -11   5   6          2.03          3.75         0.75 o                         
 -10   5   6        198.14        193.79         6.90 o                         
  -9   5   6        387.91        380.87         9.90 o                         
  -8   5   6         61.78         73.98         1.80 o                         
  -7   5   6          2.16          2.62         0.54 o                         
  -6   5   6       1724.61       1658.88        37.98 o                         
  -5   5   6        471.12        420.95        12.33 o                         
  -4   5   6       1071.21       1047.15        63.85 o                         
  -3   5   6        354.22        345.80        19.71 o                         
  -2   5   6         14.68         15.62         2.48 o                         
  -1   5   6        231.19        276.62        10.65 o                         
   0   5   6       1757.44       1614.22        46.28 o                         
   1   5   6          4.90         11.63         4.10 o                         
   2   5   6        248.34        241.18        27.93 o                         
   3   5   6         42.56         29.53         4.47 o                         
   4   5   6         14.97         33.97         4.76 o                         
   5   5   6         55.37         54.90         4.83 o                         
   6   5   6        105.05        101.83         2.41 o                         
   7   5   6          9.50         19.92         1.58 o                         
   8   5   6        254.68        191.24         4.00 o                         
   9   5   6          4.71         11.15         0.99 o                         
  10   5   6         13.58         13.00         1.92 o                         
  11   5   6          1.46          5.27         0.68 o                         
  12   5   6         19.11         25.82         2.53 o                         
  13   5   6         25.20         18.61         0.79 o                         
  14   5   6         13.58         10.28         1.93 o                         
  15   5   6         20.81         13.46         1.59 o                         
 -15   6   6          7.67          7.64         0.95 o                         
 -14   6   6         33.85         29.94         1.79 o                         
 -13   6   6         17.96         22.04         1.20 o                         
 -12   6   6        484.44        456.03        11.04 o                         
 -11   6   6          4.15          3.42         0.58 o                         
 -10   6   6         82.89         84.40         2.32 o                         
  -9   6   6        672.58        657.03        11.47 o                         
  -8   6   6        120.82        101.38         1.66 o                         
  -7   6   6         36.44         37.13         2.39 o                         
  -6   6   6          0.43          3.47         0.50 o                         
  -5   6   6        496.27        431.82         6.85 o                         
  -4   6   6         59.67         45.46         1.18 o                         
  -3   6   6         87.53        107.73         5.14 o                         
  -2   6   6        880.02        878.18        33.64 o                         
  -1   6   6          0.81          7.67         2.48 o                         
   0   6   6        664.86        547.55        50.55 o                         
   1   6   6         16.44         14.02         3.52 o                         
   2   6   6        559.84        487.40        18.59 o                         
   3   6   6          7.50          5.74         1.31 o                         
   4   6   6         59.13         46.18         2.29 o                         
   5   6   6          6.11          7.22         0.49 o                         
   6   6   6        211.66        192.69         8.73 o                         
   7   6   6         18.03         22.58         2.07 o                         
   8   6   6          0.76          1.62         0.48 o                         
   9   6   6         88.11         90.84         6.85 o                         
  10   6   6        218.03        172.82         2.26 o                         
  11   6   6         32.41         39.55         1.62 o                         
  12   6   6          0.75          3.26         0.57 o                         
  13   6   6          4.70          2.66         0.55 o                         
  14   6   6         72.00         59.71         3.57 o                         
  15   6   6        123.98         88.65         8.75 o                         
 -15   7   6          4.73          4.69         0.96 o                         
 -14   7   6        346.72        313.25        12.40 o                         
 -13   7   6          2.90          9.70         1.47 o                         
 -12   7   6          7.72          7.23         0.56 o                         
 -11   7   6        366.93        300.79         8.25 o                         
 -10   7   6          9.83         12.13         0.67 o                         
  -9   7   6        116.75        103.17         5.90 o                         
  -8   7   6        536.31        485.85         8.26 o                         
  -7   7   6         21.83         22.24         0.67 o                         
  -6   7   6         98.54        101.00         5.16 o                         
  -5   7   6         35.88         36.71         2.10 o                         
  -4   7   6         45.91         50.55         1.41 o                         
  -3   7   6        230.47        217.00         5.63 o                         
  -2   7   6        883.99        803.73         8.19 o                         
  -1   7   6        329.22        280.32        10.82 o                         
   0   7   6        295.01        342.34         9.64 o                         
   1   7   6        250.79        232.06         6.71 o                         
   2   7   6        255.69        236.00         2.93 o                         
   3   7   6         13.87         15.42         0.82 o                         
   4   7   6          4.55          2.24         0.40 o                         
   5   7   6         28.26         15.80         0.87 o                         
   6   7   6          1.77          8.05         0.61 o                         
   7   7   6        355.39        352.67         5.14 o                         
   8   7   6        119.26         99.91         1.86 o                         
   9   7   6        137.25        107.66         6.36 o                         
  10   7   6         49.38         43.67         2.04 o                         
  11   7   6          1.85          3.57         0.61 o                         
  12   7   6          4.11          1.96         0.52 o                         
  13   7   6         36.65         29.58         0.76 o                         
  14   7   6         40.84         48.98         3.95 o                         
 -14   8   6          4.30          5.25         0.38 o                         
 -13   8   6        136.63        133.23         3.72 o                         
 -12   8   6        185.66        178.96         5.85 o                         
 -11   8   6        197.83        204.31         4.25 o                         
 -10   8   6        117.77        135.87         1.62 o                         
  -9   8   6         66.61         74.33         5.68 o                         
  -8   8   6        669.74        594.70        14.31 o                         
  -7   8   6        536.66        540.04         5.72 o                         
  -6   8   6          1.26         10.62         0.55 o                         
  -5   8   6         13.78         14.32         0.58 o                         
  -4   8   6        113.87         72.08         5.61 o                         
  -3   8   6        121.84        126.97         1.35 o                         
  -2   8   6          0.17          1.72         0.42 o                         
  -1   8   6        915.99        827.57         7.24 o                         
   0   8   6        169.04        180.62         6.82 o                         
   1   8   6          0.18          7.61         0.96 o                         
   2   8   6          0.35          2.26         0.45 o                         
   3   8   6        121.23        101.61         1.72 o                         
   4   8   6        590.91        513.58        10.29 o                         
   5   8   6         10.03         18.59         1.55 o                         
   6   8   6        480.50        451.31         9.26 o                         
   7   8   6        191.70        188.44         4.67 o                         
   8   8   6        129.04        121.01         2.02 o                         
   9   8   6          3.80          7.44         0.57 o                         
  10   8   6        155.60        137.68         1.92 o                         
  11   8   6          8.04         18.74         2.78 o                         
  12   8   6         64.97         52.63         1.74 o                         
  13   8   6          1.32          1.70         0.43 o                         
 -13   9   6          8.97         14.24         2.21 o                         
 -12   9   6          4.70          9.96         0.56 o                         
 -11   9   6        142.45        132.39         6.42 o                         
 -10   9   6        353.72        322.95         6.56 o                         
  -9   9   6         18.13         18.77         0.68 o                         
  -8   9   6         36.40         34.38         0.82 o                         
  -7   9   6        197.55        218.75        12.22 o                         
  -6   9   6         10.15         27.56         2.18 o                         
  -5   9   6        370.02        359.65         4.50 o                         
  -4   9   6       1137.11       1081.23        50.07 o                         
  -3   9   6        610.74        643.16        21.59 o                         
  -1   9   6        637.03        583.18         4.97 o                         
   0   9   6          8.59          6.52         0.81 o                         
   1   9   6        592.41        557.21        12.70 o                         
   2   9   6         25.95         30.77         1.74 o                         
   3   9   6        806.47        776.72        26.19 o                         
   4   9   6        977.48        830.76        14.42 o                         
   5   9   6        390.17        353.72         7.01 o                         
   6   9   6        263.52        284.02        13.82 o                         
   7   9   6         46.32         61.52         8.06 o                         
   8   9   6         13.10         20.04         2.07 o                         
   9   9   6         13.96         15.12         0.91 o                         
  10   9   6        148.26        135.29         2.82 o                         
  11   9   6         10.88         16.55         0.60 o                         
  12   9   6         54.70         35.78         1.68 o                         
  13   9   6        250.14        231.60         4.68 o                         
 -12  10   6         40.14         38.73         2.91 o                         
 -11  10   6          9.02          5.54         0.40 o                         
 -10  10   6         19.65         38.64         3.14 o                         
  -9  10   6         14.65         28.86         4.42 o                         
  -8  10   6        158.99        173.29         5.28 o                         
  -7  10   6        391.17        376.64        15.06 o                         
  -6  10   6         61.91         42.65         5.83 o                         
  -5  10   6          2.97          3.15         0.53 o                         
  -4  10   6        369.66        330.05        13.63 o                         
  -3  10   6        223.26        208.33         2.12 o                         
  -2  10   6        361.66        347.26         5.90 o                         
  -1  10   6        734.91        671.04         4.53 o                         
   0  10   6        596.71        591.34        28.40 o                         
   1  10   6         44.31         42.39         1.00 o                         
   2  10   6        350.52        331.69         2.93 o                         
   3  10   6         55.91         86.14         6.53 o                         
   4  10   6        538.11        516.89        20.58 o                         
   5  10   6        251.15        235.75         3.83 o                         
   6  10   6        122.42        143.47         5.17 o                         
   7  10   6          0.60          0.97         0.56 o                         
   8  10   6         13.39         27.41         2.75 o                         
   9  10   6          0.07          2.38         0.53 o                         
  10  10   6          8.76         17.71         4.25 o                         
  11  10   6         25.51         39.03         7.05 o                         
  12  10   6          6.23          4.47         0.61 o                         
 -11  11   6         30.46         27.06         3.18 o                         
 -10  11   6         87.40         75.91         4.56 o                         
  -9  11   6         29.49         20.82         0.71 o                         
  -8  11   6         77.60         80.89         1.99 o                         
  -7  11   6         15.71         21.52         3.61 o                         
  -6  11   6         28.53         47.75         1.87 o                         
  -5  11   6          0.39         10.03         0.60 o                         
  -4  11   6         34.23         41.60         5.26 o                         
  -3  11   6         23.58         23.57         1.35 o                         
  -2  11   6        149.69        168.60         6.02 o                         
  -1  11   6        308.28        302.18         3.56 o                         
   0  11   6          1.31          8.68         0.59 o                         
   1  11   6        166.54        166.86         7.23 o                         
   2  11   6        149.57        143.63         4.73 o                         
   3  11   6          1.20          5.58         0.53 o                         
   4  11   6         97.88         86.45         1.61 o                         
   5  11   6         17.09         14.76         0.67 o                         
   6  11   6         17.39         14.28         1.13 o                         
   7  11   6          0.23          5.51         0.65 o                         
   8  11   6         25.25         27.73         0.72 o                         
   9  11   6        211.83        221.93         9.23 o                         
  10  11   6        128.38        115.70         6.31 o                         
  -9  12   6          3.16          5.64         0.42 o                         
  -8  12   6         69.70         75.21         2.41 o                         
  -7  12   6          9.62         11.86         0.53 o                         
  -6  12   6        143.36        155.30        11.18 o                         
  -5  12   6        121.37        127.38         4.28 o                         
  -4  12   6         59.70         62.93         7.23 o                         
  -3  12   6          3.47          2.07         0.55 o                         
  -2  12   6          3.05          5.52         0.61 o                         
  -1  12   6        105.28        121.82         4.60 o                         
   0  12   6         31.49         40.06         2.65 o                         
   1  12   6          0.41          1.54         0.56 o                         
   2  12   6          3.69          9.93         1.48 o                         
   3  12   6          8.39          6.60         0.55 o                         
   4  12   6         11.53         22.13         1.46 o                         
   5  12   6         25.28         23.82         0.69 o                         
   6  12   6         14.30         22.57         2.00 o                         
   7  12   6         24.24         25.70         1.22 o                         
   8  12   6         35.45         42.22         5.68 o                         
   9  12   6          5.80          0.94         0.48 o                         
  -7  13   6         18.42         10.13         1.15 o                         
  -6  13   6          0.03          6.10         0.39 o                         
  -5  13   6          0.58          2.24         0.47 o                         
  -4  13   6          0.96          8.07         1.65 o                         
  -3  13   6        243.29        322.86        19.89 o                         
  -2  13   6         65.30         91.86         5.53 o                         
  -1  13   6          6.90         12.00         0.72 o                         
   0  13   6         85.91        106.12         5.43 o                         
   1  13   6         52.86         52.57         4.10 o                         
   2  13   6        184.45        216.00         5.14 o                         
   3  13   6         13.35         27.14         3.52 o                         
   4  13   6         43.54         58.41         4.44 o                         
   5  13   6        201.98        179.73         5.89 o                         
   6  13   6         68.37         57.43         1.81 o                         
  -4  14   6          0.19          5.26         3.55 o                         
  -3  14   6          5.18          1.82         0.62 o                         
  -2  14   6          0.32          1.94         0.41 o                         
  -1  14   6          1.21          1.00         0.37 o                         
   0  14   6          1.39          0.00         0.41 o                         
   1  14   6         22.96         39.60         7.13 o                         
   2  14   6         98.78        139.10         2.52 o                         
   3  14   6          1.85          0.34         0.49 o                         
 -16   1   7        180.91        202.16         4.13 o                         
 -15   1   7         50.71         63.13         4.12 o                         
 -14   1   7         25.57         24.82         1.07 o                         
 -13   1   7        557.94        672.30        20.81 o                         
 -12   1   7         11.99         13.54         1.49 o                         
 -11   1   7       1981.98       1946.64        51.56 o                         
 -10   1   7         50.55         58.19         6.87 o                         
  -9   1   7       1842.24       1609.52        24.96 o                         
  -8   1   7          0.92          4.28         0.67 o                         
  -7   1   7          1.04          0.92         1.86 o                         
  -6   1   7       1202.36       1141.13        93.16 o                         
  -5   1   7        339.44        283.41         9.62 o                         
  -4   1   7        313.36        340.68         8.66 o                         
  -3   1   7        119.18        164.28         7.70 o                         
  -2   1   7       5654.05       5893.49       316.67 o                         
  -1   1   7        290.34        357.11        17.13 o                         
   0   1   7       7559.31       7608.75       675.38 o                         
   1   1   7          7.49         12.46         2.56 o                         
   2   1   7        705.25        680.47        16.54 o                         
   3   1   7          4.02          3.97         1.32 o                         
   4   1   7          5.79          7.54         1.66 o                         
   5   1   7        433.82        390.39        46.51 o                         
   6   1   7         56.10         70.22         6.64 o                         
   7   1   7        336.90        332.95         4.57 o                         
   8   1   7        190.49        185.88         7.01 o                         
   9   1   7         59.04         56.17         2.48 o                         
  10   1   7       3794.35       3579.53        55.83 o                         
  11   1   7        722.27        683.04        17.36 o                         
  12   1   7         10.51         17.70         1.19 o                         
  13   1   7         94.08        102.69         3.58 o                         
  14   1   7          0.55          3.05         0.65 o                         
  15   1   7          8.33          8.84         0.97 o                         
  16   1   7          0.52          0.56         0.39 o                         
 -16   2   7         32.97         30.60         2.59 o                         
 -15   2   7         10.72         11.74         0.71 o                         
 -14   2   7        184.20        217.18         5.04 o                         
 -13   2   7        119.03        127.09         5.79 o                         
 -12   2   7          9.68         14.88         1.87 o                         
 -11   2   7        570.67        542.33        12.35 o                         
 -10   2   7        311.89        276.80        16.45 o                         
  -9   2   7        197.90        170.81         2.04 o                         
  -8   2   7        909.81        956.83        36.38 o                         
  -7   2   7         11.29          7.80         0.93 o                         
  -6   2   7        688.43        634.83        24.81 o                         
  -5   2   7        709.37        647.81        18.36 o                         
  -4   2   7          0.40         16.60         2.01 o                         
  -3   2   7          5.70          7.87         2.67 o                         
  -2   2   7        363.88        369.74        28.30 o                         
  -1   2   7       3626.22       4027.73        77.76 o                         
   0   2   7       2203.32       2363.19        35.80 o                         
   1   2   7         64.20         77.05        16.27 o                         
   2   2   7         53.77         38.82         8.13 o                         
   3   2   7          0.52          4.04         2.31 o                         
   4   2   7        158.65        156.27        21.00 o                         
   5   2   7         35.21         60.17         8.61 o                         
   6   2   7         86.61         41.45         4.58 o                         
   7   2   7        725.11        661.85         9.38 o                         
   8   2   7       1371.41       1355.78        30.44 o                         
   9   2   7        342.34        321.33         5.31 o                         
  10   2   7          5.17          6.56         0.66 o                         
  11   2   7          1.51          4.55         0.65 o                         
  12   2   7        215.99        221.60         7.67 o                         
  13   2   7        127.84        140.78         6.73 o                         
  14   2   7          0.91          4.05         0.61 o                         
  15   2   7        161.70        170.03         6.19 o                         
  16   2   7         48.26         41.54         4.39 o                         
 -16   3   7          0.50          1.84         0.46 o                         
 -15   3   7        117.80        136.53        11.28 o                         
 -14   3   7        113.36        133.79         8.42 o                         
 -13   3   7        527.21        621.41        26.05 o                         
 -12   3   7         65.59         51.80         1.33 o                         
 -11   3   7         80.03        101.51         4.65 o                         
 -10   3   7         72.95         54.26         1.18 o                         
  -9   3   7          7.28          3.82         0.58 o                         
  -8   3   7        288.16        264.59         6.48 o                         
  -7   3   7        199.55        200.55        11.57 o                         
  -6   3   7        476.26        466.95        12.94 o                         
  -5   3   7        524.74        461.31        11.17 o                         
  -4   3   7        349.04        373.23        27.24 o                         
  -3   3   7         16.22         20.95         5.88 o                         
  -2   3   7          3.51          7.20         2.14 o                         
  -1   3   7        323.77        380.94        42.07 o                         
   0   3   7        672.29        736.04        43.81 o                         
   1   3   7         28.85         55.74         9.66 o                         
   2   3   7        108.66        112.98         9.79 o                         
   3   3   7         53.67         57.34        10.49 o                         
   4   3   7        503.91        511.15        29.54 o                         
   5   3   7        533.87        472.91        12.85 o                         
   6   3   7         33.59         60.52         2.52 o                         
   7   3   7        110.02        100.12         2.01 o                         
   8   3   7        402.89        394.72         4.93 o                         
   9   3   7        367.63        388.89         4.52 o                         
  10   3   7         47.65         34.08         2.88 o                         
  11   3   7        251.81        232.39         4.78 o                         
  12   3   7         49.76         39.60         2.59 o                         
  13   3   7         63.50         47.83         0.97 o                         
  14   3   7        319.43        298.97        12.18 o                         
  15   3   7         34.79         29.87         1.30 o                         
  16   3   7        134.08         92.65        18.13 o                         
 -16   4   7         39.45         27.28         4.41 o                         
 -15   4   7         18.38         15.33         0.89 o                         
 -14   4   7         81.65         91.48         4.49 o                         
 -13   4   7         91.32        118.35         4.59 o                         
 -12   4   7         16.05         23.66         2.23 o                         
 -11   4   7        497.39        544.57        10.31 o                         
 -10   4   7         85.65         78.80         2.58 o                         
  -9   4   7        102.86         94.47         1.55 o                         
  -8   4   7        243.44        279.34         5.64 o                         
  -7   4   7        329.49        272.19         8.48 o                         
  -6   4   7        966.22        806.46        21.60 o                         
  -5   4   7         55.70         56.32        14.36 o                         
  -4   4   7        116.38        103.08         4.35 o                         
  -3   4   7        935.03        977.73        19.36 o                         
  -2   4   7        535.82        609.03        16.01 o                         
  -1   4   7          0.22          4.59         2.18 o                         
   0   4   7         50.92         36.26         3.12 o                         
   1   4   7       2357.39       2351.29        42.21 o                         
   2   4   7         79.17         93.98         6.08 o                         
   3   4   7        177.45        215.97         7.95 o                         
   4   4   7          1.39          4.81         2.00 o                         
   5   4   7         57.85         55.20         5.30 o                         
   6   4   7         10.75         23.41         2.92 o                         
   7   4   7         29.44         27.31         0.75 o                         
   8   4   7         50.09         63.46         4.96 o                         
   9   4   7        160.62        122.86         3.82 o                         
  10   4   7        620.53        495.07         8.36 o                         
  11   4   7        194.74        222.03         4.56 o                         
  12   4   7        391.99        368.72         7.39 o                         
  13   4   7          7.11          5.37         0.58 o                         
  14   4   7        141.54        129.54         2.15 o                         
  15   4   7         19.55         11.19         1.15 o                         
 -15   5   7         47.01         48.44         2.07 o                         
 -14   5   7         40.40         37.30         1.56 o                         
 -13   5   7        109.76        120.61         6.56 o                         
 -12   5   7         97.84         94.40         3.12 o                         
 -11   5   7        295.01        257.39         4.65 o                         
 -10   5   7         61.28         53.41         1.12 o                         
  -9   5   7         30.62         21.04         0.76 o                         
  -8   5   7         77.13         70.34         4.68 o                         
  -7   5   7        231.72        201.38         2.86 o                         
  -6   5   7        268.73        232.98         4.71 o                         
  -5   5   7         18.31         23.14         1.41 o                         
  -4   5   7          1.84          2.31         2.44 o                         
  -3   5   7        590.51        623.88        18.35 o                         
  -2   5   7        464.63        427.10        10.67 o                         
  -1   5   7          1.13          5.59         2.34 o                         
   0   5   7       1210.80       1130.78        24.16 o                         
   1   5   7        177.45        176.62        11.98 o                         
   2   5   7         84.86        144.79         9.49 o                         
   3   5   7        828.45        786.66        32.98 o                         
   4   5   7        252.67        263.96         4.80 o                         
   5   5   7        457.00        420.85         9.92 o                         
   6   5   7        239.20        220.64         4.47 o                         
   7   5   7        745.36        694.30         8.32 o                         
   8   5   7         33.54         23.38         0.69 o                         
   9   5   7         61.51         84.82         5.90 o                         
  10   5   7        811.99        653.58         9.53 o                         
  11   5   7         36.28         24.69         0.84 o                         
  12   5   7        325.17        326.52         5.37 o                         
  13   5   7         29.84         24.16         0.78 o                         
  14   5   7          9.47         11.91         0.63 o                         
  15   5   7         88.11         55.04         3.10 o                         
 -15   6   7         42.13         38.47         0.99 o                         
 -14   6   7         45.54         48.67         2.13 o                         
 -13   6   7         10.19          8.48         1.56 o                         
 -12   6   7        279.83        287.06         3.74 o                         
 -11   6   7        119.03        113.09         2.46 o                         
 -10   6   7         88.82        101.54         1.54 o                         
  -9   6   7          1.32          3.43         0.57 o                         
  -8   6   7          1.03          1.71         0.53 o                         
  -7   6   7         93.58         94.87         2.88 o                         
  -6   6   7         10.72         13.48         0.60 o                         
  -5   6   7         11.56         13.07         1.50 o                         
  -4   6   7         13.03         16.57         2.02 o                         
  -3   6   7         84.14         74.78         1.85 o                         
  -2   6   7         49.34         57.30         1.47 o                         
  -1   6   7         38.66         44.55         1.44 o                         
   0   6   7        777.56        673.58        19.67 o                         
   1   6   7        390.34        330.47         7.35 o                         
   2   6   7          7.76          8.23         0.57 o                         
   3   6   7         86.34         70.55         2.70 o                         
   4   6   7          2.71          7.35         0.85 o                         
   5   6   7         95.50         90.89         1.07 o                         
   6   6   7         43.79         38.62         0.77 o                         
   7   6   7          0.83          2.46         0.48 o                         
   8   6   7        358.55        354.11         7.39 o                         
   9   6   7        316.05        277.92         4.32 o                         
  10   6   7          0.95          5.87         0.63 o                         
  11   6   7          6.35          3.16         0.63 o                         
  12   6   7          4.79          9.77         1.33 o                         
  13   6   7         54.24         57.30         2.14 o                         
  14   6   7         39.08         26.45         0.89 o                         
 -14   7   7         35.32         25.50         1.14 o                         
 -13   7   7        134.83        139.37         3.45 o                         
 -12   7   7         87.50         97.44         4.10 o                         
 -11   7   7        109.86        108.51         3.51 o                         
 -10   7   7         24.87         27.45         2.32 o                         
  -9   7   7         61.77         48.44         1.18 o                         
  -8   7   7         88.33         68.12         3.91 o                         
  -7   7   7         29.03         32.93         2.56 o                         
  -6   7   7         59.49         64.02         2.93 o                         
  -5   7   7         35.32         56.71         4.40 o                         
  -4   7   7       1531.32       1268.70        21.75 o                         
  -3   7   7         59.03         44.62         0.80 o                         
  -2   7   7         75.45         73.28         2.26 o                         
  -1   7   7          6.10         24.87         0.63 o                         
   0   7   7        417.25        409.28         4.60 o                         
   1   7   7          0.03          5.26         0.43 o                         
   2   7   7        177.60        170.15         6.06 o                         
   3   7   7          3.22         10.87         1.65 o                         
   4   7   7        141.75        154.44         2.30 o                         
   5   7   7        218.65        213.89         2.67 o                         
   6   7   7        282.89        263.71         3.20 o                         
   7   7   7          3.59          9.55         0.74 o                         
   8   7   7         37.72         49.27         2.58 o                         
   9   7   7          0.08          1.49         0.57 o                         
  10   7   7          0.92          2.58         0.57 o                         
  11   7   7         13.65         12.05         1.53 o                         
  12   7   7          0.07          1.37         0.55 o                         
  13   7   7         14.36         11.45         1.33 o                         
  14   7   7         35.38         29.44         1.71 o                         
 -13   8   7         13.92         15.87         1.78 o                         
 -12   8   7         46.92         53.64         4.58 o                         
 -11   8   7          2.16          5.99         0.86 o                         
 -10   8   7        218.67        238.19         7.92 o                         
  -9   8   7        154.79        135.52         4.30 o                         
  -8   8   7        589.84        559.65        16.42 o                         
  -7   8   7       2171.18       2016.50        27.90 o                         
  -6   8   7        226.21        178.20         9.09 o                         
  -5   8   7         33.87         33.49         2.02 o                         
  -4   8   7        470.80        415.42        18.04 o                         
  -3   8   7        458.84        469.96        18.39 o                         
  -2   8   7         18.23         29.04         3.55 o                         
  -1   8   7        183.09        202.71         9.43 o                         
   0   8   7         77.78         83.43         2.50 o                         
   1   8   7        136.15        124.38         3.57 o                         
   2   8   7        474.08        441.26         5.60 o                         
   3   8   7         12.94         29.86         1.49 o                         
   4   8   7         31.65         36.02         0.76 o                         
   5   8   7        250.02        236.44         8.62 o                         
   6   8   7        280.47        259.00         8.78 o                         
   7   8   7        108.77        116.96        16.25 o                         
   8   8   7        194.51        183.73         4.20 o                         
   9   8   7        424.38        408.99         7.82 o                         
  10   8   7         63.84         56.55         0.97 o                         
  11   8   7          1.49          3.79         0.83 o                         
  12   8   7         43.60         37.97         0.92 o                         
  13   8   7          4.29          5.33         1.04 o                         
 -13   9   7         23.90         10.30         3.31 o                         
 -12   9   7         64.46         64.09         3.55 o                         
 -11   9   7         21.68         32.34         2.80 o                         
 -10   9   7          0.01          1.51         0.54 o                         
  -9   9   7         12.84         24.17         2.58 o                         
  -8   9   7         15.98         18.15         1.32 o                         
  -7   9   7          0.43          2.57         0.67 o                         
  -6   9   7          3.53          5.20         0.52 o                         
  -5   9   7        131.36        131.45         6.20 o                         
  -4   9   7        171.60        139.45         3.24 o                         
  -3   9   7          4.95          8.57         0.53 o                         
  -2   9   7         10.65         21.31         1.09 o                         
  -1   9   7          4.03         12.97         1.53 o                         
   0   9   7         84.65        106.84         7.11 o                         
   1   9   7        316.11        314.39        13.87 o                         
   2   9   7        396.31        393.71        10.03 o                         
   3   9   7        234.86        241.70         5.51 o                         
   4   9   7        352.48        404.34        16.56 o                         
   5   9   7          0.02          5.23         0.61 o                         
   6   9   7        655.73        627.92         8.28 o                         
   7   9   7         13.01         23.77         2.63 o                         
   8   9   7         56.79         62.64         1.67 o                         
   9   9   7         71.48         74.04         1.17 o                         
  10   9   7        285.76        303.86         5.30 o                         
  11   9   7         64.80         55.53         2.46 o                         
  12   9   7          2.56          3.65         0.46 o                         
 -11  10   7         35.92         31.74         0.73 o                         
 -10  10   7         52.38         47.37         2.69 o                         
  -9  10   7         38.38         48.32         1.12 o                         
  -8  10   7        125.92        136.69         4.74 o                         
  -7  10   7        297.35        274.11        19.54 o                         
  -6  10   7        213.37        204.97         2.09 o                         
  -5  10   7          2.72          8.01         1.21 o                         
  -4  10   7        114.09        101.83         1.22 o                         
  -3  10   7          0.45          2.72         0.50 o                         
  -2  10   7         13.55         24.75         2.25 o                         
  -1  10   7          2.33          6.62         1.00 o                         
   0  10   7        287.82        299.55         4.65 o                         
   1  10   7        216.05        251.98        17.37 o                         
   2  10   7       1433.34       1367.90        12.82 o                         
   3  10   7        107.53        164.25        18.74 o                         
   4  10   7          0.45          0.96         0.55 o                         
   5  10   7        232.64        251.37        12.01 o                         
   6  10   7         67.80         84.61         7.02 o                         
   7  10   7         77.22         71.60         1.62 o                         
   8  10   7         38.54         34.36         1.24 o                         
   9  10   7          7.99         12.10         1.28 o                         
  10  10   7          3.85         15.56         0.80 o                         
  11  10   7          1.04          4.11         0.91 o                         
 -10  11   7          0.01          1.57         0.35 o                         
  -9  11   7         39.20         38.64         1.98 o                         
  -8  11   7         15.21         16.00         1.68 o                         
  -7  11   7        105.38         91.29         4.32 o                         
  -6  11   7         32.00         45.93         1.07 o                         
  -5  11   7        447.38        527.56         9.30 o                         
  -4  11   7        192.89        224.02        10.00 o                         
  -3  11   7        285.82        294.57         5.00 o                         
  -1  11   7         40.24         49.61         5.30 o                         
   0  11   7          5.26          1.74         0.56 o                         
   1  11   7        124.79        133.03        11.23 o                         
   2  11   7       1021.90       1011.04        18.05 o                         
   3  11   7        414.83        445.12        23.25 o                         
   4  11   7        156.03        142.13        12.21 o                         
   5  11   7          8.83          3.24         0.50 o                         
   6  11   7         37.00         31.75         0.70 o                         
   7  11   7         12.54         18.56         0.65 o                         
   8  11   7          0.41          2.07         0.42 o                         
   9  11   7         18.52         17.53         0.53 o                         
  10  11   7        185.02        133.30        24.06 o                         
  -9  12   7          0.04          0.72         0.49 o                         
  -8  12   7          9.61         12.60         2.24 o                         
  -7  12   7        100.36         73.33         2.95 o                         
  -6  12   7          2.60          2.61         0.51 o                         
  -5  12   7         64.91         73.25         1.14 o                         
  -4  12   7         61.79         66.64         1.08 o                         
  -3  12   7        137.58        128.00         1.77 o                         
  -2  12   7          1.96          3.95         0.65 o                         
  -1  12   7        157.52        188.44        13.63 o                         
   0  12   7         90.98        115.00         4.14 o                         
   1  12   7          2.80          4.39         0.52 o                         
   2  12   7          0.32          6.83         0.74 o                         
   3  12   7          2.68          0.40         0.54 o                         
   4  12   7         11.70         12.22         2.42 o                         
   5  12   7         35.28         34.45         5.57 o                         
   6  12   7         16.71         23.23         2.45 o                         
   7  12   7        120.41        110.45        12.62 o                         
   8  12   7          6.23         15.26         2.62 o                         
  -6  13   7         72.94         66.74         3.16 o                         
  -5  13   7        111.05        116.54         3.52 o                         
  -4  13   7         24.66         28.94         0.91 o                         
  -3  13   7         35.35         57.15         6.85 o                         
  -2  13   7        111.16        124.47         1.97 o                         
  -1  13   7          0.11          4.66         0.84 o                         
   0  13   7          0.65          0.67         0.48 o                         
   1  13   7          7.40          6.95         1.16 o                         
   2  13   7          0.06          2.41         0.51 o                         
   3  13   7         23.06         29.53         2.76 o                         
   4  13   7         21.84         30.12         0.71 o                         
   5  13   7          8.84          8.91         0.49 o                         
   6  13   7         18.86         14.12         0.67 o                         
  -2  14   7          3.54          1.62         0.52 o                         
  -1  14   7          3.07          7.29         0.75 o                         
   0  14   7        112.60        161.33         3.55 o                         
   1  14   7          0.04          0.17         0.35 o                         
   2  14   7         13.61         10.06         0.96 o                         
 -16   0   8          6.37          4.74         0.62 o                         
 -15   0   8        187.09        171.23        12.56 o                         
 -14   0   8        320.47        284.74        12.32 o                         
 -13   0   8        177.28        171.17        11.30 o                         
 -12   0   8        275.23        305.33        13.25 o                         
 -11   0   8       5309.52       4969.08       167.04 o                         
 -10   0   8        977.29        847.30        27.51 o                         
  -9   0   8        367.88        268.08         5.57 o                         
  -8   0   8        588.55        479.67         5.83 o                         
  -7   0   8        518.25        462.91         5.18 o                         
  -6   0   8         67.29        102.00         8.96 o                         
  -5   0   8         48.25         46.42         3.87 o                         
  -4   0   8        114.05        140.17         9.79 o                         
  -3   0   8         63.47         75.95         7.31 o                         
  -2   0   8       4441.01       4886.81       255.47 o                         
  -1   0   8      17929.06      20148.32       507.84 o                         
   0   0   8      16095.77      16939.65       869.75 o                         
   1   0   8       1198.08       1173.08        25.75 o                         
   2   0   8       1768.40       1718.62        59.37 o                         
   3   0   8        715.86        657.85        25.98 o                         
   4   0   8       1287.62       1280.35        60.78 o                         
   5   0   8       1112.01       1079.21        36.08 o                         
   6   0   8        915.06        863.72        23.47 o                         
   7   0   8         97.41        130.27         2.29 o                         
   8   0   8        399.52        328.12         7.45 o                         
   9   0   8        472.90        444.50         6.92 o                         
  10   0   8        251.27        260.73         5.28 o                         
  11   0   8        301.20        317.16         7.33 o                         
  12   0   8        179.15        172.53         3.46 o                         
  13   0   8         66.70         62.18         2.27 o                         
  14   0   8         79.95         67.04         3.36 o                         
  15   0   8         58.22         75.09         5.92 o                         
  16   0   8        340.61        235.75        51.03 o                         
 -16   1   8          0.44          1.24         0.39 o                         
 -15   1   8        178.63        182.58        13.00 o                         
 -14   1   8         50.60         51.98         3.88 o                         
 -13   1   8         14.05         17.41         1.00 o                         
 -12   1   8         59.26         54.78         4.16 o                         
 -11   1   8          0.67          6.24         0.82 o                         
 -10   1   8        105.00         97.52        12.44 o                         
  -9   1   8        253.32        213.25         2.54 o                         
  -8   1   8         26.00         43.59         5.01 o                         
  -7   1   8       2260.43       1835.02        33.11 o                         
  -6   1   8       1859.45       1654.15        39.24 o                         
  -5   1   8          5.81         25.28         2.93 o                         
  -4   1   8       2192.11       2155.28        41.79 o                         
  -3   1   8        250.73        237.24        16.07 o                         
  -2   1   8        572.86        566.88        16.86 o                         
  -1   1   8        779.71        911.16        42.03 o                         
   0   1   8        277.64        298.08         7.96 o                         
   1   1   8        557.53        427.85        22.13 o                         
   2   1   8          3.06          7.67         1.93 o                         
   3   1   8       1131.75        910.35       109.84 o                         
   4   1   8        638.96        574.19        28.82 o                         
   5   1   8          4.02          5.41         1.66 o                         
   6   1   8         53.54         48.72         2.15 o                         
   7   1   8         87.44         81.71         2.33 o                         
   8   1   8        292.62        287.85         7.66 o                         
   9   1   8         54.47         71.39         2.98 o                         
  10   1   8        517.95        493.06         8.03 o                         
  11   1   8       2167.31       2111.66        40.75 o                         
  12   1   8         25.39         28.92         1.96 o                         
  13   1   8         12.06         14.93         1.00 o                         
  14   1   8         19.64         22.78         2.19 o                         
  15   1   8         58.35         43.41         2.18 o                         
  16   1   8          5.85          3.71         0.91 o                         
 -16   2   8          3.83          2.36         0.45 o                         
 -15   2   8          6.77          7.03         0.58 o                         
 -14   2   8          3.19          4.47         0.66 o                         
 -13   2   8        134.11        141.60         5.68 o                         
 -12   2   8        128.57        132.09         3.40 o                         
 -11   2   8        208.19        211.39        10.77 o                         
 -10   2   8        214.52        210.62         5.69 o                         
  -9   2   8        276.68        255.01         4.10 o                         
  -8   2   8        352.79        280.27         5.46 o                         
  -7   2   8        305.01        283.92        12.86 o                         
  -6   2   8         65.90         61.36         4.85 o                         
  -5   2   8         66.35         95.59        16.68 o                         
  -4   2   8         48.02         53.10         2.96 o                         
  -3   2   8        974.96       1075.45        65.61 o                         
  -2   2   8        169.03        212.82         8.53 o                         
  -1   2   8       3745.66       4187.93        67.46 o                         
   0   2   8        135.34        198.89         9.32 o                         
   1   2   8       1254.15       1084.93        18.23 o                         
   2   2   8        268.79        327.11        24.38 o                         
   3   2   8        704.44        657.59        19.01 o                         
   4   2   8       1144.13       1238.90        29.77 o                         
   5   2   8        107.69        101.21        10.18 o                         
   6   2   8          0.88          2.05         0.57 o                         
   7   2   8       1097.47        978.51        26.55 o                         
   8   2   8        207.12        197.37         6.66 o                         
   9   2   8         83.20         75.84         2.56 o                         
  10   2   8         31.64         20.66         1.35 o                         
  11   2   8          6.41          8.94         0.69 o                         
  12   2   8          8.95          7.07         0.63 o                         
  13   2   8        106.14         91.28         2.24 o                         
  14   2   8         49.87         48.37         2.06 o                         
  15   2   8         11.76          8.50         1.20 o                         
 -16   3   8         95.00         97.79         8.15 o                         
 -15   3   8         88.73         84.51         4.93 o                         
 -14   3   8          1.27          4.37         0.58 o                         
 -13   3   8        178.14        210.71        14.18 o                         
 -12   3   8         37.14         30.86         1.12 o                         
 -11   3   8         65.42         62.45         1.47 o                         
 -10   3   8         24.66         28.63         5.56 o                         
  -9   3   8        625.24        582.99        10.24 o                         
  -8   3   8         49.97         39.07         5.72 o                         
  -7   3   8        270.88        230.41         3.10 o                         
  -6   3   8        207.43        184.49         9.55 o                         
  -5   3   8       2765.70       2743.38        88.37 o                         
  -4   3   8        124.44        157.70        13.01 o                         
  -3   3   8         33.78         46.21         8.00 o                         
  -2   3   8          5.27         48.19        19.46 o                         
  -1   3   8        147.70        199.43        46.04 o                         
   0   3   8          2.94         18.39         2.24 o                         
   1   3   8        765.59        699.41        16.58 o                         
   2   3   8        951.92        823.09        59.23 o                         
   3   3   8          8.38          7.70         2.20 o                         
   4   3   8       1731.09       1578.58        37.19 o                         
   5   3   8        135.88        153.38         8.82 o                         
   6   3   8          0.02          4.66         0.57 o                         
   7   3   8        102.55        108.88         9.92 o                         
   8   3   8        351.60        376.07         8.21 o                         
   9   3   8        264.62        233.86        11.38 o                         
  10   3   8        600.64        522.05         9.96 o                         
  11   3   8        857.40        751.86         7.27 o                         
  12   3   8        840.95        863.39        25.77 o                         
  13   3   8         23.26         23.32         1.00 o                         
  14   3   8        269.81        238.69        10.80 o                         
  15   3   8         18.43         11.62         0.92 o                         
 -15   4   8          1.18          1.59         0.38 o                         
 -14   4   8        181.32        175.53         8.23 o                         
 -13   4   8          0.38          2.71         0.82 o                         
 -12   4   8        115.14        108.42         3.48 o                         
 -11   4   8        285.41        297.61         9.43 o                         
 -10   4   8        115.84        108.83         2.11 o                         
  -9   4   8          0.18          4.72         0.63 o                         
  -8   4   8        787.53        662.39        13.37 o                         
  -7   4   8        327.84        246.34         4.17 o                         
  -6   4   8        131.78        116.93         6.31 o                         
  -5   4   8        761.16        674.99        12.23 o                         
  -4   4   8         13.50         27.07         4.23 o                         
  -3   4   8         67.92         33.77         3.80 o                         
  -2   4   8        257.55        205.87         9.20 o                         
  -1   4   8       2377.03       2280.93       169.97 o                         
   0   4   8        224.95        187.32         7.54 o                         
   1   4   8       1124.60       1131.23       118.26 o                         
   2   4   8        350.73        400.47        21.30 o                         
   3   4   8        227.02        218.06         9.64 o                         
   4   4   8       1084.72        983.90        13.37 o                         
   5   4   8        408.75        372.11         5.09 o                         
   6   4   8        224.62        183.90        10.19 o                         
   7   4   8          1.76          3.64         0.63 o                         
   8   4   8         81.00         80.75         2.12 o                         
   9   4   8         21.54         15.68         2.19 o                         
  10   4   8         58.26         66.09         2.94 o                         
  11   4   8         38.39         47.13         1.27 o                         
  12   4   8          0.00          1.53         0.59 o                         
  13   4   8          3.13          3.70         0.58 o                         
  14   4   8          1.30          2.53         0.55 o                         
  15   4   8         65.24         49.73         5.01 o                         
 -15   5   8         50.77         53.43         1.98 o                         
 -14   5   8        102.43         91.93         2.74 o                         
 -13   5   8        184.29        178.18         2.23 o                         
 -12   5   8        173.40        163.60         3.27 o                         
 -11   5   8         48.01         41.42         1.86 o                         
 -10   5   8         92.81         88.25         4.63 o                         
  -9   5   8        255.05        247.31         4.92 o                         
  -8   5   8        123.21        111.01         2.98 o                         
  -7   5   8        377.99        341.55         7.73 o                         
  -6   5   8        367.23        297.80         5.39 o                         
  -5   5   8         70.86         44.26         1.56 o                         
  -4   5   8          0.60          2.06         0.45 o                         
  -3   5   8          4.27          4.39         0.69 o                         
  -2   5   8          7.63         23.38         7.68 o                         
  -1   5   8        119.55         97.49         4.62 o                         
   0   5   8        478.40        466.26        13.39 o                         
   1   5   8        397.15        399.62        14.61 o                         
   2   5   8        125.52        141.36        14.67 o                         
   3   5   8        924.32        905.53        15.29 o                         
   4   5   8         57.48         48.30         0.91 o                         
   5   5   8        277.70        284.60         4.20 o                         
   6   5   8         15.79         12.41         0.66 o                         
   7   5   8          6.67          7.94         0.58 o                         
   8   5   8        112.95        144.44         8.78 o                         
   9   5   8          0.33          2.09         0.59 o                         
  10   5   8          7.45          9.40         0.71 o                         
  11   5   8          0.53          1.63         0.59 o                         
  12   5   8          4.74          6.33         1.26 o                         
  13   5   8         54.00         45.47         1.40 o                         
  14   5   8         13.00         11.13         0.71 o                         
  15   5   8         48.93         30.74         1.59 o                         
 -14   6   8         65.72         65.83         3.85 o                         
 -13   6   8         29.43         29.57         0.73 o                         
 -12   6   8        147.37        146.15         3.85 o                         
 -11   6   8         42.07         56.54         5.16 o                         
 -10   6   8         15.79         18.07         0.74 o                         
  -9   6   8         87.49         71.40         2.49 o                         
  -8   6   8        305.63        286.00         7.47 o                         
  -7   6   8        347.92        284.44        11.21 o                         
  -6   6   8          2.00          3.57         0.97 o                         
  -5   6   8         60.88         62.19         1.91 o                         
  -4   6   8         60.74         61.97         4.06 o                         
  -3   6   8        749.19        676.63        23.16 o                         
  -2   6   8        126.82        162.78         9.35 o                         
  -1   6   8       3219.73       2881.64        29.04 o                         
   0   6   8       1097.59        996.73        11.06 o                         
   1   6   8        395.38        389.68         8.20 o                         
   2   6   8          0.98          0.83         0.45 o                         
   3   6   8        168.35        192.19        16.03 o                         
   4   6   8         18.51         20.54         0.91 o                         
   5   6   8         18.72         24.60         2.05 o                         
   6   6   8          0.66          2.34         0.50 o                         
   7   6   8         19.12         22.20         1.55 o                         
   8   6   8        393.20        380.40         6.41 o                         
   9   6   8          2.53          1.23         0.60 o                         
  10   6   8        137.19        148.10         8.37 o                         
  11   6   8        242.16        242.97        10.86 o                         
  12   6   8         11.17         15.76         2.35 o                         
  13   6   8          0.76          1.49         0.47 o                         
  14   6   8         52.32         32.63         3.11 o                         
 -14   7   8         92.53         58.10         1.39 o                         
 -13   7   8          8.55         13.79         1.68 o                         
 -12   7   8         47.00         67.69         8.36 o                         
 -11   7   8         13.52         14.64         0.65 o                         
 -10   7   8        440.58        400.99        13.36 o                         
  -9   7   8          0.70          1.85         0.63 o                         
  -8   7   8        645.88        633.33        11.25 o                         
  -7   7   8         73.76         53.83         3.38 o                         
  -6   7   8        184.19        172.78         6.97 o                         
  -5   7   8        157.88        145.19         4.04 o                         
  -4   7   8        785.08        727.34         7.52 o                         
  -3   7   8        146.75        109.81         8.48 o                         
  -2   7   8         18.11         38.80         5.04 o                         
  -1   7   8        800.99        716.40        20.03 o                         
   0   7   8        461.79        452.26        10.53 o                         
   1   7   8         46.65         69.35         3.88 o                         
   2   7   8        235.92        207.14         6.57 o                         
   3   7   8         18.00         22.52         1.26 o                         
   4   7   8         32.73         43.07         1.51 o                         
   5   7   8         93.91         84.93         7.77 o                         
   6   7   8        272.92        223.74         3.16 o                         
   7   7   8        694.52        663.48        21.27 o                         
   8   7   8         60.19         80.53         3.48 o                         
   9   7   8         27.19         34.75         0.96 o                         
  10   7   8         15.86         34.65         5.48 o                         
  11   7   8        100.78         85.30         1.73 o                         
  12   7   8        185.37        170.10         5.10 o                         
  13   7   8         68.08         67.53         5.65 o                         
 -13   8   8         73.03         62.41         3.78 o                         
 -12   8   8         22.72         27.59         4.64 o                         
 -11   8   8        206.41        177.87         8.36 o                         
 -10   8   8         14.36         19.35         2.96 o                         
  -9   8   8         52.65         52.35         1.08 o                         
  -8   8   8        153.64        168.00         2.32 o                         
  -7   8   8         35.63         50.19         3.16 o                         
  -6   8   8          4.06          8.66         0.57 o                         
  -5   8   8          0.67          6.16         0.57 o                         
  -4   8   8        160.71        122.57         1.56 o                         
  -3   8   8         57.26         62.02         1.12 o                         
  -2   8   8         32.17         58.64         6.22 o                         
  -1   8   8        775.40        693.63         6.78 o                         
   0   8   8          2.58         10.29         0.99 o                         
   1   8   8        330.79        314.66        18.77 o                         
   2   8   8       1200.91       1134.63        25.98 o                         
   3   8   8          1.63          8.68         0.99 o                         
   4   8   8        857.09        821.88        14.35 o                         
   5   8   8         12.48         26.50         0.78 o                         
   6   8   8         26.51         23.62         0.74 o                         
   7   8   8        751.25        766.94        12.00 o                         
   8   8   8        335.57        303.92        10.45 o                         
   9   8   8         75.94         98.68         8.12 o                         
  10   8   8        128.89        161.86        10.21 o                         
  11   8   8          7.10          5.67         0.61 o                         
  12   8   8         83.59         67.24         2.18 o                         
  13   8   8          9.84          9.44         0.71 o                         
 -12   9   8          0.60          4.26         0.29 o                         
 -11   9   8          4.83          5.13         0.41 o                         
 -10   9   8        113.70        104.63         8.31 o                         
  -9   9   8         54.99         57.36         3.63 o                         
  -8   9   8        347.21        324.66         4.17 o                         
  -7   9   8        460.73        462.64         7.06 o                         
  -6   9   8          7.65          9.68         0.66 o                         
  -5   9   8         24.39         26.94         0.70 o                         
  -4   9   8        159.45        158.15         3.52 o                         
  -3   9   8        154.23        159.99         8.45 o                         
  -2   9   8        123.65        115.84         5.46 o                         
  -1   9   8         49.98         43.27         0.84 o                         
   0   9   8         74.84         98.76         4.85 o                         
   1   9   8         51.16         44.34         4.08 o                         
   2   9   8         64.77         57.75         0.96 o                         
   3   9   8       1732.26       1671.11        19.24 o                         
   4   9   8       1298.62       1306.55        18.01 o                         
   5   9   8        884.07        862.24        14.63 o                         
   6   9   8          6.93          4.80         0.91 o                         
   7   9   8          0.99          7.97         1.55 o                         
   8   9   8          2.32          2.76         0.59 o                         
   9   9   8         41.61         35.59         3.93 o                         
  10   9   8        224.32        231.81         4.13 o                         
  11   9   8         64.30         65.20         3.28 o                         
  12   9   8          0.01          0.67         0.47 o                         
 -11  10   8          2.23          2.21         0.59 o                         
 -10  10   8          0.59          0.56         0.33 o                         
  -9  10   8         58.77         54.57         3.29 o                         
  -8  10   8         41.48         37.62         1.70 o                         
  -7  10   8        173.93        177.41         5.75 o                         
  -6  10   8         32.96         46.18         2.07 o                         
  -5  10   8          0.68          1.50         0.47 o                         
  -4  10   8        466.47        476.64         9.71 o                         
  -3  10   8        106.22        112.36         8.18 o                         
  -2  10   8         33.36         36.03         0.75 o                         
  -1  10   8        219.12        252.44         7.29 o                         
   0  10   8         82.73         95.88         1.22 o                         
   1  10   8          6.04         21.03         2.86 o                         
   2  10   8         18.50         17.28         1.70 o                         
   3  10   8        112.11        119.59         1.38 o                         
   4  10   8         16.05         18.42         0.74 o                         
   5  10   8         27.40         41.46         0.97 o                         
   6  10   8        117.71        121.99         1.88 o                         
   7  10   8        129.02        138.36         7.46 o                         
   8  10   8          0.01          2.01         0.52 o                         
   9  10   8         22.57         19.29         1.74 o                         
  10  10   8         38.16         43.78         3.51 o                         
  11  10   8         41.96         48.21         1.48 o                         
 -10  11   8         10.13         11.11         0.63 o                         
  -9  11   8          5.21          5.43         0.41 o                         
  -8  11   8         14.33         20.19         2.07 o                         
  -7  11   8        145.77        163.79         4.20 o                         
  -6  11   8          5.29          2.88         0.69 o                         
  -5  11   8         33.22         40.63         0.87 o                         
  -4  11   8         38.33         44.32         3.31 o                         
  -3  11   8        362.70        377.56         4.13 o                         
  -2  11   8          0.49          0.82         0.57 o                         
  -1  11   8          5.78         11.00         0.87 o                         
   0  11   8         84.19         73.90         1.03 o                         
   1  11   8          0.12          1.19         0.51 o                         
   2  11   8         52.13         58.00         2.13 o                         
   3  11   8          0.09          5.02         0.59 o                         
   4  11   8         52.74         58.19         4.16 o                         
   5  11   8          7.07          8.65         1.06 o                         
   6  11   8         10.34         17.03         1.68 o                         
   7  11   8          2.08          6.40         1.04 o                         
   8  11   8         29.09         30.18         1.16 o                         
   9  11   8         30.39         30.88         2.56 o                         
  -8  12   8          2.69          0.72         0.30 o                         
  -7  12   8         16.77         15.52         0.66 o                         
  -6  12   8         22.17         28.15         3.44 o                         
  -5  12   8          0.96          1.29         0.56 o                         
  -4  12   8          7.95          9.92         0.68 o                         
  -3  12   8          8.91          7.80         0.55 o                         
  -2  12   8          2.66          7.73         0.61 o                         
  -1  12   8         59.09         78.31         1.12 o                         
   0  12   8        118.43        138.37         6.22 o                         
   1  12   8         18.39         30.65         3.10 o                         
   2  12   8         30.32         35.67         3.46 o                         
   3  12   8          7.24          3.07         0.53 o                         
   4  12   8          3.54          3.61         0.51 o                         
   5  12   8        304.18        321.25         6.68 o                         
   6  12   8        113.94        119.76        10.46 o                         
   7  12   8          5.48          9.26         0.66 o                         
   8  12   8          6.16          6.27         1.10 o                         
  -5  13   8         33.49         38.21         0.82 o                         
  -4  13   8         22.16         23.26         0.73 o                         
  -3  13   8         72.56         55.11         3.19 o                         
  -2  13   8         58.36         49.52         1.18 o                         
  -1  13   8          0.41          1.89         0.46 o                         
   0  13   8        116.21        131.78         5.71 o                         
   1  13   8          9.34         12.74         1.30 o                         
   2  13   8          9.15          5.25         1.25 o                         
   3  13   8         42.07         40.53         2.34 o                         
   4  13   8         37.53         31.17         4.91 o                         
   5  13   8          0.37          3.03         1.31 o                         
 -16   1   9         22.01         20.48         3.16 o                         
 -15   1   9         29.36         18.86         0.99 o                         
 -14   1   9        213.88        197.96         5.81 o                         
 -13   1   9          2.08          6.97         0.93 o                         
 -12   1   9          5.35          2.86         0.76 o                         
 -11   1   9          3.43          2.74         0.72 o                         
 -10   1   9         15.60         18.00         2.60 o                         
  -9   1   9         70.20         69.72         2.99 o                         
  -8   1   9       1784.12       1432.81        41.10 o                         
  -7   1   9        146.66        119.13        10.19 o                         
  -6   1   9         72.52         72.07         1.38 o                         
  -5   1   9        396.35        323.54        22.11 o                         
  -4   1   9        249.40        285.04        15.82 o                         
  -3   1   9         87.32        140.24        35.77 o                         
  -2   1   9       1557.65       1784.24        33.85 o                         
  -1   1   9        754.28        740.11       108.13 o                         
   0   1   9       1174.34       1186.86        80.72 o                         
   1   1   9         32.71         34.80         4.48 o                         
   2   1   9       1217.46       1115.67        20.75 o                         
   3   1   9        808.99        860.58        50.88 o                         
   4   1   9        249.69        263.71        37.51 o                         
   5   1   9         84.61         73.06         2.53 o                         
   6   1   9        614.11        538.10        12.58 o                         
   7   1   9        240.21        212.13         8.39 o                         
   8   1   9        558.53        529.75         9.52 o                         
   9   1   9        690.01        676.60        10.56 o                         
  10   1   9       1155.73       1127.64        18.47 o                         
  11   1   9         13.83         13.31         0.76 o                         
  12   1   9        307.38        270.73         4.56 o                         
  13   1   9         34.89         32.88         1.76 o                         
  14   1   9         42.29         35.19         1.50 o                         
  15   1   9         88.85         95.73         1.93 o                         
 -16   2   9         57.61         47.17         9.41 o                         
 -15   2   9          6.45          6.96         0.98 o                         
 -14   2   9          5.40         11.27         1.40 o                         
 -13   2   9         68.14         67.85         4.44 o                         
 -12   2   9        480.87        460.13        11.09 o                         
 -11   2   9        589.44        565.96        17.45 o                         
 -10   2   9        398.13        350.18        14.17 o                         
  -9   2   9       1186.12        999.33        18.87 o                         
  -8   2   9         16.92         19.62         1.03 o                         
  -7   2   9       4044.31       3530.34        65.61 o                         
  -6   2   9        793.67        722.51        28.22 o                         
  -5   2   9        994.95        915.92        49.03 o                         
  -4   2   9        920.70       1051.03        91.47 o                         
  -3   2   9          7.88          7.74         2.52 o                         
  -2   2   9        381.02        498.84        22.07 o                         
  -1   2   9         15.71         27.80         3.54 o                         
   0   2   9       3337.45       3768.72        59.84 o                         
   1   2   9         31.38         61.88         5.31 o                         
   2   2   9          5.46         14.30         6.84 o                         
   3   2   9        404.51        349.08        10.71 o                         
   4   2   9        384.84        356.73        45.90 o                         
   5   2   9        915.85        874.87        62.72 o                         
   6   2   9       1167.38       1102.06        27.41 o                         
   7   2   9          4.13          4.67         1.10 o                         
   8   2   9          0.00          1.32         0.70 o                         
   9   2   9        381.17        323.03         8.11 o                         
  10   2   9         25.34         34.84         3.85 o                         
  11   2   9        438.90        430.33        11.80 o                         
  12   2   9         38.80         36.61         1.77 o                         
  13   2   9         91.16         84.25         2.58 o                         
  14   2   9          3.52          1.06         0.47 o                         
  15   2   9         96.96         72.40         6.88 o                         
 -15   3   9          0.72          1.19         0.39 o                         
 -14   3   9         52.11         55.50         2.74 o                         
 -13   3   9        187.52        176.59         6.43 o                         
 -12   3   9         63.97         52.76         2.89 o                         
 -11   3   9        287.87        274.69        15.18 o                         
 -10   3   9         36.21         47.99         4.88 o                         
  -9   3   9        176.87        142.55         6.70 o                         
  -8   3   9         34.14         31.16         1.28 o                         
  -7   3   9       2682.77       2263.81        28.48 o                         
  -6   3   9       1490.64       1284.45        14.92 o                         
  -5   3   9         11.93          8.52         0.63 o                         
  -4   3   9        210.72        174.36        15.77 o                         
  -3   3   9        305.45        343.11        10.22 o                         
  -2   3   9         62.98         73.70        12.61 o                         
  -1   3   9        674.44        645.51        14.07 o                         
   0   3   9        236.28        215.10        10.09 o                         
   1   3   9        107.58        123.77        18.52 o                         
   2   3   9         43.60         40.79         3.75 o                         
   3   3   9          2.96          6.30         3.16 o                         
   4   3   9        527.18        467.51        18.87 o                         
   5   3   9         29.22         21.31         0.79 o                         
   6   3   9          0.01          1.85         0.59 o                         
   7   3   9         16.87         18.53         1.20 o                         
   8   3   9        100.30         90.17         3.42 o                         
   9   3   9         40.66         62.69         9.89 o                         
  10   3   9        646.39        671.42        20.92 o                         
  11   3   9        308.41        267.96         7.31 o                         
  12   3   9        239.22        243.01        13.12 o                         
  13   3   9         65.14         61.70         1.53 o                         
  14   3   9          0.11          2.18         0.50 o                         
  15   3   9        101.01         74.82         8.87 o                         
 -15   4   9          3.13          1.44         0.45 o                         
 -14   4   9         37.56         34.31         0.87 o                         
 -13   4   9         11.48         12.67         1.08 o                         
 -12   4   9          5.28          6.21         0.64 o                         
 -11   4   9          0.04          1.92         0.70 o                         
 -10   4   9         29.83         34.99         1.78 o                         
  -9   4   9         96.36         74.24         1.19 o                         
  -8   4   9          9.10         13.23         0.97 o                         
  -7   4   9        398.80        376.27         8.44 o                         
  -6   4   9          0.02          9.05         0.83 o                         
  -5   4   9         51.24         64.18         2.69 o                         
  -4   4   9          6.38          8.48         1.15 o                         
  -3   4   9        104.02         63.50         6.84 o                         
  -2   4   9       2734.28       2723.15        53.05 o                         
  -1   4   9        358.31        416.31        28.37 o                         
   0   4   9        101.29        152.92        15.68 o                         
   1   4   9        311.41        355.03        67.64 o                         
   2   4   9        494.77        391.50        14.91 o                         
   3   4   9         77.34         54.49         1.15 o                         
   4   4   9        128.07        151.04        10.46 o                         
   5   4   9          1.20          3.94         0.71 o                         
   6   4   9         82.82         76.80         4.26 o                         
   7   4   9         46.26         33.63         2.18 o                         
   8   4   9         85.61         71.98         1.14 o                         
   9   4   9          2.56          1.37         0.55 o                         
  10   4   9         91.98         88.74         3.63 o                         
  11   4   9         16.93         20.58         0.77 o                         
  12   4   9         91.38         97.16         1.51 o                         
  13   4   9          3.53          2.98         0.50 o                         
  14   4   9        182.12        122.99         7.81 o                         
 -15   5   9         19.00         15.20         3.87 o                         
 -14   5   9         39.13         33.93         1.25 o                         
 -13   5   9        215.90        212.64         5.27 o                         
 -12   5   9          0.87          1.09         0.54 o                         
 -11   5   9         71.00         77.47         5.18 o                         
 -10   5   9         85.30         66.47         2.82 o                         
  -9   5   9         16.56         19.02         1.65 o                         
  -8   5   9         50.02         71.64         6.71 o                         
  -7   5   9         42.98         40.09         1.57 o                         
  -6   5   9         11.15         13.08         0.67 o                         
  -5   5   9        189.19        200.00         5.12 o                         
  -4   5   9         16.44         26.86         3.02 o                         
  -3   5   9        160.12        140.74         6.45 o                         
  -2   5   9        248.71        247.37        12.53 o                         
  -1   5   9       1224.64       1150.65        14.97 o                         
   0   5   9          0.84          8.79         0.96 o                         
   1   5   9          0.00          5.37         0.62 o                         
   2   5   9        220.44        178.09         4.95 o                         
   3   5   9          2.18         10.10         1.42 o                         
   4   5   9        810.93        760.82        26.44 o                         
   5   5   9        110.73         83.13         3.07 o                         
   6   5   9         13.75          7.58         0.70 o                         
   7   5   9         90.53         84.65         2.23 o                         
   8   5   9        265.05        251.58         4.57 o                         
   9   5   9          8.21         13.43         0.86 o                         
  10   5   9          3.86          4.48         0.64 o                         
  11   5   9        123.19        118.87         2.16 o                         
  12   5   9         14.56         18.26         1.38 o                         
  13   5   9          1.68          2.97         0.92 o                         
  14   5   9         37.08         25.90         6.72 o                         
 -14   6   9          0.42          1.77         0.45 o                         
 -13   6   9        205.30        190.93         6.21 o                         
 -12   6   9         31.69         43.82         5.12 o                         
 -11   6   9          8.32          7.48         0.59 o                         
 -10   6   9        180.70        158.95         9.38 o                         
  -9   6   9         37.26         40.22         3.78 o                         
  -8   6   9          3.85         11.45         1.34 o                         
  -7   6   9        566.85        472.32         7.50 o                         
  -6   6   9        118.61        106.86         4.31 o                         
  -5   6   9        118.11        118.25         5.03 o                         
  -4   6   9         79.23         71.11         1.44 o                         
  -3   6   9        303.25        264.86         4.62 o                         
  -2   6   9        888.21        880.85        25.95 o                         
  -1   6   9        348.79        298.53         6.99 o                         
   0   6   9         44.61         47.89         2.38 o                         
   1   6   9          8.88         23.82         3.86 o                         
   2   6   9         58.50         49.86         3.89 o                         
   3   6   9        359.57        313.99         5.39 o                         
   4   6   9       2016.94       1809.18        18.13 o                         
   5   6   9        670.08        595.97        10.98 o                         
   6   6   9          2.55          1.60         0.66 o                         
   7   6   9        243.51        231.33         5.38 o                         
   8   6   9        281.74        270.24         3.97 o                         
   9   6   9        178.13        174.59         5.21 o                         
  10   6   9        754.54        733.47        14.49 o                         
  11   6   9         30.49         31.85         1.22 o                         
  12   6   9         10.08         10.44         0.63 o                         
  13   6   9         16.65         12.71         1.95 o                         
  14   6   9        141.01         86.17        19.54 o                         
 -13   7   9        135.68        120.49         4.65 o                         
 -12   7   9        250.72        254.42         6.59 o                         
 -11   7   9        219.53        201.28         5.07 o                         
 -10   7   9         95.66         86.48         3.56 o                         
  -9   7   9        100.79        107.79         3.95 o                         
  -8   7   9          4.69          7.46         1.03 o                         
  -7   7   9        944.92        908.90        11.97 o                         
  -6   7   9          1.06          3.69         0.59 o                         
  -5   7   9        574.23        556.74         6.38 o                         
  -4   7   9          1.33          2.83         0.58 o                         
  -3   7   9        781.34        712.39         7.72 o                         
  -2   7   9         57.00         85.01         7.50 o                         
  -1   7   9         23.85         31.97         0.78 o                         
   0   7   9       3448.71       3248.36        75.48 o                         
   1   7   9         68.67         97.25        14.06 o                         
   2   7   9        491.38        470.09         5.44 o                         
   3   7   9         94.57        101.41         6.77 o                         
   4   7   9        485.20        473.12         5.36 o                         
   5   7   9       1195.32       1097.18        15.72 o                         
   6   7   9         13.53          8.97         1.25 o                         
   7   7   9        115.08        103.46         1.40 o                         
   8   7   9         27.24         33.94         1.88 o                         
   9   7   9        174.79        164.04         2.91 o                         
  10   7   9         22.39         26.83         1.51 o                         
  11   7   9          3.34          4.10         0.53 o                         
  12   7   9        183.27        162.21        10.23 o                         
  13   7   9         31.33         23.68         2.69 o                         
 -12   8   9        310.13        271.86        10.15 o                         
 -11   8   9        106.23        109.53         4.63 o                         
 -10   8   9        147.66        133.43         5.02 o                         
  -9   8   9        325.40        343.20         5.41 o                         
  -8   8   9          6.38          8.50         0.89 o                         
  -7   8   9        591.14        545.98         7.64 o                         
  -6   8   9         50.61         57.02         1.43 o                         
  -5   8   9         19.35         20.47         1.20 o                         
  -4   8   9        324.62        306.34         5.55 o                         
  -3   8   9        517.03        475.37        23.94 o                         
  -2   8   9        387.21        427.10        24.27 o                         
  -1   8   9         78.10         73.81         1.12 o                         
   0   8   9       1039.33       1086.90        49.12 o                         
   1   8   9        296.28        326.62        33.10 o                         
   2   8   9        330.66        337.38         8.53 o                         
   3   8   9        256.13        278.61        12.51 o                         
   4   8   9         89.34        106.51         2.61 o                         
   5   8   9          4.34          5.63         0.64 o                         
   6   8   9        162.19        167.89         7.34 o                         
   7   8   9          3.57          7.05         0.88 o                         
   8   8   9        445.09        420.63         5.39 o                         
   9   8   9          0.69          2.96         1.15 o                         
  10   8   9         99.54         87.36         3.49 o                         
  11   8   9          2.00          7.42         1.47 o                         
  12   8   9          0.02          0.78         0.38 o                         
 -12   9   9         35.35         19.90         0.94 o                         
 -11   9   9          3.50          6.12         0.68 o                         
 -10   9   9         15.15         14.17         1.24 o                         
  -9   9   9        224.58        239.99        11.59 o                         
  -8   9   9         11.91         14.26         2.75 o                         
  -7   9   9        303.68        307.42         8.38 o                         
  -6   9   9          5.53          3.17         0.59 o                         
  -5   9   9        134.00        164.68        12.86 o                         
  -4   9   9         24.12         25.17         2.93 o                         
  -3   9   9         89.44         87.15         7.30 o                         
  -2   9   9         44.00         55.86         2.39 o                         
  -1   9   9        875.87        842.10        10.29 o                         
   0   9   9        395.57        384.32        16.53 o                         
   1   9   9         27.64         27.31         1.10 o                         
   2   9   9         25.37         26.98         1.48 o                         
   3   9   9         34.15         34.70         0.91 o                         
   4   9   9          4.86         18.90         3.23 o                         
   5   9   9         13.87         12.81         0.70 o                         
   6   9   9         76.03         82.18         4.63 o                         
   7   9   9        179.53        177.94         4.05 o                         
   8   9   9          7.74         15.23         3.67 o                         
   9   9   9        129.06        160.95         5.67 o                         
  10   9   9         22.12         27.64         2.09 o                         
  11   9   9         23.47         23.41         1.93 o                         
 -10  10   9         11.07          9.78         0.48 o                         
  -9  10   9         37.98         33.09         1.99 o                         
  -8  10   9          3.06          3.22         0.43 o                         
  -7  10   9         31.86         38.48         4.27 o                         
  -6  10   9          7.21         15.32         2.76 o                         
  -5  10   9         10.60         10.27         0.59 o                         
  -4  10   9         17.28         23.52         1.86 o                         
  -3  10   9        175.13        156.78         1.46 o                         
  -2  10   9          0.40          4.61         0.53 o                         
  -1  10   9         38.37         52.87         1.46 o                         
   0  10   9        197.99        218.94         1.86 o                         
   1  10   9          6.06          7.54         0.76 o                         
   2  10   9        108.94         99.15         7.18 o                         
   3  10   9          0.41          3.54         0.60 o                         
   4  10   9        274.04        322.81        15.62 o                         
   5  10   9         35.12         32.87         2.47 o                         
   6  10   9         10.17         10.49         0.58 o                         
   7  10   9          0.32          1.47         0.45 o                         
   8  10   9          0.81          2.00         0.40 o                         
   9  10   9          0.02          1.36         0.41 o                         
  10  10   9         89.65         71.54         5.03 o                         
  -9  11   9         16.02         13.78         0.53 o                         
  -8  11   9         11.27         17.32         1.92 o                         
  -7  11   9          1.57          1.21         0.42 o                         
  -6  11   9          3.28         12.45         1.15 o                         
  -5  11   9         20.39         20.09         3.53 o                         
  -4  11   9        315.46        297.68         2.59 o                         
  -3  11   9         45.15         62.40         7.10 o                         
  -2  11   9         89.48         92.04         1.85 o                         
  -1  11   9        154.99        120.31         1.37 o                         
   0  11   9         85.73        121.56         3.43 o                         
   1  11   9         17.48         30.55         4.60 o                         
   2  11   9          4.25          5.65         0.53 o                         
   3  11   9        116.87        136.99         5.24 o                         
   4  11   9        275.34        339.30         8.75 o                         
   5  11   9         81.13         87.75         4.65 o                         
   6  11   9         59.10         69.95         3.62 o                         
   7  11   9          1.31         13.82         2.22 o                         
   8  11   9         37.23         40.75         1.42 o                         
   9  11   9          1.06          0.34         0.51 o                         
  -7  12   9         25.80         42.45         1.06 o                         
  -6  12   9          2.25          2.59         0.39 o                         
  -5  12   9         27.86         29.96         3.19 o                         
  -4  12   9          7.35          7.89         1.10 o                         
  -3  12   9         31.02         53.77         3.38 o                         
  -2  12   9          0.39          5.07         0.55 o                         
  -1  12   9         81.21         92.39         2.58 o                         
   0  12   9         35.14         51.49         6.69 o                         
   1  12   9         10.92         13.84         1.00 o                         
   2  12   9        197.95        164.26         7.20 o                         
   3  12   9          2.40          5.78         0.77 o                         
   4  12   9        159.84        163.46         2.62 o                         
   5  12   9        124.65        134.01         6.11 o                         
   6  12   9         62.16         44.24         1.29 o                         
   7  12   9        129.29        130.60        12.85 o                         
  -4  13   9         41.47         35.23         2.27 o                         
  -3  13   9         24.23         42.05         4.28 o                         
  -2  13   9          0.43          0.19         0.55 o                         
  -1  13   9          0.30          1.43         0.38 o                         
   0  13   9         71.19         79.14         4.80 o                         
   1  13   9          9.71         19.76         1.98 o                         
   2  13   9         15.38         20.84         3.02 o                         
   3  13   9         20.53         11.72         1.34 o                         
   4  13   9          0.36         -0.14         0.96 o                         
 -15   0  10         75.55         45.62         6.88 o                         
 -14   0  10          2.71          0.54         0.77 o                         
 -13   0  10         29.00         26.40         1.90 o                         
 -12   0  10         69.94         60.14         2.69 o                         
 -11   0  10        232.39        203.11         5.30 o                         
 -10   0  10        284.78        236.40         6.41 o                         
  -9   0  10          4.26          6.39         1.26 o                         
  -8   0  10        369.05        284.57         6.25 o                         
  -7   0  10       6522.66       5739.47        48.38 o                         
  -6   0  10       4319.64       3877.65        46.04 o                         
  -5   0  10         64.10         88.60         1.97 o                         
  -4   0  10         72.43         66.28         1.79 o                         
  -3   0  10       2289.00       2439.49       225.77 o                         
  -2   0  10       4532.25       4987.03       139.69 o                         
  -1   0  10        597.96        735.73        20.51 o                         
   0   0  10       3388.70       3443.59        68.31 o                         
   1   0  10         70.93         76.30        10.58 o                         
   2   0  10        712.73        730.97        99.79 o                         
   3   0  10         31.24         19.60         1.75 o                         
   4   0  10          1.22          2.92         0.72 o                         
   5   0  10        404.46        342.29         7.59 o                         
   6   0  10       4918.47       4584.17        69.72 o                         
   7   0  10        202.65        208.10         3.30 o                         
   8   0  10       5501.56       5149.18       127.78 o                         
   9   0  10        138.08        119.54         2.57 o                         
  10   0  10          5.94          5.83         1.03 o                         
  11   0  10        696.03        733.71         9.81 o                         
  12   0  10         47.99         45.38         1.41 o                         
  13   0  10         12.20         10.19         1.15 o                         
  14   0  10          0.37          0.81         0.64 o                         
  15   0  10         32.33         20.88         1.52 o                         
 -15   1  10         11.29          7.92         0.73 o                         
 -14   1  10         29.17         25.14         1.56 o                         
 -13   1  10         29.21         47.17         7.25 o                         
 -12   1  10         18.88         16.11         0.83 o                         
 -11   1  10          0.05          6.30         1.02 o                         
 -10   1  10          4.90         22.85         2.72 o                         
  -9   1  10         10.92         16.37         2.24 o                         
  -8   1  10        940.42        826.61        13.83 o                         
  -7   1  10        867.33        779.31        24.46 o                         
  -6   1  10       1504.41       1289.33        21.93 o                         
  -5   1  10        145.24        121.65         5.34 o                         
  -4   1  10         72.99        125.59         7.13 o                         
  -3   1  10        109.58        101.32         8.18 o                         
  -2   1  10        184.66        192.94         8.29 o                         
  -1   1  10        138.80        155.52         8.73 o                         
   0   1  10        717.06        780.72        35.72 o                         
   1   1  10       1413.51       1396.33        78.00 o                         
   2   1  10       1165.66       1180.02        89.66 o                         
   3   1  10        207.99        204.35         6.82 o                         
   4   1  10         61.07         45.98         1.24 o                         
   5   1  10         81.60         51.96         2.02 o                         
   6   1  10        218.21        208.25         4.11 o                         
   7   1  10          9.84          7.17         0.75 o                         
   8   1  10         21.31         16.40         0.88 o                         
   9   1  10        140.81        135.11         6.60 o                         
  10   1  10         32.29         24.02         0.91 o                         
  11   1  10        245.83        230.87         5.95 o                         
  12   1  10        249.76        259.09        13.79 o                         
  13   1  10         27.53         27.87         1.27 o                         
  14   1  10         27.78         27.32         1.01 o                         
  15   1  10         50.76         48.55         4.33 o                         
 -15   2  10         86.21         55.72         3.19 o                         
 -14   2  10          0.55          2.37         0.47 o                         
 -13   2  10          4.29          5.67         0.62 o                         
 -12   2  10          7.79         13.41         1.73 o                         
 -11   2  10       1069.51        954.99        11.35 o                         
 -10   2  10          5.13         11.98         1.01 o                         
  -9   2  10        133.60        122.79         3.43 o                         
  -8   2  10         15.27         14.64         1.73 o                         
  -7   2  10        902.99        838.80        14.00 o                         
  -6   2  10        673.92        585.80         6.68 o                         
  -5   2  10          9.53         12.65         2.44 o                         
  -4   2  10          1.51          6.91         1.02 o                         
  -3   2  10        124.27         88.47         2.64 o                         
  -2   2  10        621.08        643.42        15.69 o                         
  -1   2  10        128.34        155.30        20.88 o                         
   0   2  10        274.13        355.54        18.54 o                         
   1   2  10         17.02         28.66         5.36 o                         
   2   2  10         12.42         12.34         3.78 o                         
   3   2  10         14.15         24.04         1.35 o                         
   4   2  10        241.75        247.24        11.14 o                         
   5   2  10       2510.13       2319.85        41.05 o                         
   6   2  10          1.16          4.30         0.87 o                         
   7   2  10         53.17         54.22         2.34 o                         
   8   2  10        150.96        145.02         4.52 o                         
   9   2  10        606.10        599.00        11.04 o                         
  10   2  10         12.96         11.29         0.77 o                         
  11   2  10          7.68         15.61         1.17 o                         
  12   2  10         57.60         57.53         4.74 o                         
  13   2  10        356.39        345.18        12.74 o                         
  14   2  10          5.25          6.76         0.82 o                         
 -15   3  10        129.87        108.48         4.68 o                         
 -14   3  10        139.02        137.62         9.82 o                         
 -13   3  10         93.98         88.57         2.83 o                         
 -12   3  10          1.93          1.66         0.62 o                         
 -11   3  10        231.59        210.74         2.45 o                         
 -10   3  10        426.22        366.68         6.28 o                         
  -9   3  10         58.59         56.49         4.56 o                         
  -8   3  10       2053.92       1853.91        36.06 o                         
  -7   3  10        122.47         94.22         5.86 o                         
  -6   3  10        128.64        123.94         8.34 o                         
  -5   3  10        319.02        302.18         2.80 o                         
  -4   3  10        672.61        584.62        16.12 o                         
  -3   3  10        100.60         78.96         2.41 o                         
  -2   3  10          1.35          1.44         0.57 o                         
  -1   3  10          1.15          3.73         0.98 o                         
   0   3  10        196.72        228.97        15.98 o                         
   1   3  10          0.41          1.05         0.76 o                         
   2   3  10         11.81         17.29         1.51 o                         
   3   3  10        448.11        420.95        14.75 o                         
   4   3  10       3333.90       3136.34        38.48 o                         
   5   3  10        518.01        460.96         5.01 o                         
   6   3  10        104.61         83.97         1.44 o                         
   7   3  10          4.94          2.57         0.69 o                         
   8   3  10          0.90          1.96         0.66 o                         
   9   3  10        246.91        238.98         4.73 o                         
  10   3  10        922.73        861.45        13.69 o                         
  11   3  10        328.98        332.40        10.45 o                         
  12   3  10         51.37         56.40         4.74 o                         
  13   3  10         51.94         49.73         3.23 o                         
  14   3  10         58.25         56.03         2.07 o                         
 -15   4  10         16.53         10.34         1.03 o                         
 -14   4  10         11.12          8.75         0.63 o                         
 -13   4  10          7.72         10.95         0.97 o                         
 -12   4  10          8.82          9.36         0.82 o                         
 -11   4  10         49.78         44.34         1.92 o                         
 -10   4  10        145.21        137.73         8.14 o                         
  -9   4  10          0.98          1.02         0.56 o                         
  -8   4  10          1.01          2.24         0.56 o                         
  -7   4  10        402.56        336.29        20.14 o                         
  -6   4  10        131.72        127.43         7.89 o                         
  -5   4  10        302.65        269.31        11.68 o                         
  -4   4  10        321.97        273.27        10.46 o                         
  -3   4  10         80.88         69.85         1.45 o                         
  -2   4  10        122.45        134.26         2.43 o                         
  -1   4  10        180.05        175.93        12.66 o                         
   0   4  10         62.66         43.58         3.30 o                         
   1   4  10        809.41        691.98        30.33 o                         
   2   4  10        327.86        290.47         4.37 o                         
   3   4  10         26.47         39.05         3.32 o                         
   4   4  10        365.06        330.26         6.53 o                         
   5   4  10        885.40        876.85        46.08 o                         
   6   4  10        554.27        474.94         6.08 o                         
   7   4  10         33.43         27.07         2.05 o                         
   8   4  10          0.07          0.76         0.63 o                         
   9   4  10        113.08        123.26         9.89 o                         
  10   4  10         80.36         82.96         5.15 o                         
  11   4  10        667.82        673.26        12.47 o                         
  12   4  10         12.63         13.43         1.24 o                         
  13   4  10        343.30        318.79        13.54 o                         
  14   4  10          8.40          5.47         0.76 o                         
 -14   5  10        184.37        172.92         2.84 o                         
 -13   5  10         32.64         25.80         3.06 o                         
 -12   5  10         36.06         29.55         2.41 o                         
 -11   5  10         32.82         32.44         1.28 o                         
 -10   5  10        408.41        391.43         6.72 o                         
  -9   5  10          2.68          3.73         0.74 o                         
  -8   5  10         14.14         12.58         0.70 o                         
  -7   5  10         24.90         20.60         0.84 o                         
  -6   5  10        127.92        128.96         1.75 o                         
  -5   5  10         62.10         70.10         5.11 o                         
  -4   5  10         23.45         23.79         1.35 o                         
  -3   5  10          1.75          7.50         0.99 o                         
  -2   5  10        485.73        483.25         8.72 o                         
  -1   5  10        129.85        143.94        12.16 o                         
   0   5  10        432.02        403.52        14.86 o                         
   1   5  10        150.27        143.01         5.44 o                         
   2   5  10        425.76        417.97        12.58 o                         
   3   5  10         39.36         45.09         3.08 o                         
   4   5  10         16.01         20.33         1.80 o                         
   5   5  10          0.80          6.17         0.79 o                         
   6   5  10         19.31         26.17         0.95 o                         
   7   5  10        842.31        817.59        16.40 o                         
   8   5  10          7.12          8.28         1.18 o                         
   9   5  10         95.46         80.69         6.19 o                         
  10   5  10        111.01        111.19         3.80 o                         
  11   5  10         89.67         97.14         5.21 o                         
  12   5  10        330.35        323.91        10.50 o                         
  13   5  10          1.48          1.23         0.54 o                         
  14   5  10          9.20          1.31         1.03 o                         
 -14   6  10         46.23         26.81         1.64 o                         
 -13   6  10        104.50        110.18         4.29 o                         
 -12   6  10        268.91        257.03         4.55 o                         
 -11   6  10         14.38         14.64         1.21 o                         
 -10   6  10        164.81        165.62         3.36 o                         
  -9   6  10         14.32         20.09         0.78 o                         
  -8   6  10          0.03          1.09         0.59 o                         
  -7   6  10        340.51        334.08         4.10 o                         
  -6   6  10         98.96         99.81         3.93 o                         
  -5   6  10         62.62         74.85         3.01 o                         
  -4   6  10         21.06         28.94         2.90 o                         
  -3   6  10        115.96        124.52         4.03 o                         
  -2   6  10         50.70         60.30         4.21 o                         
  -1   6  10        308.76        299.92         3.12 o                         
   0   6  10        628.73        590.10         4.83 o                         
   1   6  10         95.83        105.83        14.81 o                         
   2   6  10         13.84         19.62         0.88 o                         
   3   6  10        635.60        588.22         8.08 o                         
   4   6  10         34.58         35.59         3.00 o                         
   5   6  10         41.16         30.94         1.00 o                         
   6   6  10        263.64        231.17         3.42 o                         
   7   6  10         18.06         23.21         0.88 o                         
   8   6  10       1097.91       1049.24        14.67 o                         
   9   6  10          3.58          7.28         1.45 o                         
  10   6  10         32.29         29.32         2.52 o                         
  11   6  10         19.35         36.63         6.09 o                         
  12   6  10          4.84          6.22         0.85 o                         
  13   6  10         32.16         22.34         2.77 o                         
 -13   7  10          2.55          4.46         0.98 o                         
 -12   7  10         39.30         34.73         0.91 o                         
 -11   7  10         32.15         27.99         2.70 o                         
 -10   7  10          5.74          5.01         0.54 o                         
  -9   7  10        506.36        543.38         8.58 o                         
  -8   7  10          0.04          4.04         0.62 o                         
  -7   7  10         25.52         32.90         1.64 o                         
  -6   7  10        366.68        317.18         6.70 o                         
  -5   7  10         60.31         53.80         4.51 o                         
  -4   7  10         41.07         39.97         1.18 o                         
  -3   7  10        447.19        431.95        10.52 o                         
  -2   7  10        955.85        852.32        22.06 o                         
  -1   7  10       1257.43       1090.67         9.27 o                         
   0   7  10       1012.46        920.08        15.59 o                         
   1   7  10        291.19        286.65        13.76 o                         
   2   7  10         10.51         19.30         2.60 o                         
   3   7  10         31.25         35.78         0.98 o                         
   4   7  10         28.90         23.13         1.05 o                         
   5   7  10          0.33          3.98         0.64 o                         
   6   7  10          0.07          2.19         0.67 o                         
   7   7  10        774.82        772.43        20.93 o                         
   8   7  10         57.82         92.48        15.61 o                         
   9   7  10         40.40         43.27         1.47 o                         
  10   7  10        194.42        194.39        14.42 o                         
  11   7  10          0.46          7.67         0.95 o                         
  12   7  10         70.15         64.93         6.63 o                         
 -12   8  10          0.61          2.44         0.73 o                         
 -11   8  10        161.80        139.31         4.14 o                         
 -10   8  10         42.41         37.01         2.05 o                         
  -9   8  10        168.17        166.21        13.65 o                         
  -8   8  10        169.31        185.16         2.07 o                         
  -7   8  10         93.61        107.71         6.69 o                         
  -6   8  10        115.64        131.61         4.51 o                         
  -5   8  10        163.13        162.10        10.54 o                         
  -4   8  10         15.45         15.83         0.73 o                         
  -3   8  10          8.26          8.35         0.61 o                         
  -2   8  10        240.68        211.07         2.41 o                         
  -1   8  10         92.55         90.88         2.96 o                         
   0   8  10          7.22         16.57         1.47 o                         
   1   8  10          4.10         14.71         2.33 o                         
   2   8  10        157.94        167.59         2.61 o                         
   3   8  10          2.19         12.19         2.38 o                         
   4   8  10        329.59        300.28         4.01 o                         
   5   8  10        653.17        596.25         9.78 o                         
   6   8  10         44.02         54.39         3.08 o                         
   7   8  10         95.73         84.06         2.39 o                         
   8   8  10         24.06         25.59         3.70 o                         
   9   8  10         95.39         93.13        11.14 o                         
  10   8  10        157.42        157.11        15.83 o                         
  11   8  10        165.71        162.02         8.42 o                         
  12   8  10          9.04          8.20         0.96 o                         
 -11   9  10          3.46          2.83         0.47 o                         
 -10   9  10          6.44          8.06         0.71 o                         
  -9   9  10        123.72        116.78         2.03 o                         
  -8   9  10          0.50          0.44         0.48 o                         
  -7   9  10        221.75        229.74         9.14 o                         
  -6   9  10         90.63         93.52         4.11 o                         
  -5   9  10         72.85         75.29         6.12 o                         
  -4   9  10        106.70        108.83         1.47 o                         
  -3   9  10         34.14         39.29         1.09 o                         
  -2   9  10        174.32        166.20         1.74 o                         
  -1   9  10        832.04        758.83         5.14 o                         
   0   9  10          1.15          4.06         0.59 o                         
   1   9  10        244.10        269.46         5.42 o                         
   2   9  10         52.41         69.93         2.31 o                         
   3   9  10        412.79        493.62         7.34 o                         
   4   9  10         11.71         16.77         1.72 o                         
   5   9  10         53.66         49.33         2.93 o                         
   6   9  10          1.00          5.24         0.72 o                         
   7   9  10          1.47          0.34         0.52 o                         
   8   9  10          0.22          1.59         0.54 o                         
   9   9  10        178.22        163.91         3.46 o                         
  10   9  10        104.12         77.21         8.22 o                         
  11   9  10         29.08         13.03         1.24 o                         
 -10  10  10         11.83         10.45         2.37 o                         
  -9  10  10          6.34          8.90         1.75 o                         
  -8  10  10          4.83          5.04         0.86 o                         
  -7  10  10          8.92         12.40         0.55 o                         
  -6  10  10         10.41         15.71         0.70 o                         
  -5  10  10        120.24        133.27        13.12 o                         
  -4  10  10        294.66        333.06        22.08 o                         
  -3  10  10        230.75        239.29         5.14 o                         
  -2  10  10          8.83         10.02         0.59 o                         
  -1  10  10        749.60        854.57        13.64 o                         
   0  10  10        289.47        319.97        10.52 o                         
   1  10  10         89.70        100.45         3.75 o                         
   2  10  10         16.45         17.66         2.23 o                         
   3  10  10        292.96        315.19         9.60 o                         
   4  10  10        376.65        431.65        14.65 o                         
   5  10  10          0.31          4.21         1.08 o                         
   6  10  10         82.54         82.06         1.29 o                         
   7  10  10         28.66         28.42         0.91 o                         
   8  10  10         36.07         39.08         1.05 o                         
   9  10  10          0.01          1.15         0.39 o                         
  -8  11  10          0.01          1.01         0.32 o                         
  -7  11  10         14.36         14.84         0.55 o                         
  -6  11  10          2.42          8.79         1.07 o                         
  -5  11  10          2.62          8.91         1.50 o                         
  -4  11  10          3.04          4.59         1.05 o                         
  -3  11  10         42.21         47.61         5.59 o                         
  -2  11  10         14.49         17.91         2.70 o                         
  -1  11  10         19.68         33.45         2.91 o                         
   0  11  10         55.29         68.42         7.28 o                         
   1  11  10          7.71          7.40         0.51 o                         
   2  11  10          7.84         12.10         0.69 o                         
   3  11  10         50.47         52.92         0.98 o                         
   4  11  10         78.17        104.75         7.41 o                         
   5  11  10        230.05        243.97        12.53 o                         
   6  11  10          5.59          7.81         2.13 o                         
   7  11  10         22.97         24.82         4.29 o                         
   8  11  10         79.12         83.30         1.79 o                         
  -6  12  10         41.88         37.74         1.59 o                         
  -5  12  10          8.25         18.38         1.94 o                         
  -4  12  10         10.20         25.10         6.07 o                         
  -3  12  10        111.95        137.67         6.73 o                         
  -2  12  10          9.09         11.62         1.29 o                         
  -1  12  10        477.95        521.54         9.18 o                         
   0  12  10        188.49        220.30        16.27 o                         
   1  12  10         49.03         63.28         6.89 o                         
   2  12  10         93.81        124.04         1.45 o                         
   3  12  10         65.79         72.67         1.85 o                         
   4  12  10          0.21          0.80         0.31 o                         
   5  12  10        101.00         99.97        10.82 o                         
   6  12  10         67.32         46.66         2.21 o                         
  -2  13  10        183.36        157.18         8.34 o                         
  -1  13  10          6.58          3.21         0.40 o                         
   0  13  10         12.62         12.27         0.69 o                         
   1  13  10          0.23          3.58         0.59 o                         
 -15   1  11         15.07         12.93         0.63 o                         
 -14   1  11         64.42         56.47         2.83 o                         
 -13   1  11         59.76         57.83         2.71 o                         
 -12   1  11        305.26        279.24         8.83 o                         
 -11   1  11        187.30        165.49         7.44 o                         
 -10   1  11          2.97          5.71         1.52 o                         
  -9   1  11        183.28        171.93         2.77 o                         
  -8   1  11          3.92         10.43         0.75 o                         
  -7   1  11        451.52        377.08         8.34 o                         
  -6   1  11        437.41        379.43         6.77 o                         
  -5   1  11        581.84        498.70        12.48 o                         
  -4   1  11        547.98        499.70        12.67 o                         
  -3   1  11        249.71        231.24         6.40 o                         
  -2   1  11          0.22          6.69         0.85 o                         
  -1   1  11       2158.35       2237.70        66.12 o                         
   0   1  11         93.77        125.71         7.83 o                         
   1   1  11         42.34         36.00         3.16 o                         
   2   1  11        178.95        198.28         7.64 o                         
   3   1  11         67.65         71.64         4.04 o                         
   4   1  11       1341.00       1288.40        27.11 o                         
   5   1  11       1511.44       1388.68        35.17 o                         
   6   1  11         85.86         84.95         2.99 o                         
   7   1  11         51.89         61.31         4.21 o                         
   8   1  11         47.81         41.65         1.71 o                         
   9   1  11        160.95        159.82         5.11 o                         
  10   1  11         45.44         49.91         1.19 o                         
  11   1  11          0.01          2.64         0.71 o                         
  12   1  11          2.92          4.04         0.62 o                         
  13   1  11          0.04          1.01         0.52 o                         
  14   1  11         54.87         51.25         1.68 o                         
 -15   2  11          0.56          0.74         0.46 o                         
 -14   2  11         79.05         80.67         3.71 o                         
 -13   2  11          1.43          2.07         0.59 o                         
 -12   2  11        244.12        247.42         4.84 o                         
 -11   2  11        157.79        144.11         7.46 o                         
 -10   2  11          5.66         12.29         2.21 o                         
  -9   2  11        181.00        145.51         2.03 o                         
  -8   2  11        537.90        496.20        16.29 o                         
  -7   2  11       1953.45       1750.81        17.35 o                         
  -6   2  11       2431.83       2155.38        33.79 o                         
  -5   2  11          0.02          3.22         0.52 o                         
  -4   2  11        327.79        311.66         5.82 o                         
  -3   2  11          0.96          4.14         0.53 o                         
  -2   2  11        129.70        118.10         4.23 o                         
  -1   2  11        828.81        772.92        14.32 o                         
   0   2  11       1191.23       1148.31        24.35 o                         
   1   2  11         87.32         81.15         4.22 o                         
   2   2  11         43.89         49.93         3.49 o                         
   3   2  11       1046.50       1012.74        27.33 o                         
   4   2  11          0.08          4.83         0.59 o                         
   5   2  11        106.44         91.38         3.33 o                         
   6   2  11        553.13        530.16        14.04 o                         
   7   2  11         13.21         11.94         0.73 o                         
   8   2  11         84.13         80.14         4.06 o                         
   9   2  11        244.21        248.30         9.67 o                         
  10   2  11        216.69        232.39         3.47 o                         
  11   2  11        127.94        137.39         1.82 o                         
  12   2  11        203.04        187.14         4.68 o                         
  13   2  11          0.60          1.87         0.50 o                         
  14   2  11        436.14        355.75        25.36 o                         
 -14   3  11        301.15        309.00        16.82 o                         
 -13   3  11         15.83         26.41         1.33 o                         
 -12   3  11        528.76        501.54         7.35 o                         
 -11   3  11        293.66        287.67         2.91 o                         
 -10   3  11         57.10         61.70         6.08 o                         
  -9   3  11        119.15        122.50         8.43 o                         
  -8   3  11        209.59        199.90         2.48 o                         
  -7   3  11        359.36        321.10        16.05 o                         
  -6   3  11        445.79        416.10         9.44 o                         
  -5   3  11         51.76         53.12         4.38 o                         
  -4   3  11          0.41          7.47         0.57 o                         
  -3   3  11       1310.71       1138.78        22.99 o                         
  -2   3  11        159.05        139.86         9.11 o                         
  -1   3  11         31.37         29.31         3.26 o                         
   0   3  11        182.30        179.64         5.78 o                         
   1   3  11        205.48        185.84         4.40 o                         
   2   3  11        400.62        344.15        21.61 o                         
   3   3  11         13.99         14.61         1.18 o                         
   4   3  11        450.97        474.34         6.54 o                         
   5   3  11          0.92          2.41         0.67 o                         
   6   3  11         23.82         23.82         1.06 o                         
   7   3  11          0.48          1.01         0.57 o                         
   8   3  11         21.78         20.37         1.12 o                         
   9   3  11          8.31          9.65         1.74 o                         
  10   3  11        447.90        443.41        17.31 o                         
  11   3  11        127.27        126.62         6.91 o                         
  12   3  11          4.44          6.34         1.71 o                         
  13   3  11          2.32          5.59         0.60 o                         
  14   3  11          0.23          1.93         0.59 o                         
 -14   4  11          7.43          6.72         1.55 o                         
 -13   4  11          5.65          3.82         0.49 o                         
 -12   4  11         87.95         95.51         7.80 o                         
 -11   4  11         84.66         71.08         1.80 o                         
 -10   4  11         30.53         32.87         1.76 o                         
  -9   4  11         27.10         20.00         1.06 o                         
  -8   4  11        320.37        309.17         8.33 o                         
  -7   4  11        337.16        307.44         8.80 o                         
  -6   4  11        589.90        543.46        24.94 o                         
  -5   4  11         51.25         40.61         3.32 o                         
  -4   4  11         26.97         37.49         0.83 o                         
  -3   4  11          1.75          8.92         0.88 o                         
  -2   4  11          8.73         20.16         1.93 o                         
  -1   4  11        121.29         90.04         2.21 o                         
   0   4  11        190.10        197.83        22.44 o                         
   1   4  11        799.15        723.68         9.65 o                         
   2   4  11        107.70         95.07         2.17 o                         
   3   4  11         17.21         32.84         3.96 o                         
   4   4  11         70.89         48.14         7.17 o                         
   5   4  11        577.31        527.39        31.69 o                         
   6   4  11          8.21         14.71         2.24 o                         
   7   4  11          2.92          4.10         0.89 o                         
   8   4  11         18.31         19.93         1.02 o                         
   9   4  11         92.92         93.81         3.68 o                         
  10   4  11        193.70        171.76         4.11 o                         
  11   4  11         32.29         35.41         2.53 o                         
  12   4  11         22.19         23.38         0.87 o                         
  13   4  11         46.21         42.63         2.89 o                         
 -14   5  11         34.54         14.08         2.10 o                         
 -13   5  11         13.26          9.14         0.65 o                         
 -12   5  11        247.48        242.16         3.07 o                         
 -11   5  11        330.40        309.72        10.54 o                         
 -10   5  11         32.67         32.15         1.18 o                         
  -9   5  11        117.42        108.35         6.96 o                         
  -8   5  11         13.28         11.45         2.90 o                         
  -7   5  11        248.94        220.88         5.30 o                         
  -6   5  11          0.77          8.41         1.50 o                         
  -5   5  11        657.91        585.87        12.58 o                         
  -4   5  11        143.84        154.80         3.55 o                         
  -3   5  11        414.88        421.80        12.41 o                         
  -2   5  11        120.20        114.43         2.74 o                         
  -1   5  11         43.56         41.80         4.11 o                         
   0   5  11         22.64         25.71         2.85 o                         
   1   5  11         12.19         21.22         2.28 o                         
   2   5  11         20.35         16.25         1.77 o                         
   3   5  11         63.60         70.02         4.38 o                         
   4   5  11        299.54        314.15        13.58 o                         
   5   5  11        927.34        880.83        22.52 o                         
   6   5  11         73.21         70.93         1.43 o                         
   7   5  11         55.92         50.81         3.49 o                         
   8   5  11        158.46        144.59        10.36 o                         
   9   5  11          0.17          2.18         0.76 o                         
  10   5  11         48.71         48.78         1.27 o                         
  11   5  11        368.55        373.90         4.82 o                         
  12   5  11          0.90          4.34         1.35 o                         
  13   5  11         43.44         32.74         5.18 o                         
 -13   6  11         21.47         12.16         1.91 o                         
 -12   6  11          9.99          8.06         0.70 o                         
 -11   6  11          0.11          1.84         0.51 o                         
 -10   6  11         59.03         67.09         2.58 o                         
  -9   6  11        334.53        326.51        16.82 o                         
  -8   6  11         79.90         81.30         2.13 o                         
  -7   6  11         44.31         41.96         2.40 o                         
  -6   6  11         29.91         46.10         5.16 o                         
  -5   6  11        180.58        176.99         2.87 o                         
  -4   6  11          6.83          9.78         0.58 o                         
  -3   6  11          2.07          1.57         0.46 o                         
  -2   6  11        235.31        206.45         8.93 o                         
  -1   6  11         25.11         17.45         1.24 o                         
   0   6  11        404.29        387.91         3.74 o                         
   1   6  11          1.17          2.46         0.56 o                         
   2   6  11         35.20         31.18         2.16 o                         
   3   6  11        523.26        488.77         8.46 o                         
   4   6  11        133.54        131.59         2.31 o                         
   5   6  11        323.02        318.97        14.82 o                         
   6   6  11          1.39          1.12         0.73 o                         
   7   6  11          3.13          4.02         0.78 o                         
   8   6  11          9.04         13.83         1.10 o                         
   9   6  11         74.90         72.07         1.36 o                         
  10   6  11        537.38        533.71         8.11 o                         
  11   6  11        542.53        549.34        17.23 o                         
  12   6  11        223.62        173.45        26.84 o                         
 -12   7  11          4.05          2.41         0.42 o                         
 -11   7  11        167.07        150.61         5.27 o                         
 -10   7  11          9.35         13.90         1.30 o                         
  -9   7  11          1.31          2.34         0.53 o                         
  -8   7  11        101.21        103.46         3.90 o                         
  -7   7  11         35.76         29.10         2.27 o                         
  -6   7  11         20.25         27.68         3.68 o                         
  -5   7  11          2.86          7.26         0.64 o                         
  -4   7  11         13.87         19.05         2.99 o                         
  -3   7  11        927.19        915.31        16.29 o                         
  -2   7  11        298.77        266.79        14.01 o                         
  -1   7  11        513.59        535.41        24.65 o                         
   0   7  11        210.90        196.70         3.20 o                         
   1   7  11        198.12        219.67         3.49 o                         
   2   7  11         16.60         40.37         6.99 o                         
   3   7  11         96.35        112.28         9.73 o                         
   4   7  11        114.78        108.63         1.82 o                         
   5   7  11        496.11        503.95         8.25 o                         
   6   7  11        143.80        166.42        11.06 o                         
   7   7  11         54.05         49.27         6.04 o                         
   8   7  11        255.55        278.33         3.13 o                         
   9   7  11        361.00        347.87        12.48 o                         
  10   7  11        125.89        126.26         2.40 o                         
  11   7  11          2.13          8.66         2.50 o                         
  12   7  11         13.37          8.94         1.03 o                         
 -11   8  11         24.39         25.33         1.05 o                         
 -10   8  11         56.70         58.69         1.65 o                         
  -9   8  11          0.17          2.63         0.50 o                         
  -8   8  11         77.21         92.68         4.78 o                         
  -7   8  11          0.31          2.37         0.54 o                         
  -6   8  11         26.98         36.05         1.20 o                         
  -5   8  11         25.39         31.64         2.10 o                         
  -4   8  11          4.21          3.90         0.66 o                         
  -3   8  11          3.58          8.01         1.87 o                         
  -2   8  11          2.98         14.36         2.31 o                         
  -1   8  11        679.58        712.17        21.76 o                         
   0   8  11        240.41        262.82         2.37 o                         
   1   8  11          4.75          5.73         0.89 o                         
   2   8  11        367.39        359.07         8.99 o                         
   3   8  11          7.34          8.90         0.64 o                         
   4   8  11        100.36         98.89         1.34 o                         
   5   8  11        113.82        118.45         5.00 o                         
   6   8  11          6.06          4.99         1.27 o                         
   7   8  11        192.47        200.87         4.83 o                         
   8   8  11        233.34        231.28         3.32 o                         
   9   8  11         29.24         27.81         1.65 o                         
  10   8  11        167.97        148.21         5.38 o                         
  11   8  11         53.09         44.55         6.31 o                         
 -10   9  11         47.90         48.14         3.84 o                         
  -9   9  11         85.19         83.69         3.76 o                         
  -8   9  11         26.98         24.57         0.68 o                         
  -7   9  11          0.08          1.68         0.52 o                         
  -6   9  11          1.86          1.74         0.56 o                         
  -5   9  11          0.11          1.73         0.62 o                         
  -4   9  11          6.26          9.68         0.75 o                         
  -3   9  11         88.23         80.06         1.32 o                         
  -2   9  11         12.12         17.67         0.78 o                         
  -1   9  11         68.03         78.67         6.86 o                         
   0   9  11        155.45        163.47         2.58 o                         
   1   9  11        100.22        102.63         1.85 o                         
   2   9  11        123.83        122.98         2.17 o                         
   3   9  11         16.06         35.23         4.64 o                         
   4   9  11         81.79         77.88         2.26 o                         
   5   9  11         45.56         54.62         4.50 o                         
   6   9  11          3.47         10.68         2.83 o                         
   7   9  11          0.04          0.50         0.47 o                         
   8   9  11          1.19          2.16         0.43 o                         
   9   9  11          3.29         12.90         1.13 o                         
  10   9  11          4.42          5.14         0.43 o                         
  -9  10  11         44.21         48.99         3.27 o                         
  -8  10  11          1.63          1.21         0.37 o                         
  -7  10  11         34.72         32.47         0.84 o                         
  -6  10  11          0.67          1.90         0.52 o                         
  -5  10  11        215.49        247.23         8.53 o                         
  -4  10  11        197.89        204.95         4.59 o                         
  -3  10  11          7.51          6.91         0.89 o                         
  -2  10  11         82.43         87.30         1.31 o                         
  -1  10  11        150.16        159.72         2.47 o                         
   0  10  11        154.74        161.35         6.57 o                         
   1  10  11         61.05         58.99         1.83 o                         
   2  10  11         17.07         30.81         4.04 o                         
   3  10  11          4.49          6.09         0.55 o                         
   4  10  11         22.73         17.74         1.88 o                         
   5  10  11          8.34          6.54         0.53 o                         
   6  10  11         93.56         97.44         1.30 o                         
   7  10  11         34.82         37.33         2.63 o                         
   8  10  11          7.95          8.87         0.91 o                         
  -7  11  11         42.99         49.51         6.59 o                         
  -6  11  11         21.89         19.82         2.19 o                         
  -5  11  11          3.83          3.64         0.63 o                         
  -4  11  11        358.26        350.79         7.83 o                         
  -3  11  11        145.40        215.61        18.41 o                         
  -2  11  11        950.45       1157.78        44.72 o                         
  -1  11  11        511.01        606.89        23.23 o                         
   0  11  11        105.94        129.50         6.51 o                         
   1  11  11        152.25        148.30         5.10 o                         
   2  11  11         80.59         95.43         2.56 o                         
   3  11  11          6.70         10.03         1.08 o                         
   4  11  11         28.54         20.24         0.88 o                         
   5  11  11         16.55         26.62         3.10 o                         
   6  11  11         50.08         51.11         1.60 o                         
   7  11  11          2.33          2.14         0.73 o                         
  -4  12  11         28.98         42.68         1.87 o                         
  -3  12  11          9.67          1.51         0.46 o                         
  -2  12  11        268.02        238.94         3.71 o                         
  -1  12  11         58.72         80.18         7.03 o                         
   0  12  11          0.04          7.33         1.12 o                         
   1  12  11          0.03          6.74         1.28 o                         
   2  12  11         20.68         38.22         3.68 o                         
   3  12  11         77.46         62.69         2.08 o                         
   4  12  11          3.34          1.69         0.59 o                         
 -14   0  12          0.19          1.09         0.50 o                         
 -13   0  12         91.86        118.17         4.56 o                         
 -12   0  12        212.77        166.52         4.61 o                         
 -11   0  12         75.11         66.08         1.81 o                         
 -10   0  12         24.18         25.86         1.51 o                         
  -9   0  12          7.86          8.59         1.08 o                         
  -8   0  12          3.31          3.53         0.84 o                         
  -7   0  12          4.72          3.16         0.86 o                         
  -6   0  12       1546.00       1427.83        29.27 o                         
  -5   0  12         82.79         64.60         2.62 o                         
  -4   0  12        565.61        522.28        21.10 o                         
  -3   0  12        494.38        512.06        10.59 o                         
  -2   0  12        445.04        411.27         8.71 o                         
  -1   0  12       1278.52       1217.86        42.49 o                         
   0   0  12       1825.56       1751.61        22.03 o                         
   1   0  12        475.03        445.02         6.88 o                         
   2   0  12        124.27        119.38         2.19 o                         
   3   0  12       1443.13       1534.76        26.02 o                         
   4   0  12        522.38        554.11        12.53 o                         
   5   0  12       2413.67       2275.82        35.84 o                         
   6   0  12        661.18        724.83        13.77 o                         
   7   0  12        451.96        427.42         9.02 o                         
   8   0  12          3.89          2.43         1.08 o                         
   9   0  12        111.54         89.98         2.05 o                         
  10   0  12        301.89        328.37         4.38 o                         
  11   0  12         53.37         48.53         1.56 o                         
  12   0  12          0.03          1.21         0.86 o                         
  13   0  12         11.70         10.65         0.75 o                         
 -14   1  12         13.82          8.63         0.55 o                         
 -13   1  12         60.77         45.02         5.14 o                         
 -12   1  12          2.06          1.27         0.72 o                         
 -11   1  12        430.67        421.38         7.59 o                         
 -10   1  12         18.65         19.00         1.05 o                         
  -9   1  12          3.06          4.09         0.74 o                         
  -8   1  12        147.08        136.19        10.48 o                         
  -7   1  12        204.40        200.70        10.12 o                         
  -6   1  12         16.71         17.46         1.84 o                         
  -5   1  12         32.11         29.08         1.18 o                         
  -4   1  12        566.35        523.81        33.64 o                         
  -3   1  12         62.10         56.15         2.35 o                         
  -2   1  12         17.99         25.13         1.05 o                         
  -1   1  12        182.05        176.09        12.89 o                         
   0   1  12         17.60         20.41         0.82 o                         
   1   1  12        104.28        113.51         2.86 o                         
   2   1  12        422.42        387.58         6.89 o                         
   3   1  12        770.10        741.00         7.99 o                         
   4   1  12        776.15        748.71        10.04 o                         
   5   1  12        279.39        292.62         6.87 o                         
   6   1  12        574.64        575.14         8.13 o                         
   7   1  12         29.67         32.07         0.95 o                         
   8   1  12         59.84         63.04         1.48 o                         
   9   1  12        100.08        109.52         1.77 o                         
  10   1  12        384.84        407.64         8.49 o                         
  11   1  12         28.75         31.81         3.14 o                         
  12   1  12         77.55         75.00         1.54 o                         
  13   1  12         95.59         77.20         3.91 o                         
 -14   2  12         11.39          9.63         1.14 o                         
 -13   2  12         55.91         64.15         2.65 o                         
 -12   2  12        411.63        445.99         8.30 o                         
 -11   2  12         84.47         88.86         2.50 o                         
 -10   2  12        239.52        216.12         3.30 o                         
  -9   2  12        235.09        218.32        11.11 o                         
  -8   2  12          1.80          3.89         0.74 o                         
  -7   2  12          0.14          0.39         0.53 o                         
  -6   2  12        145.93        144.23         6.11 o                         
  -5   2  12        173.99        163.31         5.67 o                         
  -4   2  12        136.93        127.04         2.32 o                         
  -3   2  12        107.23        119.59         2.17 o                         
  -2   2  12        209.66        193.28         7.66 o                         
  -1   2  12        480.81        494.89        19.92 o                         
   0   2  12        101.93        101.69         6.06 o                         
   1   2  12        220.39        239.44         3.99 o                         
   2   2  12         15.03         16.10         1.25 o                         
   3   2  12        439.81        450.59         6.47 o                         
   4   2  12        300.85        317.68         6.44 o                         
   5   2  12         34.97         40.41         3.37 o                         
   6   2  12        122.45        116.56         3.57 o                         
   7   2  12        249.86        231.78        14.57 o                         
   8   2  12         96.87        104.98         5.61 o                         
   9   2  12         36.74         39.69         1.48 o                         
  10   2  12          4.66          7.53         0.72 o                         
  11   2  12         45.17         49.15         0.98 o                         
  12   2  12         23.94         16.27         0.83 o                         
  13   2  12         16.53         15.18         1.06 o                         
 -14   3  12         71.69         38.67         6.29 o                         
 -13   3  12        254.15        215.81         8.61 o                         
 -12   3  12         15.61         13.24         0.77 o                         
 -11   3  12        898.85        870.39        37.00 o                         
 -10   3  12          9.66         14.05         1.22 o                         
  -9   3  12          1.41          4.50         0.68 o                         
  -8   3  12         36.36         34.38         1.51 o                         
  -7   3  12        233.09        197.68         7.44 o                         
  -6   3  12       1383.16       1281.96        14.14 o                         
  -5   3  12         32.57         34.26         1.43 o                         
  -4   3  12        454.80        429.22         6.80 o                         
  -3   3  12        651.11        593.29        17.11 o                         
  -2   3  12          0.73          6.85         1.02 o                         
  -1   3  12        106.54        131.68        16.11 o                         
   0   3  12        130.91        141.77         4.99 o                         
   1   3  12        227.35        218.20         3.14 o                         
   2   3  12         65.69         84.06         5.71 o                         
   3   3  12        438.01        405.70        20.82 o                         
   4   3  12       4835.95       4749.74        48.82 o                         
   5   3  12       1821.57       1793.98        17.55 o                         
   6   3  12        514.79        524.99        11.15 o                         
   7   3  12         47.49         47.64         1.26 o                         
   8   3  12          4.53          6.23         0.76 o                         
   9   3  12          9.41         12.83         0.78 o                         
  10   3  12         25.01         32.01         3.43 o                         
  11   3  12        338.40        303.72         7.16 o                         
  12   3  12         31.43         35.44         1.49 o                         
  13   3  12          7.25         11.59         0.90 o                         
 -13   4  12        226.48        196.66         3.40 o                         
 -12   4  12        153.04        159.77         3.26 o                         
 -11   4  12         23.08         23.88         6.99 o                         
 -10   4  12          7.64          8.99         0.87 o                         
  -9   4  12         65.04         48.28         2.61 o                         
  -8   4  12          9.49         11.02         2.04 o                         
  -7   4  12         13.82         23.32         3.73 o                         
  -6   4  12        148.60        163.90        14.74 o                         
  -5   4  12          0.19          6.74         0.89 o                         
  -4   4  12         53.45         36.59         2.13 o                         
  -3   4  12        321.80        291.57        14.17 o                         
  -2   4  12        823.65        757.78        34.50 o                         
  -1   4  12       1029.05        981.43        32.74 o                         
   0   4  12        147.48        128.84         5.23 o                         
   1   4  12        203.64        198.05        11.17 o                         
   2   4  12         31.04         30.84         1.24 o                         
   3   4  12        426.90        417.42        26.96 o                         
   4   4  12          0.75          2.65         0.63 o                         
   5   4  12         43.11         57.24         3.19 o                         
   6   4  12          3.58         13.49         1.76 o                         
   7   4  12          0.92          3.10         0.93 o                         
   8   4  12         83.02         83.24         7.26 o                         
   9   4  12        158.96        150.54         2.26 o                         
  10   4  12         49.80         47.78         4.43 o                         
  11   4  12         32.95         36.92         2.65 o                         
  12   4  12         13.18          8.11         0.55 o                         
  13   4  12         11.41          7.12         0.98 o                         
 -13   5  12        546.22        444.06        28.90 o                         
 -12   5  12        141.68        150.14         2.55 o                         
 -11   5  12         14.36         16.18         1.86 o                         
 -10   5  12        306.34        316.82        26.05 o                         
  -9   5  12         37.33         45.14         2.84 o                         
  -8   5  12        120.23        131.19        11.79 o                         
  -7   5  12        551.49        519.42         5.06 o                         
  -6   5  12       1236.30       1172.48        22.50 o                         
  -5   5  12         11.98         15.09         1.46 o                         
  -4   5  12         25.84         26.39         1.13 o                         
  -3   5  12          6.14          5.73         0.83 o                         
  -2   5  12          5.30         10.57         1.02 o                         
  -1   5  12        588.76        564.50         8.01 o                         
   0   5  12          1.85          7.11         0.56 o                         
   1   5  12        138.35        162.58         5.03 o                         
   2   5  12        164.38        165.27         8.12 o                         
   3   5  12         91.73         94.40         7.61 o                         
   4   5  12         62.68         62.15         1.78 o                         
   5   5  12         15.12         17.78         0.83 o                         
   6   5  12         25.44         34.49         3.37 o                         
   7   5  12         53.56         52.66         1.16 o                         
   8   5  12          2.66          3.95         0.80 o                         
   9   5  12         32.25         27.49         1.07 o                         
  10   5  12        100.30        102.47         6.45 o                         
  11   5  12          4.01          5.65         1.45 o                         
  12   5  12          5.30          3.00         0.95 o                         
 -12   6  12        111.20        114.38         2.56 o                         
 -11   6  12         81.95         92.13         6.10 o                         
 -10   6  12        189.78        193.33         5.48 o                         
  -9   6  12          1.90          5.27         0.61 o                         
  -8   6  12          6.15          7.11         0.63 o                         
  -7   6  12         28.89         28.13         1.03 o                         
  -6   6  12        235.37        215.06         8.15 o                         
  -5   6  12        271.14        272.81        16.36 o                         
  -4   6  12         55.67         48.46         2.81 o                         
  -3   6  12         16.85         26.66         2.97 o                         
  -2   6  12          6.47         12.88         0.63 o                         
  -1   6  12          0.20          6.83         0.78 o                         
   0   6  12          0.24          5.79         0.54 o                         
   1   6  12        454.20        452.71         5.00 o                         
   2   6  12         36.94         78.91        10.16 o                         
   3   6  12        296.62        323.50         4.15 o                         
   4   6  12          2.36          4.79         0.72 o                         
   5   6  12         67.09        117.49        15.46 o                         
   6   6  12         28.51         26.47         2.43 o                         
   7   6  12        275.42        336.05         7.78 o                         
   8   6  12         71.04         84.90         9.27 o                         
   9   6  12        199.62        229.71         9.92 o                         
  10   6  12        124.70        128.18         4.38 o                         
  11   6  12         62.38         72.24         5.69 o                         
  12   6  12         24.43         14.32         2.86 o                         
 -12   7  12        162.81         76.43        13.30 o                         
 -11   7  12         13.67          9.89         0.60 o                         
 -10   7  12         74.75         74.17         3.03 o                         
  -9   7  12        582.07        559.73        12.56 o                         
  -8   7  12          3.46          5.42         1.70 o                         
  -7   7  12          0.02          1.84         0.59 o                         
  -6   7  12        273.54        249.75        12.06 o                         
  -5   7  12         69.98         77.39         2.64 o                         
  -4   7  12        101.37        101.12        12.63 o                         
  -3   7  12        725.35        734.94        21.16 o                         
  -2   7  12        124.21        125.20         3.75 o                         
  -1   7  12        126.53        125.67         3.56 o                         
   0   7  12          7.14         11.17         0.79 o                         
   1   7  12        540.20        529.69        18.05 o                         
   2   7  12        123.01        121.83         9.12 o                         
   3   7  12        135.51        128.63         2.02 o                         
   4   7  12         92.81        118.98        18.42 o                         
   5   7  12         37.68         41.88         1.35 o                         
   6   7  12        292.80        342.17        14.59 o                         
   7   7  12          0.25          7.30         0.84 o                         
   8   7  12          0.00          1.21         0.55 o                         
   9   7  12          3.55          8.86         0.61 o                         
  10   7  12         66.19         81.03         3.69 o                         
  11   7  12         94.65         78.11         4.43 o                         
 -11   8  12         29.54         11.12         3.79 o                         
 -10   8  12         45.41         45.38         3.22 o                         
  -9   8  12        110.89         99.20         4.19 o                         
  -8   8  12         57.62         55.65         1.06 o                         
  -7   8  12          0.39          2.04         0.50 o                         
  -6   8  12          1.87          2.64         0.55 o                         
  -5   8  12          3.57          5.69         0.93 o                         
  -4   8  12         62.53         72.69         1.47 o                         
  -3   8  12         76.68         91.95         4.22 o                         
  -2   8  12        197.62        241.74         6.72 o                         
  -1   8  12         29.44         42.55         5.66 o                         
   0   8  12         81.35        108.18         9.07 o                         
   1   8  12        247.16        273.13         4.99 o                         
   2   8  12        146.54        154.78         1.82 o                         
   3   8  12         46.38         67.23         1.16 o                         
   4   8  12          0.71          2.48         0.62 o                         
   5   8  12         20.08         25.29         0.80 o                         
   6   8  12        199.01        207.42         7.72 o                         
   7   8  12          8.05         13.25         0.62 o                         
   8   8  12          0.79          1.19         0.43 o                         
   9   8  12        104.21        101.78         1.99 o                         
  10   8  12          0.04          0.79         0.39 o                         
  -9   9  12          8.27          6.33         0.50 o                         
  -8   9  12         65.59         67.90         5.69 o                         
  -7   9  12         19.34         29.22         0.92 o                         
  -6   9  12         48.85         47.78         0.98 o                         
  -5   9  12         94.01         85.31        10.99 o                         
  -4   9  12        433.45        454.07         6.10 o                         
  -3   9  12          8.33         18.88         3.64 o                         
  -2   9  12        442.41        429.14         8.52 o                         
  -1   9  12        361.52        376.00         3.21 o                         
   0   9  12         11.36         12.84         0.61 o                         
   1   9  12          6.51          8.37         1.54 o                         
   2   9  12        236.83        252.87         4.52 o                         
   3   9  12          4.44          4.10         0.61 o                         
   4   9  12          5.50          5.11         0.67 o                         
   5   9  12         19.13         22.25         0.78 o                         
   6   9  12          3.61         10.15         1.29 o                         
   7   9  12         23.81         22.55         3.72 o                         
   8   9  12         38.27         37.61         1.18 o                         
   9   9  12         59.68         40.31         8.11 o                         
  -8  10  12          0.04          1.32         0.65 o                         
  -7  10  12         46.07         47.85         3.39 o                         
  -6  10  12          1.91          3.85         0.45 o                         
  -5  10  12         11.90         13.49         0.80 o                         
  -4  10  12          6.96          8.63         0.67 o                         
  -3  10  12         72.49         81.73         2.23 o                         
  -2  10  12        374.34        404.66        17.26 o                         
  -1  10  12        485.67        543.09        15.86 o                         
   0  10  12         69.38         80.45         1.46 o                         
   1  10  12         22.59         23.85         1.50 o                         
   2  10  12        189.79        212.00         2.28 o                         
   3  10  12        161.33        182.46         2.11 o                         
   4  10  12         14.07         21.68         3.17 o                         
   5  10  12        131.42        139.12         4.26 o                         
   6  10  12          2.28          0.91         0.35 o                         
   7  10  12         21.78         20.13         3.21 o                         
  -6  11  12          0.12          0.60         0.42 o                         
  -5  11  12          5.76          4.82         0.66 o                         
  -4  11  12         45.82         42.08         2.10 o                         
  -3  11  12         18.40         28.68         3.71 o                         
  -2  11  12          2.96          7.66         1.88 o                         
  -1  11  12          2.82         14.02         2.97 o                         
   0  11  12         52.14         61.57         4.38 o                         
   1  11  12          2.59          4.90         0.56 o                         
   2  11  12         10.02         11.01         0.58 o                         
   3  11  12         61.63         73.00         1.47 o                         
   4  11  12         11.37         11.80         0.59 o                         
   5  11  12         27.30         34.90         0.94 o                         
  -2  12  12         49.74         64.74         8.61 o                         
  -1  12  12          4.89          7.77         5.07 o                         
   0  12  12          6.79          5.37         0.70 o                         
   1  12  12         20.63         23.19        15.54 o                         
 -13   1  13          0.15          2.32         0.53 o                         
 -12   1  13         40.85         40.50         1.00 o                         
 -11   1  13          5.90         18.71         2.71 o                         
 -10   1  13         15.63         15.28         1.65 o                         
  -9   1  13          5.95         13.32         2.77 o                         
  -8   1  13        248.20        229.42         6.70 o                         
  -7   1  13         82.96         79.07         1.69 o                         
  -6   1  13        180.67        157.23         4.22 o                         
  -5   1  13         69.26         55.32         1.17 o                         
  -4   1  13         64.86         48.06         1.10 o                         
  -3   1  13         37.04         41.99         1.87 o                         
  -2   1  13        476.02        414.81        20.91 o                         
  -1   1  13        640.27        704.48        41.31 o                         
   0   1  13          0.25          5.38         0.91 o                         
   1   1  13         91.81         97.01         7.05 o                         
   2   1  13        678.73        657.53        20.85 o                         
   3   1  13         10.50         22.74         2.17 o                         
   4   1  13       2133.63       2131.78        47.16 o                         
   5   1  13        150.99        143.32         2.50 o                         
   6   1  13        152.44        154.21         5.03 o                         
   7   1  13        495.38        512.70        13.63 o                         
   8   1  13          4.41          4.34         0.65 o                         
   9   1  13        358.36        347.48         7.67 o                         
  10   1  13          0.01          2.76         0.62 o                         
  11   1  13          0.43          1.05         0.56 o                         
  12   1  13          7.36          8.94         0.61 o                         
  13   1  13         12.99          7.89         1.48 o                         
 -13   2  13        421.97        396.40        28.72 o                         
 -12   2  13         13.69         14.73         1.86 o                         
 -11   2  13         26.66         23.94         1.02 o                         
 -10   2  13         10.29          9.85         0.79 o                         
  -9   2  13         29.83         22.82         2.53 o                         
  -8   2  13         22.14         22.43         1.03 o                         
  -7   2  13         34.74         41.30         4.87 o                         
  -6   2  13        244.79        230.28         7.85 o                         
  -5   2  13        255.75        243.88        11.63 o                         
  -4   2  13         65.07         64.73         2.98 o                         
  -3   2  13         53.37         66.97         5.11 o                         
  -2   2  13         48.28         45.45         1.11 o                         
  -1   2  13       1109.87       1102.50        23.91 o                         
   0   2  13        278.10        324.53        12.82 o                         
   1   2  13        112.39        112.00         1.60 o                         
   2   2  13        176.96        170.69         4.38 o                         
   3   2  13          9.90         13.68         2.31 o                         
   4   2  13          3.44          7.58         1.02 o                         
   5   2  13        110.93        121.47         2.46 o                         
   6   2  13          0.79          2.71         0.66 o                         
   7   2  13        539.47        528.60        11.98 o                         
   8   2  13        306.06        308.17         5.62 o                         
   9   2  13        227.57        233.61         4.16 o                         
  10   2  13        157.95        157.60         3.17 o                         
  11   2  13        193.88        204.20         5.25 o                         
  12   2  13          0.00          0.82         0.49 o                         
  13   2  13          5.82          4.61         0.56 o                         
 -13   3  13         54.99         57.57         3.08 o                         
 -12   3  13        300.09        289.14        11.61 o                         
 -11   3  13        106.69         88.92         4.28 o                         
 -10   3  13        175.18        169.01         6.16 o                         
  -9   3  13        189.81        191.55         4.18 o                         
  -8   3  13         38.06         41.23         2.19 o                         
  -7   3  13        231.13        224.34         2.35 o                         
  -6   3  13         95.69         73.09         3.42 o                         
  -5   3  13        124.35        117.54         2.54 o                         
  -4   3  13         70.76         67.22         1.28 o                         
  -3   3  13        346.48        308.15         5.96 o                         
  -2   3  13        100.40         98.25         4.35 o                         
  -1   3  13         31.42         28.40         1.66 o                         
   0   3  13        206.40        217.13        12.77 o                         
   1   3  13        116.46        108.00         6.13 o                         
   2   3  13         43.00         57.86         2.15 o                         
   3   3  13         21.98         32.73         4.26 o                         
   4   3  13          4.03          3.44         0.65 o                         
   5   3  13        245.87        263.82         3.67 o                         
   6   3  13        232.89        247.59        10.57 o                         
   7   3  13         90.08         96.64         1.69 o                         
   8   3  13          0.03          2.07         0.72 o                         
   9   3  13         23.48         26.79         1.81 o                         
  10   3  13          7.30          4.95         0.95 o                         
  11   3  13        193.39        219.86        12.13 o                         
  12   3  13          9.41          6.09         0.53 o                         
 -13   4  13        104.44         65.32        10.53 o                         
 -12   4  13        660.72        627.14        29.20 o                         
 -11   4  13         31.65         27.01         1.06 o                         
 -10   4  13        100.09         83.57         7.51 o                         
  -9   4  13          0.01          4.69         1.27 o                         
  -8   4  13         41.15         37.65         1.29 o                         
  -7   4  13        272.93        259.72         5.02 o                         
  -6   4  13        591.23        509.75         5.00 o                         
  -5   4  13        381.46        328.13        13.97 o                         
  -4   4  13        120.84        143.75         3.69 o                         
  -3   4  13        450.20        397.56        13.29 o                         
  -2   4  13         28.50         28.70         2.54 o                         
  -1   4  13         84.49         67.80         2.24 o                         
   0   4  13        275.15        245.95        17.32 o                         
   1   4  13        251.51        251.35         5.75 o                         
   2   4  13         26.15         31.09         1.39 o                         
   3   4  13         26.72         43.07         4.55 o                         
   4   4  13        495.56        512.30        33.58 o                         
   5   4  13         31.48         39.75         3.61 o                         
   6   4  13          4.74          9.67         1.39 o                         
   7   4  13          0.93          1.24         0.83 o                         
   8   4  13          1.50          1.99         0.77 o                         
   9   4  13        454.72        469.84        13.45 o                         
  10   4  13         90.25        101.29         2.14 o                         
  11   4  13          0.84          2.64         0.61 o                         
  12   4  13          0.19         -0.11         0.34 o                         
 -12   5  13         66.29         52.39         4.28 o                         
 -11   5  13          1.77          2.42         0.51 o                         
 -10   5  13         42.34         44.36         1.54 o                         
  -9   5  13          1.56          3.18         0.66 o                         
  -8   5  13         30.47         24.07         3.73 o                         
  -7   5  13          0.66          1.78         0.75 o                         
  -6   5  13        185.01        163.93         4.21 o                         
  -5   5  13        103.09         90.72         2.11 o                         
  -4   5  13         18.31         20.70         2.23 o                         
  -3   5  13        706.60        659.53        26.81 o                         
  -2   5  13          0.36          3.06         0.50 o                         
  -1   5  13        107.49        117.16        10.58 o                         
   0   5  13          6.28          3.83         0.51 o                         
   1   5  13        217.34        203.14        15.04 o                         
   2   5  13          1.68          4.69         0.66 o                         
   3   5  13          1.10          8.93         0.64 o                         
   4   5  13       1242.06       1213.72        17.39 o                         
   5   5  13         91.75        127.86        19.03 o                         
   6   5  13        233.80        236.05         4.92 o                         
   7   5  13        287.33        301.79        16.87 o                         
   8   5  13         19.65         40.32         6.44 o                         
   9   5  13          0.74          3.55         0.64 o                         
  10   5  13        257.63        290.66         3.05 o                         
  11   5  13        268.86        243.83        11.81 o                         
 -11   6  13         18.44         23.46         6.43 o                         
 -10   6  13          0.04          2.88         0.88 o                         
  -9   6  13         98.10         99.69         2.50 o                         
  -8   6  13         77.80         69.01         5.31 o                         
  -7   6  13        150.56        143.86        13.31 o                         
  -6   6  13         16.77         22.05         3.85 o                         
  -5   6  13          4.72          7.97         1.17 o                         
  -4   6  13        989.70        937.34        19.44 o                         
  -3   6  13         22.85         20.07         0.86 o                         
  -2   6  13        190.37        185.58         4.85 o                         
  -1   6  13          9.97         10.56         2.08 o                         
   0   6  13        276.58        256.93         6.83 o                         
   1   6  13         24.59         21.19         1.92 o                         
   2   6  13          3.69          9.40         1.12 o                         
   3   6  13         53.15         53.85         1.09 o                         
   4   6  13        637.87        602.04        11.60 o                         
   5   6  13        139.12        130.40         5.76 o                         
   6   6  13          9.82          8.36         0.67 o                         
   7   6  13         68.28         58.87         1.93 o                         
   8   6  13        189.80        180.43         5.15 o                         
   9   6  13        170.97        155.02         4.80 o                         
  10   6  13          2.85          0.37         0.39 o                         
  11   6  13          1.74          1.52         0.36 o                         
 -11   7  13          9.62          4.55         0.56 o                         
 -10   7  13         22.74         16.44         1.58 o                         
  -9   7  13        146.43        158.94         4.10 o                         
  -8   7  13          2.84          3.72         1.47 o                         
  -7   7  13        158.98        181.57         5.23 o                         
  -6   7  13         33.91         31.79         5.06 o                         
  -5   7  13         16.20         20.09         3.79 o                         
  -4   7  13         11.71         13.24         1.11 o                         
  -3   7  13         34.38         39.54         3.29 o                         
  -2   7  13          0.37          3.73         1.23 o                         
  -1   7  13        475.60        490.72        21.63 o                         
   0   7  13        143.96        165.92         8.41 o                         
   1   7  13        144.37        144.51         2.18 o                         
   2   7  13          1.09          3.76         0.58 o                         
   3   7  13         64.71         59.61         1.18 o                         
   4   7  13        191.39        178.67         7.47 o                         
   5   7  13         62.65         72.82         2.81 o                         
   6   7  13         79.95         84.45         3.92 o                         
   7   7  13          4.32         10.24         0.97 o                         
   8   7  13         61.99         60.88         2.55 o                         
   9   7  13          8.76         12.74         0.96 o                         
  10   7  13        155.47        113.73        24.35 o                         
 -10   8  13          0.25          0.80         0.46 o                         
  -9   8  13          0.24          2.03         0.92 o                         
  -8   8  13        116.19        111.67         5.51 o                         
  -7   8  13         90.24         90.11         2.04 o                         
  -6   8  13         30.29         28.57         0.84 o                         
  -5   8  13          1.25          0.73         0.53 o                         
  -4   8  13        174.96        185.47         8.26 o                         
  -3   8  13          1.92          1.79         0.72 o                         
  -2   8  13          3.04          3.58         0.70 o                         
  -1   8  13         60.00         62.89         1.34 o                         
   0   8  13        164.17        179.03         9.87 o                         
   1   8  13         15.53         18.73         0.69 o                         
   2   8  13        176.12        191.48         4.15 o                         
   3   8  13         85.77        113.67         3.67 o                         
   4   8  13         28.64         33.64         3.36 o                         
   5   8  13         79.96         72.99         4.33 o                         
   6   8  13          4.30          8.63         1.16 o                         
   7   8  13         98.48         94.41         3.80 o                         
   8   8  13        223.58        195.46         5.73 o                         
   9   8  13         71.35         66.20         3.87 o                         
  -8   9  13          3.45          7.24         1.58 o                         
  -7   9  13         63.41         63.10         2.88 o                         
  -6   9  13          0.94          3.21         0.58 o                         
  -5   9  13         26.25         25.07         2.26 o                         
  -4   9  13          0.48          2.70         0.56 o                         
  -3   9  13        365.86        381.73        10.48 o                         
  -2   9  13         15.57         18.96         0.82 o                         
  -1   9  13         48.53         54.75         6.88 o                         
   0   9  13          0.94          2.20         0.59 o                         
   1   9  13         26.74         28.95         1.98 o                         
   2   9  13         22.93         24.15         1.21 o                         
   3   9  13         17.18         13.34         0.57 o                         
   4   9  13          4.13          7.39         0.66 o                         
   5   9  13          2.72          8.50         0.94 o                         
   6   9  13         28.89         27.96         2.14 o                         
   7   9  13         76.52         77.54         8.54 o                         
   8   9  13        104.51        103.79         3.72 o                         
  -7  10  13         14.59         15.02         1.14 o                         
  -6  10  13          3.12          1.57         0.40 o                         
  -5  10  13         37.85         39.46         1.05 o                         
  -4  10  13         34.79         47.73         4.68 o                         
  -3  10  13        118.92        130.97         4.82 o                         
  -2  10  13         18.28         18.70         1.10 o                         
  -1  10  13          4.24          6.83         1.95 o                         
   0  10  13         20.82         19.50         0.69 o                         
   1  10  13         55.04         49.38         1.24 o                         
   2  10  13          7.89         15.07         2.16 o                         
   3  10  13        251.17        273.74         6.70 o                         
   4  10  13          2.96          1.67         0.39 o                         
   5  10  13          2.40          2.50         0.63 o                         
   6  10  13          0.71          0.11         0.34 o                         
  -4  11  13        118.52         97.53         9.61 o                         
  -3  11  13         65.03         55.45         8.39 o                         
  -2  11  13        108.63        103.78         4.63 o                         
  -1  11  13        200.28        218.48        20.63 o                         
   0  11  13        328.75        377.25        23.76 o                         
   1  11  13         68.43         92.92         1.51 o                         
   2  11  13         14.92          9.80         1.29 o                         
   3  11  13          4.21          5.99         0.71 o                         
 -13   0  14         12.94          9.26         1.69 o                         
 -12   0  14         30.33         26.52         1.27 o                         
 -11   0  14          5.78         10.63         0.92 o                         
 -10   0  14        552.52        551.74        10.55 o                         
  -9   0  14         74.15         73.98         2.02 o                         
  -8   0  14        111.18        101.02         2.45 o                         
  -7   0  14          3.39          8.65         0.93 o                         
  -6   0  14         53.70         57.00         1.68 o                         
  -5   0  14        145.56        151.82         2.60 o                         
  -4   0  14        640.25        622.59         8.98 o                         
  -3   0  14         12.72         10.50         1.27 o                         
  -2   0  14         36.04         42.30         1.65 o                         
  -1   0  14        834.12        848.27        26.10 o                         
   0   0  14        456.49        409.40         7.01 o                         
   1   0  14        386.28        395.71         6.33 o                         
   2   0  14          0.24          0.50         1.03 o                         
   3   0  14        119.04         98.54         2.12 o                         
   4   0  14        460.73        447.69        11.00 o                         
   5   0  14         47.64         57.31         1.47 o                         
   6   0  14        137.80        132.75         2.21 o                         
   7   0  14        177.46        167.67         3.57 o                         
   8   0  14         79.82         87.24         2.07 o                         
   9   0  14          0.25          2.57         0.99 o                         
  10   0  14        116.69        114.13         2.19 o                         
  11   0  14          8.20          8.86         0.72 o                         
  12   0  14        150.40        138.51         2.95 o                         
 -13   1  14          1.85          0.22         0.40 o                         
 -12   1  14          5.91          2.91         0.69 o                         
 -11   1  14          3.70         11.22         1.56 o                         
 -10   1  14        144.56        141.57         2.44 o                         
  -9   1  14         43.18         37.41         1.10 o                         
  -8   1  14        288.50        262.94         6.62 o                         
  -7   1  14          1.08          5.82         0.65 o                         
  -6   1  14        298.87        294.65         9.48 o                         
  -5   1  14        358.98        364.00         7.07 o                         
  -4   1  14         57.19         60.57         5.49 o                         
  -3   1  14        226.40        223.46        11.32 o                         
  -2   1  14        355.40        314.61        11.37 o                         
  -1   1  14          0.10          4.45         0.73 o                         
   0   1  14          0.03          8.96         0.76 o                         
   1   1  14         37.22         37.63         2.43 o                         
   2   1  14         46.56         50.89         5.01 o                         
   3   1  14        240.59        244.84         3.94 o                         
   4   1  14          0.34          3.67         0.62 o                         
   5   1  14          5.07          8.69         1.12 o                         
   6   1  14          8.89         13.28         1.09 o                         
   7   1  14          0.97          3.78         0.63 o                         
   8   1  14          2.57          2.49         0.63 o                         
   9   1  14          6.43         13.58         1.25 o                         
  10   1  14         68.68         64.70         5.78 o                         
  11   1  14          0.10          0.80         0.42 o                         
  12   1  14          6.49          5.62         0.70 o                         
 -13   2  14         22.12          3.17         0.83 o                         
 -12   2  14        294.72        270.54         8.59 o                         
 -11   2  14          5.68         13.89         1.76 o                         
 -10   2  14        109.58        119.37         3.98 o                         
  -9   2  14          2.49          4.08         0.75 o                         
  -8   2  14         16.68         15.38         0.83 o                         
  -7   2  14         13.70         10.16         2.04 o                         
  -6   2  14          1.44          3.41         0.66 o                         
  -5   2  14        396.36        378.72        10.55 o                         
  -4   2  14          3.89          8.81         0.77 o                         
  -3   2  14        138.08        154.33         1.86 o                         
  -2   2  14         23.61         25.01         1.37 o                         
  -1   2  14         67.18         74.04         3.23 o                         
   0   2  14         31.57         34.34         2.03 o                         
   1   2  14          2.36          5.63         0.81 o                         
   2   2  14         23.38         20.71         0.85 o                         
   3   2  14        158.73        196.43        16.78 o                         
   4   2  14        377.36        365.25         3.47 o                         
   5   2  14          0.27          3.76         0.88 o                         
   6   2  14          2.98          4.08         0.79 o                         
   7   2  14          1.24          1.13         0.64 o                         
   8   2  14         49.86         54.28         1.40 o                         
   9   2  14        116.61        121.99         3.42 o                         
  10   2  14          1.86          1.55         0.52 o                         
  11   2  14        220.01        224.52         6.67 o                         
  12   2  14        341.76        291.03         9.70 o                         
 -12   3  14         82.95         68.53         2.63 o                         
 -11   3  14         31.10         22.15         3.59 o                         
 -10   3  14        104.96         95.51         4.64 o                         
  -9   3  14         17.13         16.19         1.85 o                         
  -8   3  14         26.00         25.34         2.14 o                         
  -7   3  14        481.06        488.97         8.11 o                         
  -6   3  14         58.21         57.37         1.10 o                         
  -5   3  14         15.59         21.86         2.50 o                         
  -4   3  14        222.39        224.46         2.75 o                         
  -3   3  14        653.01        608.63        11.86 o                         
  -2   3  14       1043.06        906.54        30.52 o                         
  -1   3  14        116.52         92.16         2.64 o                         
   0   3  14        362.04        341.14         3.79 o                         
   1   3  14          5.09         11.46         1.61 o                         
   2   3  14        114.36        122.34         3.72 o                         
   3   3  14        181.02        188.75         3.10 o                         
   4   3  14         17.59         33.51         4.16 o                         
   5   3  14        163.92        157.08         3.34 o                         
   6   3  14         17.70         20.16         1.06 o                         
   7   3  14        100.00        127.14        10.64 o                         
   8   3  14         67.76         66.48         1.37 o                         
   9   3  14          0.49          1.98         0.60 o                         
  10   3  14         11.52         21.96         0.90 o                         
  11   3  14         86.31         84.14         4.85 o                         
 -12   4  14          1.80          1.31         0.38 o                         
 -11   4  14          6.41          1.94         0.54 o
[truncated: 57,673 more chars]
